# Supplementary material for: WDR5 facilitates recruitment of N-MYC to conserved WDR5 gene targets in neuroblastoma cell lines
Source: Oncogenesis. 2023 Jun 19;12(1):32. doi: 10.1038/s41389-023-00477-z (PMC10279693; doi:10.1038/s41389-023-00477-z)
Supplement: Supplementary file 2 — Supplementary Table 1 [file 41389_2023_477_MOESM2_ESM.xlsx]

## Sheet: N_MYC-WDR5-DMSO-overlap.peaks.a
Supplementary Table 1. Annotation of all N-MYC-WDR5 cobound sites in CHP-134 cells
PeakID (cmd=annotatePeaks.pl /dev/fd/63 hg19)	Chr	Start	End	Strand	Peak Score	Focus Ratio/Region Size	Annotation	Detailed Annotation	Distance to TSS	Nearest PromoterID	Entrez ID	Nearest Unigene	Nearest Refseq	Nearest Ensembl	Gene Name	Gene Alias	Gene Description	Gene Type
peakchr7:70095991	chr7	70095992	70097475	+	0	NA	intron (NM_015570, intron 5 of 18)	intron (NM_015570, intron 5 of 18)	-500397	NM_022479	64409	Hs.488591	NM_022479	ENSG00000185274	GALNT17	GALNACT17|GALNT16|GALNT20|GALNTL3|GalNAc-T17|GalNAc-T19|GalNAc-T5L|WBSCR17	polypeptide N-acetylgalactosaminyltransferase 17	protein-coding
peakchr20:55532589	chr20	55532590	55533424	+	0	NA	Intergenic	Intergenic	-255745	NR_110631	102723590	Hs.667674	NR_110631		BMP7-AS1	-	BMP7 antisense RNA 1	ncRNA
peakchr7:148036197	chr7	148036198	148037073	+	0	NA	intron (NM_014141, intron 20 of 22)	CpG	-251223	NM_145304	202865	Hs.352212	NM_145304	ENSG00000170279	C7orf33	-	chromosome 7 open reading frame 33	protein-coding
peakchr17:72012203	chr17	72012204	72013096	+	0	NA	Intergenic	Intergenic	-187167	NM_001035258	6169	Hs.380953	NM_000999	ENSG00000172809	RPL38	L38	ribosomal protein L38	protein-coding
peakchr8:10191955	chr8	10191956	10192710	+	0	NA	intron (NM_001199729, intron 6 of 6)	CpG	-139742	NR_120604	101929191	Hs.595262	NR_120604	ENSG00000253641	LINCR-0001	-	uncharacterized LINCR-0001	ncRNA
peakchr18:55583036	chr18	55583037	55583771	+	0	NA	Intergenic	Intergenic	-112857	NM_005603	5205	Hs.216623	NM_005603	ENSG00000081923	ATP8B1	ATPIC|BRIC|FIC1|ICP1|PFIC|PFIC1	ATPase phospholipid transporting 8B1	protein-coding
peakchr17:72104234	chr17	72104235	72104776	+	0	NA	Intergenic	Intergenic	-95312	NM_001035258	6169	Hs.380953	NM_000999	ENSG00000172809	RPL38	L38	ribosomal protein L38	protein-coding
peakchr1:214360444	chr1	214360445	214361063	+	0	NA	Intergenic	CpG	-93748	NM_020197	56950	Hs.66170	NM_020197	ENSG00000143499	SMYD2	HSKM-B|KMT3C|ZMYND14	SET and MYND domain containing 2	protein-coding
peakchr11:112742550	chr11	112742551	112743655	+	0	NA	Intergenic	Intergenic	-89039	NM_000615	4684	Hs.503878	NM_000615	ENSG00000149294	NCAM1	CD56|MSK39|NCAM	neural cell adhesion molecule 1	protein-coding
peakchr12:125140039	chr12	125140040	125140817	+	0	NA	Intergenic	Intergenic	-88270	NM_001206654	9612	Hs.137510	NM_006312	ENSG00000196498	NCOR2	CTG26|N-CoR2|SMAP270|SMRT|SMRTE|SMRTE-tau|TNRC14|TRAC|TRAC-1|TRAC1	nuclear receptor corepressor 2	protein-coding
peakchr16:50501729	chr16	50501730	50502671	+	0	NA	Intergenic	CpG	-73156	NR_146572	105371248		NR_146572	ENSG00000261092	LINC02178	-	long intergenic non-protein coding RNA 2178	ncRNA
peakchr7:25901881	chr7	25901882	25902553	+	0	NA	Intergenic	CpG	-72478	NR_157808	646588	Hs.72068	NR_157808	ENSG00000223561	LOC646588	-	uncharacterized LOC646588	ncRNA
peakchr8:10261474	chr8	10261475	10262447	+	0	NA	intron (NM_001199729, intron 6 of 6)	CpG	-70114	NR_120604	101929191	Hs.595262	NR_120604	ENSG00000253641	LINCR-0001	-	uncharacterized LINCR-0001	ncRNA
peakchr12:132999749	chr12	132999750	133000253	+	0	NA	Intergenic	Intergenic	-66736	NM_001142641	57666	Hs.411138	NM_001142641	ENSG00000112787	FBRSL1	-	fibrosin like 1	protein-coding
peakchr9:107753303	chr9	107753304	107754266	+	0	NA	Intergenic	Intergenic	-63349	NM_005502	19	Hs.659274	NM_005502	ENSG00000165029	ABCA1	ABC-1|ABC1|CERP|HDLDT1|TGD	ATP binding cassette subfamily A member 1	protein-coding
peakchr6:130088197	chr6	130088198	130088914	+	0	NA	Intergenic	Intergenic	-57234	NM_033515	93663	Hs.486458	NM_033515	ENSG00000146376	ARHGAP18	MacGAP|SENEX|bA307O14.2	Rho GTPase activating protein 18	protein-coding
peakchr2:68107288	chr2	68107289	68107892	+	0	NA	Intergenic	Intergenic	-54896	NR_110271	101927701	Hs.348697	NR_110271	ENSG00000237013	LINC01812	-	long intergenic non-protein coding RNA 1812	ncRNA
peakchr10:31422405	chr10	31422406	31423663	+	0	NA	Intergenic	CpG	-53778	NR_134478	101929352	Hs.209289	NR_134478		LINC02664	-	long intergenic non-protein coding RNA 2664	ncRNA
peakchr20:46669959	chr20	46669960	46670741	+	0	NA	Intergenic	Intergenic	-51489	NR_110027	101927457	Hs.445823	NR_110027		LINC01522	-	long intergenic non-protein coding RNA 1522	ncRNA
peakchr6:13873889	chr6	13873890	13874641	+	0	NA	Intergenic	Intergenic	-50412	NM_001165034	221687	Hs.111164	NM_152737	ENSG00000180537	RNF182	-	ring finger protein 182	protein-coding
peakchr20:37302427	chr20	37302428	37303867	+	0	NA	Intergenic	CpG	-49982	NM_080552	140679	Hs.179080	NM_080552	ENSG00000101438	SLC32A1	VGAT|VIAAT	solute carrier family 32 member 1	protein-coding
peakchr2:71503282	chr2	71503283	71504415	+	0	NA	Intergenic	CpG	-49616	NM_020459	400961	Hs.416735	NM_020459	ENSG00000124374	PAIP2B	-	poly(A) binding protein interacting protein 2B	protein-coding
peakchr11:133449226	chr11	133449227	133449856	+	0	NA	Intergenic	Intergenic	-47145	NM_001012393	4978	Hs.4817	NM_002545	ENSG00000183715	OPCML	IGLON1|OBCAM|OPCM	opioid binding protein/cell adhesion molecule like	protein-coding
peakchr6:42227806	chr6	42227807	42228861	+	0	NA	intron (NM_033502, intron 8 of 17)	intron (NM_033502, intron 8 of 17)	-42735	NM_018141	55173	Hs.380887	NM_018141	ENSG00000048544	MRPS10	MRP-S10|PNAS-122	mitochondrial ribosomal protein S10	protein-coding
peakchr1:33896371	chr1	33896372	33897225	+	0	NA	Intergenic	CpG	-41448	NM_145238	7579	Hs.442705	NM_145238	ENSG00000121903	ZSCAN20	KOX29|ZFP-31|ZNF31|ZNF360	zinc finger and SCAN domain containing 20	protein-coding
peakchr7:807037	chr7	807038	809191	+	0	NA	intron (NR_075098, intron 8 of 12)	CpG	-40801	NM_001164758	5575	Hs.520851	NM_002735	ENSG00000188191	PRKAR1B	PRKAR1	protein kinase cAMP-dependent type I regulatory subunit beta	protein-coding
peakchr7:4681066	chr7	4681067	4682247	+	0	NA	Intergenic	CpG	-40269	NM_001037165	221937	Hs.487393	NM_001037165	ENSG00000164916	FOXK1	FOXK1L	forkhead box K1	protein-coding
peakchr8:82152589	chr8	82152590	82153136	+	0	NA	Intergenic	Intergenic	-39908	NM_001444	2171	Hs.408061	NM_001444	ENSG00000164687	FABP5	E-FABP|EFABP|KFABP|PA-FABP|PAFABP	fatty acid binding protein 5	protein-coding
peakchr13:31247818	chr13	31247819	31248863	+	0	NA	Intergenic	CpG	-39274	NM_001204406	241	Hs.507658	NM_001629	ENSG00000132965	ALOX5AP	FLAP	arachidonate 5-lipoxygenase activating protein	protein-coding
peakchr15:41913330	chr15	41913331	41914521	+	0	NA	Intergenic	CpG	-38684	NM_001164273	23269	Hs.187569	NM_001080541	ENSG00000174197	MGA	MAD5|MXD5	MAX dimerization protein MGA	protein-coding
peakchr16:49590699	chr16	49590700	49591604	+	0	NA	intron (NM_001330533, intron 3 of 5)	intron (NM_001330533, intron 3 of 5)	-38656	NR_144553	1596	Hs.684517	NR_144553	ENSG00000260089	ADAM3B	CYRN2	ADAM metallopeptidase domain 3B (pseudogene)	pseudo
peakchr9:134269113	chr9	134269114	134270427	+	0	NA	Intergenic	GC_rich|Low_complexity|Low_complexity	-35707	NM_013318	84726	Hs.743955	NM_013318	ENSG00000130723	PRRC2B	BAT2L|BAT2L1|KIAA0515|LQFBS-1	proline rich coiled-coil 2B	protein-coding
peakchr17:38752710	chr17	38752711	38753210	+	0	NA	Intergenic	Intergenic	-31236	NM_001838	1236	Hs.370036	NM_001838	ENSG00000126353	CCR7	BLR2|CC-CKR-7|CCR-7|CD197|CDw197|CMKBR7|EBI1	C-C motif chemokine receptor 7	protein-coding
peakchr3:134125277	chr3	134125278	134126024	+	0	NA	Intergenic	CpG	-31018	NR_039951	100616281		NR_039951	ENSG00000284561	MIR4788	-	microRNA 4788	ncRNA
peakchr1:156426481	chr1	156426482	156427492	+	0	NA	Intergenic	CpG	-27647	NR_135263	10485	Hs.380027	NM_006365	ENSG00000125462	C1orf61	CROC4	chromosome 1 open reading frame 61	protein-coding
peakchr17:53315406	chr17	53315407	53316272	+	0	NA	Intergenic	CpG	-26482	NM_002126	3131	Hs.196952	NM_002126	ENSG00000108924	HLF	-	HLF transcription factor, PAR bZIP family member	protein-coding
peakchr16:49576143	chr16	49576144	49576952	+	0	NA	intron (NM_001330533, intron 3 of 5)	intron (NM_001330533, intron 3 of 5)	-24052	NR_144553	1596	Hs.684517	NR_144553	ENSG00000260089	ADAM3B	CYRN2	ADAM metallopeptidase domain 3B (pseudogene)	pseudo
peakchr15:74243123	chr15	74243124	74244576	+	0	NA	intron (NM_005576, intron 6 of 6)	intron (NM_005576, intron 6 of 6)	-23261	NR_040068	100287616	Hs.599785	NR_040066	ENSG00000261801	LOXL1-AS1	-	LOXL1 antisense RNA 1	ncRNA
peakchr4:7896245	chr4	7896246	7897021	+	0	NA	intron (NM_198595, intron 1 of 16)	intron (NM_198595, intron 1 of 16)	-22598	NM_001371090
peakchr17:80454580	chr17	80454581	80455735	+	0	NA	Intergenic	CpG	-22450	NM_004514	3607	Hs.591140	NM_004514	ENSG00000141568	FOXK2	ILF|ILF-1|ILF1|nGTBP	forkhead box K2	protein-coding
peakchr11:67593724	chr11	67593725	67594261	+	0	NA	Intergenic	Intergenic	-21186	NR_024249	645332	Hs.535094	NR_024249	ENSG00000160172	FAM86C2P	-	family with sequence similarity 86, member A pseudogene	pseudo
peakchr17:79438686	chr17	79438687	79439888	+	0	NA	Intergenic	MLT1K|LTR|ERVL-MaLR	-21073	NR_036152	100422944		NR_036152	ENSG00000266189	MIR3186	mir-3186	microRNA 3186	ncRNA
peakchr17:43065072	chr17	43065073	43066057	+	0	NA	Intergenic	Intergenic	-19894	NM_006688	10882	Hs.134012	NM_006688	ENSG00000131094	C1QL1	C1QRF|C1QTNF14|CRF|CTRP14	complement C1q like 1	protein-coding
peakchr5:172710601	chr5	172710602	172711299	+	0	NA	Intergenic	CpG	-19783	NR_162132	113219469		NR_162132		MIR12118	-	microRNA 12118	ncRNA
peakchr6:36390899	chr6	36390900	36391679	+	0	NA	intron (NM_152990, intron 3 of 4)	CpG	-19255	NR_104481	222658	Hs.188757	NM_173562	ENSG00000112078	KCTD20	C6orf69|dJ108K11.3	potassium channel tetramerization domain containing 20	protein-coding
peakchr8:81805789	chr8	81805790	81806530	+	0	NA	Intergenic	CpG	-19144	NM_001033723	619279	Hs.434957	NM_032651	ENSG00000164684	ZNF704	Gig1	zinc finger protein 704	protein-coding
peakchr7:99177535	chr7	99177536	99178348	+	0	NA	Intergenic	CpG	-17948	NM_001195543	100289187	Hs.729333	NM_001195541	ENSG00000244219	TMEM225B	GS1-259H13.2	transmembrane protein 225B	protein-coding
peakchr9:6703921	chr9	6703922	6705075	+	0	NA	Intergenic	CpG	-16365	NM_001146696	23081	Hs.709425	NM_015061	ENSG00000107077	KDM4C	GASC1|JHDM3C|JMJD2C|TDRD14C	lysine demethylase 4C	protein-coding
peakchr14:102414180	chr14	102414181	102415133	+	0	NA	Intergenic	CpG	-16253	NM_001376	1778	Hs.614080	NM_001376	ENSG00000197102	DYNC1H1	CMT2O|DHC1|DHC1a|DNCH1|DNCL|DNECL|DYHC|Dnchc1|HL-3|SMALED1|p22	dynein cytoplasmic 1 heavy chain 1	protein-coding
peakchr10:15428905	chr10	15428906	15429761	+	0	NA	Intergenic	Intergenic	-16045	NM_001010924	221061	Hs.66762	NM_001010924	ENSG00000148468	FAM171A1	APCN|C10orf38	family with sequence similarity 171 member A1	protein-coding
peakchr6:42515331	chr6	42515332	42516186	+	0	NA	Intergenic	Intergenic	-16001	NM_001363705	23304	Hs.529925	NM_015255	ENSG00000024048	UBR2	C6orf133|bA49A4.1|dJ242G1.1|dJ392M17.3	ubiquitin protein ligase E3 component n-recognin 2	protein-coding
peakchr17:66015966	chr17	66015967	66016793	+	0	NA	Intergenic	Intergenic	-15471	NM_002266	3838	Hs.594238	NM_002266	ENSG00000182481	KPNA2	IPOA1|QIP2|RCH1|SRP1-alpha|SRP1alpha	karyopherin subunit alpha 2	protein-coding
peakchr22:24255918	chr22	24255919	24256677	+	0	NA	Intergenic	CpG	-15181	NR_038911	284889	Hs.632772	NR_038911		MIF-AS1	MIF-AS	MIF antisense RNA 1	ncRNA
peakchr17:41545355	chr17	41545356	41547005	+	0	NA	Intergenic	MIRc|SINE|MIR	-15053	NR_136226	1659	Hs.463105	NM_004941	ENSG00000067596	DHX8	DDX8|Dhr2|HRH1|PRP22|PRPF22	DEAH-box helicase 8	protein-coding
peakchr1:15929875	chr1	15929876	15930480	+	0	NA	Intergenic	CpG	-13775	NM_032341	84301	Hs.718857	NM_032341	ENSG00000197312	DDI2	-	DNA damage inducible 1 homolog 2	protein-coding
peakchr20:43921712	chr20	43921713	43922835	+	0	NA	3' UTR (NM_003833, exon 11 of 11)	3' UTR (NM_003833, exon 11 of 11)	-13206	NM_001281448	11317	Hs.248217	NM_014276	ENSG00000124232	RBPJL	RBPL|RBPSUHL|SUHL	recombination signal binding protein for immunoglobulin kappa J region like	protein-coding
peakchr8:41997340	chr8	41997341	41998072	+	0	NA	Intergenic	CpG	-12758	NM_001134296	10947	Hs.654529	NM_006803	ENSG00000070718	AP3M2	AP47B|CLA20|P47B	adaptor related protein complex 3 subunit mu 2	protein-coding
peakchr1:16160811	chr1	16160812	16162705	+	0	NA	non-coding (NR_024279, exon 2 of 2)	non-coding (NR_024279, exon 2 of 2)	-12444	NM_015001	23013	Hs.744843	NM_015001	ENSG00000065526	SPEN	HIAA0929|MINT|RBM15C|SHARP	spen family transcriptional repressor	protein-coding
peakchr22:22279821	chr22	22279822	22280679	+	0	NA	intron (NM_014634, intron 6 of 7)	intron (NM_014634, intron 6 of 7)	-12359	NR_147620	100286925	Hs.659180	NR_147620		LOC100286925	-	uncharacterized LOC100286925	ncRNA
peakchr9:96927881	chr9	96927882	96929563	+	0	NA	Intergenic	CpG	-9517	NR_029476	406881		NR_029476	ENSG00000199165	MIRLET7A1	LET7A1|MIRNLET7A1|let-7a-1	microRNA let-7a-1	ncRNA
peakchr16:68563728	chr16	68563729	68564444	+	0	NA	Intergenic	CpG	-9030	NM_001305204	146198	Hs.461074	NM_133458	ENSG00000184939	ZFP90	FIK|NK10|ZNF756|zfp-90	ZFP90 zinc finger protein	protein-coding
peakchr3:47563669	chr3	47563670	47564265	+	0	NA	Intergenic	Intergenic	-8765	NM_001031703	54859	Hs.311100	NM_017713	ENSG00000163832	ELP6	C3orf75|TMEM103	elongator acetyltransferase complex subunit 6	protein-coding
peakchr1:33438224	chr1	33438225	33438987	+	0	NA	Intergenic	CpG	-8196	NM_001127361	127544	Hs.591504	NM_153341	ENSG00000116514	RNF19B	IBRDC3|NKLAM	ring finger protein 19B	protein-coding
peakchr9:104205501	chr9	104205502	104206154	+	0	NA	Intergenic	Intergenic	-7772	NM_000035	229	Hs.530274	NM_000035	ENSG00000136872	ALDOB	ALDB|ALDO2	aldolase, fructose-bisphosphate B	protein-coding
peakchr1:167683406	chr1	167683407	167684571	+	0	NA	Intergenic	tRNA-Pro-CCG|tRNA|tRNA	-7230	NM_003953	9019	Hs.493919	NM_003953	ENSG00000197965	MPZL1	MPZL1b|PZR|PZR1b|PZRa|PZRb	myelin protein zero like 1	protein-coding
peakchr11:1403296	chr11	1403297	1404969	+	0	NA	Intergenic	Intergenic	-7031	NR_046331	9024	Hs.170819	NM_003957	ENSG00000174672	BRSK2	C11orf7|PEN11B|SAD1|SADA|STK29	BR serine/threonine kinase 2	protein-coding
peakchr4:2463969	chr4	2463970	2464692	+	0	NA	exon (NM_001193282, exon 15 of 16)	exon (NM_001193282, exon 15 of 16)	-6502	NM_002938	6047	Hs.66394	NM_002938	ENSG00000063978	RNF4	RES4-26|SLX5|SNURF	ring finger protein 4	protein-coding
peakchr2:162094992	chr2	162094993	162095649	+	0	NA	intron (NR_110593, intron 3 of 3)	CpG	-5929	NR_110164	100996579	Hs.660929	NR_110163	ENSG00000227403	LINC01806	-	long intergenic non-protein coding RNA 1806	ncRNA
peakchr12:7045955	chr12	7045956	7047517	+	0	NA	intron (NM_001940, intron 5 of 9)	CpG	-5865	NM_001301836	113246	Hs.405913	NM_138425	ENSG00000111678	C12orf57	C10|GRCC10	chromosome 12 open reading frame 57	protein-coding
peakchr5:141262673	chr5	141262674	141263727	+	0	NA	Intergenic	Intergenic	-5225	NM_002587	5097	Hs.79769	NM_002587	ENSG00000156453	PCDH1	PC42|PCDH42	protocadherin 1	protein-coding
peakchr7:100292007	chr7	100292008	100292582	+	0	NA	Intergenic	Intergenic	-5224	NM_022574	64599	Hs.414396	NM_022574	ENSG00000146830	GIGYF1	GYF1|PERQ1	GRB10 interacting GYF protein 1	protein-coding
peakchr14:105281760	chr14	105281761	105283177	+	0	NA	Intergenic	CpG	-5069	NR_024396	196872	Hs.352220	NR_024396	ENSG00000258701	LINC00638	-	long intergenic non-protein coding RNA 638	ncRNA
peakchr9:73032925	chr9	73032926	73035285	+	0	NA	Intergenic	CpG	-4532	NM_001206	687	Hs.150557	NM_001206	ENSG00000119138	KLF9	BTEB|BTEB1	Kruppel like factor 9	protein-coding
peakchr1:26201768	chr1	26201769	26202521	+	0	NA	Intergenic	CpG	-4401	NM_178422	164091	Hs.523652	NM_178422	ENSG00000182749	PAQR7	MPRA|PGLP|mSR	progestin and adipoQ receptor family member 7	protein-coding
peakchr17:8059548	chr17	8059549	8060292	+	0	NA	Intergenic	CpG	-4198	NM_002616	5187	Hs.445534	NM_002616	ENSG00000179094	PER1	PER|RIGUI|hPER	period circadian regulator 1	protein-coding
peakchr9:130370446	chr9	130370447	130371108	+	0	NA	Intergenic	CpG	-3779	NM_003165	6812	Hs.288229	NM_003165	ENSG00000136854	STXBP1	MUNC18-1|NSEC1|P67|RBSEC1|UNC18	syntaxin binding protein 1	protein-coding
peakchr19:8570130	chr19	8570131	8571650	+	0	NA	Intergenic	CpG	-3366	NM_032152	84106	Hs.465812	NM_032152	ENSG00000133246	PRAM1	PML-RAR|PRAM-1	PML-RARA regulated adaptor molecule 1	protein-coding
peakchr6:87861281	chr6	87861282	87862599	+	0	NA	Intergenic	CpG	-3343	NM_015021	23036	Hs.444800	NM_015021	ENSG00000188994	ZNF292	Nbla00365|ZFP292|ZN-16|Zn-15|bA393I2.3	zinc finger protein 292	protein-coding
peakchr16:88794032	chr16	88794033	88794877	+	0	NA	intron (NM_001142864, intron 22 of 50)	intron (NM_001142864, intron 22 of 50)	-3133	NR_103774	100289580	Hs.437712	NM_207451		LOC100289580	-	uncharacterized LOC100289580	ncRNA
peakchr13:24040048	chr13	24040049	24041125	+	0	NA	Intergenic	CpG	-3064	NR_038995	100506697	Hs.50118	NR_038995	ENSG00000232977	LINC00327	NCRNA00327	long intergenic non-protein coding RNA 327	ncRNA
peakchr17:42287652	chr17	42287653	42288385	+	0	NA	intron (NR_045058, intron 13 of 20)	CpG	-2812	NR_106840	102465469		NR_106840	ENSG00000275107	MIR6782	hsa-mir-6782	microRNA 6782	ncRNA
peakchr17:38501168	chr17	38501169	38501927	+	0	NA	intron (NM_001024809, intron 1 of 7)	CpG	-2160	NR_110861	101929693	Hs.655717	NR_110861	ENSG00000265666	RARA-AS1	-	RARA antisense RNA 1	ncRNA
peakchr9:109622353	chr9	109622354	109624246	+	0	NA	Intergenic	CT-rich|Low_complexity|Low_complexity	-2147	NM_021224	58499	Hs.370379	NM_021224	ENSG00000148143	ZNF462	ZFPIP|Zfp462	zinc finger protein 462	protein-coding
peakchr11:830459	chr11	830460	831408	+	0	NA	exon (NM_001286606, exon 7 of 9)	exon (NM_001286606, exon 7 of 9)	-2018	NM_001039490	977	Hs.654379	NM_004357	ENSG00000177697	CD151	GP27|MER2|PETA-3|RAPH|SFA1|TSPAN24	CD151 molecule (Raph blood group)	protein-coding
peakchr2:10260303	chr2	10260304	10261148	+	0	NA	Intergenic	CpG	-1969	NM_001165931	6241	Hs.226390	NM_001034	ENSG00000171848	RRM2	R2|RR2|RR2M	ribonucleotide reductase regulatory subunit M2	protein-coding
peakchr5:107007744	chr5	107007745	107009354	+	0	NA	Intergenic	Intergenic	-1911	NM_001962	1946	Hs.288741	NM_001962	ENSG00000184349	EFNA5	AF1|EFL5|EPLG7|GLC1M|LERK7|RAGS	ephrin A5	protein-coding
peakchr5:115908035	chr5	115908036	115909054	+	0	NA	intron (NM_020796, intron 1 of 18)	CpG	-1569	NR_147170	105379132		NR_147170		SEMA6A-AS2	-	SEMA6A antisense RNA 2	ncRNA
peakchrX:133305501	chrX	133305502	133306154	+	0	NA	Intergenic	CpG	-1520	NR_029523	406899		NR_029523	ENSG00000284157	MIR106A	MIRN106A|mir-106|mir-106a	microRNA 106a	ncRNA
peakchr4:90031936	chr4	90031937	90033020	+	0	NA	Intergenic	CpG	-1490	NM_145715	166815	Hs.58924	NM_145715	ENSG00000180346	TIGD2	HEL106	tigger transposable element derived 2	protein-coding
peakchr19:11592604	chr19	11592605	11593870	+	0	NA	Intergenic	CpG-12957	-1376	NM_001420	1995	Hs.1701	NM_001420	ENSG00000196361	ELAVL3	HUC|HUCL|PLE21	ELAV like RNA binding protein 3	protein-coding
peakchr17:79479679	chr17	79479680	79482600	+	0	NA	Intergenic	CpG-11343	-1315	NR_037688	71	Hs.514581	NM_001614	ENSG00000184009	ACTG1	ACT|ACTG|DFNA20|DFNA26|HEL-176	actin gamma 1	protein-coding
peakchr3:77087603	chr3	77087604	77088277	+	0	NA	Intergenic	Intergenic	-1310	NM_001290040	6092	Hs.13305	NM_002942	ENSG00000185008	ROBO2	SAX3	roundabout guidance receptor 2	protein-coding
peakchr5:87969992	chr5	87969993	87970804	+	0	NA	intron (NR_152232, intron 1 of 3)	CpG	-1241	NR_024384	645323	Hs.12827	NR_015436	ENSG00000245526	LINC00461	ECONEXIN|EyeLinc1|VISC	long intergenic non-protein coding RNA 461	ncRNA
peakchr4:170948389	chr4	170948390	170949077	+	0	NA	Intergenic	CpG	-1187	NM_001301647	9848	Hs.593942	NM_021647	ENSG00000198948	MFAP3L	NYD-sp9	microfibril associated protein 3 like	protein-coding
peakchr2:232570682	chr2	232570683	232573585	+	0	NA	Intergenic	CpG	-1101	NM_001099285	5757	Hs.459927	NM_002823	ENSG00000187514	PTMA	TMSA	prothymosin alpha	protein-coding
peakchr9:130955091	chr9	130955092	130955788	+	0	NA	intron (NM_012127, intron 1 of 16)	CpG	-1057	NM_001257975	25792	Hs.212395	NM_012127	ENSG00000148337	CIZ1	LSFR1|NP94|ZNF356	CDKN1A interacting zinc finger protein 1	protein-coding
peakchr6:26520552	chr6	26520553	26521204	+	0	NA	Intergenic	Intergenic	-1056	NR_026790	493812	Hs.272939	NR_026790	ENSG00000228223	HCG11	CTA-14H9.3|bK14H9.3	HLA complex group 11	ncRNA
peakchr11:118305032	chr11	118305033	118307274	+	0	NA	Intergenic	CpG	-1052	NM_001197104	4297	Hs.258855	NM_005933	ENSG00000118058	KMT2A	ALL-1|CXXC7|HRX|HTRX1|MLL|MLL1|MLL1A|TRX1|WDSTS	lysine methyltransferase 2A	protein-coding
peakchr7:150676191	chr7	150676192	150676679	+	0	NA	Intergenic	CpG	-1033	NM_000238	3757	Hs.647099	NM_000238	ENSG00000055118	KCNH2	ERG-1|ERG1|H-ERG|HERG|HERG1|Kv11.1|LQT2|SQT1	potassium voltage-gated channel subfamily H member 2	protein-coding
peakchr13:107187799	chr13	107187800	107189014	+	0	NA	Intergenic	CpG-6584	-1019	NM_004093	1948	Hs.149239	NM_004093	ENSG00000125266	EFNB2	EPLG5|HTKL|Htk-L|LERK5	ephrin B2	protein-coding
peakchr7:130792034	chr7	130792035	130793216	+	0	NA	promoter-TSS (NR_024153)	promoter-TSS (NR_024153)	-836	NR_024153	378805	Hs.150556	NM_001085379	ENSG00000231721	LINC-PINT	LincRNA-Pint|MKLN1-AS1|PINT	long intergenic non-protein coding RNA, p53 induced transcript	ncRNA
peakchr2:44394762	chr2	44394763	44395516	+	0	NA	promoter-TSS (NM_177969)	promoter-TSS (NM_177969)	-803	NM_177969	5495	Hs.416769	NM_002706	ENSG00000138032	PPM1B	PP2C-beta|PP2C-beta-X|PP2CB|PP2CBETA|PPC2BETAX	protein phosphatase, Mg2+/Mn2+ dependent 1B	protein-coding
peakchr1:245316509	chr1	245316510	245318510	+	0	NA	promoter-TSS (NM_018012)	promoter-TSS (NM_018012)	-777	NM_018012	55083	Hs.143134	NM_018012	ENSG00000162849	KIF26B	-	kinesin family member 26B	protein-coding
peakchr4:1872114	chr4	1872115	1872664	+	0	NA	promoter-TSS (NM_001042424)	promoter-TSS (NM_001042424)	-731	NM_001042424	7468	Hs.113876	NM_007331	ENSG00000109685	NSD2	KMT3F|KMT3G|MMSET|REIIBP|TRX5|WHS|WHSC1	nuclear receptor binding SET domain protein 2	protein-coding
peakchr17:60142966	chr17	60142967	60143703	+	0	NA	promoter-TSS (NM_005121)	promoter-TSS (NM_005121)	-696	NM_005121	9969	Hs.282678	NM_005121	ENSG00000108510	MED13	ARC250|DRIP250|HSPC221|THRAP1|TRAP240	mediator complex subunit 13	protein-coding
peakchr2:236401442	chr2	236401443	236402556	+	0	NA	promoter-TSS (NM_001244888)	promoter-TSS (NM_001244888)	-688	NM_001244888	116987	Hs.435039	NM_014914	ENSG00000157985	AGAP1	AGAP-1|CENTG2|GGAP1|cnt-g2	ArfGAP with GTPase domain, ankyrin repeat and PH domain 1	protein-coding
peakchr16:68118151	chr16	68118152	68119024	+	0	NA	promoter-TSS (NM_004555)	promoter-TSS (NM_004555)	-685	NM_004555	4775	Hs.436585	NM_004555	ENSG00000072736	NFATC3	NF-AT4c|NFAT4|NFATX	nuclear factor of activated T cells 3	protein-coding
peakchr2:38303299	chr2	38303300	38304707	+	0	NA	promoter-TSS (NM_000104)	promoter-TSS (NM_000104)	-680	NM_000104	1545	Hs.154654	NM_000104	ENSG00000138061	CYP1B1	ASGD6|CP1B|CYPIB1|GLC3A|P4501B1	cytochrome P450 family 1 subfamily B member 1	protein-coding
peakchr2:174828596	chr2	174828597	174829978	+	0	NA	promoter-TSS (NM_001017371)	promoter-TSS (NM_001017371)	-679	NM_001017371	6670	Hs.531587	NM_003111	ENSG00000172845	SP3	SPR2	Sp3 transcription factor	protein-coding
peakchr4:99181331	chr4	99181332	99182396	+	0	NA	promoter-TSS (NM_001100426)	promoter-TSS (NM_001100426)	-671	NM_001100426	5910	Hs.132858	NM_021159	ENSG00000138698	RAP1GDS1	GDS1|SmgGDS	Rap1 GTPase-GDP dissociation stimulator 1	protein-coding
peakchr22:50638334	chr22	50638335	50639225	+	0	NA	promoter-TSS (NM_031454)	promoter-TSS (NM_031454)	-660	NM_031454	83642	Hs.365405	NM_031454	ENSG00000073169	SELENOO	SELO	selenoprotein O	protein-coding
peakchr6:32939254	chr6	32939255	32941154	+	0	NA	promoter-TSS (NM_001199456).6	promoter-TSS (NM_001199456).6	-657	NM_001199456	6046	Hs.75243	NM_005104	ENSG00000204256	BRD2	BRD2-IT1|D6S113E|FSH|FSRG1|NAT|O27.1.1|RING3|RNF3	bromodomain containing 2	protein-coding
peakchr5:179498860	chr5	179498861	179499941	+	0	NA	promoter-TSS (NM_001280801)	promoter-TSS (NM_001280801)	-642	NM_001280801	55819	Hs.484363	NM_018434	ENSG00000113269	RNF130	G1RZFP|GOLIATH|GP	ring finger protein 130	protein-coding
peakchr3:71774694	chr3	71774695	71775690	+	0	NA	promoter-TSS (NM_001134651)	promoter-TSS (NM_001134651)	-639	NM_001134651	317649	Hs.581355	NM_173359	ENSG00000163412	EIF4E3	eIF-4E3|eIF4E-3	eukaryotic translation initiation factor 4E family member 3	protein-coding
peakchr2:242640155	chr2	242640156	242641481	+	0	NA	promoter-TSS (NM_032329)	promoter-TSS (NM_032329)	-636	NM_032329	84289	Hs.529172	NM_032329	ENSG00000168395	ING5	p28ING5	inhibitor of growth family member 5	protein-coding
peakchr8:145050785	chr8	145050786	145052298	+	0	NA	promoter-TSS (NM_000445)	promoter-TSS (NM_000445)	-629	NM_000445	5339	Hs.434248	NM_000445	ENSG00000178209	PLEC	EBS1|EBSMD|EBSND|EBSO|EBSOG|EBSPA|HD1|LGMD2Q|LGMDR17|PCN|PLEC1|PLEC1b|PLTN	plectin	protein-coding
peakchr11:62369442	chr11	62369443	62370479	+	0	NA	promoter-TSS (NM_004739)	promoter-TSS (NM_004739)	-624	NM_004739	9219	Hs.173043	NM_004739	ENSG00000149480	MTA2	MTA1L1|PID	metastasis associated 1 family member 2	protein-coding
peakchr9:138799521	chr9	138799522	138800508	+	0	NA	promoter-TSS (NM_015447)	promoter-TSS (NM_015447)	-623	NM_015447	157922	Hs.522493	NM_015447	ENSG00000130559	CAMSAP1	-	calmodulin regulated spectrin associated protein 1	protein-coding
peakchr19:56151231	chr19	56151232	56152258	+	0	NA	promoter-TSS (NM_207115)	promoter-TSS (NM_207115)	-623	NM_207115	51157	Hs.631551	NM_016202	ENSG00000213015	ZNF580	-	zinc finger protein 580	protein-coding
peakchr14:93896273	chr14	93896274	93897068	+	0	NA	promoter-TSS (NM_001346218)	promoter-TSS (NM_001346218)	-614	NM_001346218	57578	Hs.126561	NM_020818	ENSG00000133958	UNC79	KIAA1409	unc-79 homolog, NALCN channel complex subunit	protein-coding
peakchr6:40555389	chr6	40555390	40556043	+	0	NA	promoter-TSS (NM_020737)	promoter-TSS (NM_020737)	-613	NM_020737	57497	Hs.250015	NM_020737	ENSG00000156564	LRFN2	FIGLER2|KIAA1246|SALM1	leucine rich repeat and fibronectin type III domain containing 2	protein-coding
peakchr17:35848865	chr17	35848866	35849905	+	0	NA	promoter-TSS (NM_007026)	promoter-TSS (NM_007026)	-612	NM_007026	11072	Hs.91448	NM_007026	ENSG00000276023	DUSP14	MKP-L|MKP6	dual specificity phosphatase 14	protein-coding
peakchr19:6424921	chr19	6424922	6425939	+	0	NA	promoter-TSS (NM_001366300)	promoter-TSS (NM_001366300)	-608	NM_001366300	8570	Hs.727344	NM_003685	ENSG00000088247	KHSRP	FBP2|FUBP2|KSRP|p75	KH-type splicing regulatory protein	protein-coding
peakchr16:28302783	chr16	28302784	28303696	+	0	NA	promoter-TSS (NM_001024401)	promoter-TSS (NM_001024401)	-606	NM_001024401	388228	Hs.97837	NM_001024401	ENSG00000188322	SBK1	SBK	SH3 domain binding kinase 1	protein-coding
peakchr2:10588685	chr2	10588686	10589427	+	0	NA	promoter-TSS (NM_001287188)	promoter-TSS (NM_001287188)	-603	NM_002539	4953	Hs.467701	NM_002539	ENSG00000115758	ODC1	ODC	ornithine decarboxylase 1	protein-coding
peakchr2:3652522	chr2	3652523	3653557	+	0	NA	promoter-TSS (NM_001255986)	promoter-TSS (NM_001255986)	-602	NM_001255989	78989	Hs.32603	NM_024027	ENSG00000118004	COLEC11	3MC2|CL-K1-I|CL-K1-II|CL-K1-IIa|CL-K1-IIb|CLK1	collectin subfamily member 11	protein-coding
peakchr1:20812729	chr1	20812730	20813864	+	0	NA	promoter-TSS (NM_018584)	promoter-TSS (NM_018584)	-594	NM_018584	55450	Hs.731383	NM_018584	ENSG00000162545	CAMK2N1	PRO1489	calcium/calmodulin dependent protein kinase II inhibitor 1	protein-coding
peakchr3:32857934	chr3	32857935	32859879	+	0	NA	promoter-TSS (NM_001039111)	promoter-TSS (NM_001039111)	-582	NM_001039111	131405	Hs.113170	NM_001039111	ENSG00000206557	TRIM71	LIN-41|LIN41	tripartite motif containing 71	protein-coding
peakchrX:54384613	chrX	54384614	54385445	+	0	NA	promoter-TSS (NM_020922)	promoter-TSS (NM_020922)	-550	NM_001002838	65267	Hs.92423	NM_020922	ENSG00000196632	WNK3	PRKWNK3	WNK lysine deficient protein kinase 3	protein-coding
peakchr11:73693592	chr11	73693593	73695259	+	0	NA	promoter-TSS (NM_003355)	promoter-TSS (NM_003355)	-537	NM_003355	7351	Hs.80658	NM_003355	ENSG00000175567	UCP2	BMIQ4|SLC25A8|UCPH	uncoupling protein 2	protein-coding
peakchr1:167189059	chr1	167189060	167190134	+	0	NA	promoter-TSS (NM_001365848)	promoter-TSS (NM_001365848)	-525	NM_001365849	5451	Hs.283402	NM_002697	ENSG00000143190	POU2F1	OCT1|OTF1|oct-1B	POU class 2 homeobox 1	protein-coding
peakchr1:38512540	chr1	38512541	38513405	+	0	NA	promoter-TSS (NM_002699)	promoter-TSS (NM_002699)	-508	NM_002699	5453	Hs.1837	NM_002699	ENSG00000185668	POU3F1	OCT6|OTF6|SCIP	POU class 3 homeobox 1	protein-coding
peakchr2:227663082	chr2	227663083	227664934	+	0	NA	promoter-TSS (NM_001349069)	promoter-TSS (NM_001349069)	-502	NM_005544	3667	Hs.471508	NM_005544	ENSG00000169047	IRS1	HIRS-1	insulin receptor substrate 1	protein-coding
peakchr3:15901152	chr3	15901153	15902485	+	0	NA	promoter-TSS (NM_001349279)	promoter-TSS (NM_001349279)	-498	NM_001349279	23243	Hs.335239	NM_015199	ENSG00000206560	ANKRD28	PITK|PPP1R65	ankyrin repeat domain 28	protein-coding
peakchr2:148601202	chr2	148601203	148601989	+	0	NA	promoter-TSS (NM_001278580)	promoter-TSS (NM_001278580)	-490	NM_001278579	92	Hs.470174	NM_001616	ENSG00000121989	ACVR2A	ACTRII|ACVR2	activin A receptor type 2A	protein-coding
peakchr9:128508397	chr9	128508398	128508992	+	0	NA	promoter-TSS (NM_001330782)	promoter-TSS (NM_001330782)	-487	NR_122032	51145	Hs.104671	NM_016158		LOC51145	-	uncharacterized LOC51145	ncRNA
peakchr12:1099441	chr12	1099442	1100369	+	0	NA	promoter-TSS (NM_001297419)	promoter-TSS (NM_001297419)	-484	NR_027948	23085	Hs.601216	NM_178039	ENSG00000082805	ERC1	Cast2|ELKS|ERC-1|RAB6IP2	ELKS/RAB6-interacting/CAST family member 1	protein-coding
peakchr5:1800462	chr5	1800463	1801616	+	0	NA	promoter-TSS (NM_004553)	promoter-TSS (NM_004553)	-482	NM_004553	4726	Hs.408257	NM_004553	ENSG00000145494	NDUFS6	CI-13kA|CI-13kD-A|CI13KDA|MC1DN9	NADH:ubiquinone oxidoreductase subunit S6	protein-coding
peakchr3:9974342	chr3	9974343	9975733	+	0	NA	promoter-TSS (NM_001031717)	promoter-TSS (NM_001031717)	-480	NM_001077415	78987	Hs.9383	NM_015513	ENSG00000163703	CRELD1	AVSD2|CIRRIN	cysteine rich with EGF like domains 1	protein-coding
peakchr6:139695557	chr6	139695558	139696971	+	0	NA	promoter-TSS (NM_001168389)	promoter-TSS (NM_001168389)	-479	NM_006079	10370	Hs.82071	NM_006079	ENSG00000164442	CITED2	ASD8|MRG-1|MRG1|P35SRJ|VSD2	Cbp/p300 interacting transactivator with Glu/Asp rich carboxy-terminal domain 2	protein-coding
peakchr17:79829078	chr17	79829079	79830301	+	0	NA	promoter-TSS (NM_001301242)	promoter-TSS (NM_001301242)	-477	NM_001185078	396	Hs.159161	NM_004309	ENSG00000141522	ARHGDIA	GDIA1|HEL-S-47e|NPHS8|RHOGDI|RHOGDI-1	Rho GDP dissociation inhibitor alpha	protein-coding
peakchr4:186316947	chr4	186316948	186318094	+	0	NA	promoter-TSS (NM_181726)	promoter-TSS (NM_181726)	-474	NM_181726	353322	Hs.508154	NM_181726	ENSG00000186352	ANKRD37	Lrp2bp	ankyrin repeat domain 37	protein-coding
peakchr8:30890895	chr8	30890896	30891777	+	0	NA	promoter-TSS (NM_001323311)	promoter-TSS (NM_001323311)	-464	NM_001015508	29942	Hs.373778	NM_013357	ENSG00000172733	PURG	PURG-A|PURG-B|PURGA|PURGB	purine rich element binding protein G	protein-coding
peakchr6:105388049	chr6	105388050	105389665	+	0	NA	promoter-TSS (NR_046407)	promoter-TSS (NR_046407)	-455	NR_046407	100113403	Hs.649249	NR_046407	ENSG00000203809	LIN28B-AS1	C6orf220|LINC00577|dJ439I14.1	LIN28B antisense RNA 1	ncRNA
peakchr17:72869243	chr17	72869244	72869889	+	0	NA	promoter-TSS (NM_004110)	promoter-TSS (NM_004110)	-447	NM_004110	2232	Hs.69745	NM_004110	ENSG00000161513	FDXR	ADR|ADXR|ANOA	ferredoxin reductase	protein-coding
peakchr17:80476754	chr17	80476755	80477586	+	0	NA	promoter-TSS (NM_004514)	promoter-TSS (NM_004514)	-438	NM_004514	3607	Hs.591140	NM_004514	ENSG00000141568	FOXK2	ILF|ILF-1|ILF1|nGTBP	forkhead box K2	protein-coding
peakchr17:72919480	chr17	72919481	72920084	+	0	NA	promoter-TSS (NM_173477)	promoter-TSS (NM_173477)	-432	NM_001282489	124590	Hs.376688	NM_173477	ENSG00000182040	USH1G	ANKS4A|SANS	USH1 protein network component sans	protein-coding
peakchr1:169863025	chr1	169863026	169864024	+	0	NA	promoter-TSS (NM_020423)	promoter-TSS (NM_020423)	-425	NM_181093	57147	Hs.435560	NM_020423	ENSG00000000457	SCYL3	PACE-1|PACE1	SCY1 like pseudokinase 3	protein-coding
peakchr7:150758438	chr7	150758439	150759983	+	0	NA	promoter-TSS (NM_001199693)	promoter-TSS (NM_001199693)	-423	NM_001199693	6522	Hs.647069	NM_003040	ENSG00000164889	SLC4A2	AE2|BND3L|EPB3L1|HKB3|NBND3	solute carrier family 4 member 2	protein-coding
peakchr5:133340533	chr5	133340534	133341643	+	0	NA	promoter-TSS (NR_036625)	promoter-TSS (NR_036625)	-422	NM_003374	7416	Hs.519320	NM_003374	ENSG00000213585	VDAC1	PORIN|VDAC-1	voltage dependent anion channel 1	protein-coding
peakchr12:12877829	chr12	12877830	12879046	+	0	NA	promoter-TSS (NM_001130415)	promoter-TSS (NM_001130415)	-413	NM_001130415	81575	Hs.23388	NM_030817	ENSG00000178878	APOLD1	VERGE	apolipoprotein L domain containing 1	protein-coding
peakchr7:99697933	chr7	99697934	99699778	+	0	NA	promoter-TSS (NM_182776)	promoter-TSS (NM_182776)	-410	NM_004722	9179	Hs.632317	NM_004722	ENSG00000221838	AP4M1	CPSQ3|MU-4|MU-ARP2|SPG50	adaptor related protein complex 4 subunit mu 1	protein-coding
peakchr17:77770146	chr17	77770147	77772425	+	0	NA	promoter-TSS (NM_020649)	promoter-TSS (NM_020649)	-410	NM_020649	57332	Hs.387258	NM_020649	ENSG00000141570	CBX8	PC3|RC1	chromobox 8	protein-coding
peakchr2:202507157	chr2	202507158	202508415	+	0	NA	promoter-TSS (NM_152388)	promoter-TSS (NM_152388)	-393	NM_152388	65062	Hs.12319	NM_152388	ENSG00000155755	TMEM237	ALS2CR4|JBTS14	transmembrane protein 237	protein-coding
peakchr6:26537177	chr6	26537178	26539232	+	0	NA	promoter-TSS (NM_006353)	promoter-TSS (NM_006353)	-389	NM_006353	10473	Hs.236774	NM_006353	ENSG00000182952	HMGN4	HMG17L3|NHC	high mobility group nucleosomal binding domain 4	protein-coding
peakchr5:137089789	chr5	137089790	137091090	+	0	NA	promoter-TSS (NM_006805)	promoter-TSS (NM_006805)	-388	NM_006805	10949	Hs.96996	NM_006805	ENSG00000177733	HNRNPA0	HNRPA0	heterogeneous nuclear ribonucleoprotein A0	protein-coding
peakchr20:48598608	chr20	48598609	48599661	+	0	NA	promoter-TSS (NM_005985)	promoter-TSS (NM_005985)	-382	NM_005985	6615	Hs.48029	NM_005985	ENSG00000124216	SNAI1	SLUGH2|SNA|SNAH|SNAIL|SNAIL1|dJ710H13.1	snail family transcriptional repressor 1	protein-coding
peakchr8:76319111	chr8	76319112	76319893	+	0	NA	promoter-TSS (NM_001330561)	promoter-TSS (NM_001330561)	-382	NM_001330561	3174	Hs.241529	NM_004133	ENSG00000164749	HNF4G	NR2A2|NR2A3	hepatocyte nuclear factor 4 gamma	protein-coding
peakchr10:52383360	chr10	52383361	52385303	+	0	NA	promoter-TSS (NR_126411)	promoter-TSS (NR_126411)	-379	NR_126411	104355295	Hs.450493	NR_126411		SGMS1-AS1	-	SGMS1 antisense RNA 1	ncRNA
peakchr7:148637835	chr7	148637836	148638574	+	0	NA	promoter-TSS (NR_001571)	promoter-TSS (NR_001571)	-375	NR_001571	6090		NR_001571		RNY5	Y5|hY5	RNA, Ro60-associated Y5	ncRNA
peakchr21:44312195	chr21	44312196	44313902	+	0	NA	promoter-TSS (NM_001001503)	promoter-TSS (NM_001001503)	-370	NM_001001503	4731	Hs.473937	NM_021075	ENSG00000160194	NDUFV3	CI-10k|CI-9KD	NADH:ubiquinone oxidoreductase subunit V3	protein-coding
peakchr1:154531087	chr1	154531088	154531924	+	0	NA	promoter-TSS (NM_017582)	promoter-TSS (NM_017582)	-368	NM_017582	55585	Hs.607928	NM_017582	ENSG00000160714	UBE2Q1	GTAP|NICE-5|NICE5|PRO3094|UBE2Q	ubiquitin conjugating enzyme E2 Q1	protein-coding
peakchr2:86667588	chr2	86667589	86668670	+	0	NA	promoter-TSS (NM_001146688)	promoter-TSS (NM_001146688)	-365	NM_018433	55818	Hs.557425	NM_018433	ENSG00000115548	KDM3A	JHDM2A|JHMD2A|JMJD1|JMJD1A|TSGA	lysine demethylase 3A	protein-coding
peakchr8:74205216	chr8	74205217	74207243	+	0	NA	promoter-TSS (NM_000971)	promoter-TSS (NM_000971)	-362	NM_000971	6129	Hs.421257	NM_000971	ENSG00000147604	RPL7	L7|humL7-1	ribosomal protein L7	protein-coding
peakchr1:150253918	chr1	150253919	150255290	+	0	NA	promoter-TSS (NM_001300838)	promoter-TSS (NM_001300838)	-360	NM_001300840	148523	Hs.54680	NM_144697	ENSG00000159208	CIART	C1orf51|CHRONO|GM129	circadian associated repressor of transcription	protein-coding
peakchr3:160472807	chr3	160472808	160474524	+	0	NA	promoter-TSS (NM_139245)	promoter-TSS (NM_139245)	-353	NM_139245	151742	Hs.389027	NM_139245	ENSG00000163590	PPM1L	PP2C-epsilon|PP2CE|PPM1-LIKE	protein phosphatase, Mg2+/Mn2+ dependent 1L	protein-coding
peakchr1:38325077	chr1	38325078	38326142	+	0	NA	promoter-TSS (NM_005955)	promoter-TSS (NM_005955)	-346	NM_005955	4520	Hs.471991	NM_005955	ENSG00000188786	MTF1	MTF-1|ZRF	metal regulatory transcription factor 1	protein-coding
peakchr1:192777407	chr1	192777408	192778250	+	0	NA	promoter-TSS (NM_002923)	promoter-TSS (NM_002923)	-340	NM_002923	5997	Hs.78944	NM_002923	ENSG00000116741	RGS2	G0S8	regulator of G protein signaling 2	protein-coding
peakchr19:1568446	chr19	1568447	1568881	+	0	NA	promoter-TSS (NM_203304)	promoter-TSS (NM_203304)	-340	NM_001174118	399664	Hs.436495	NM_203304	ENSG00000181588	MEX3D	MEX-3D|MEX3|OK/SW-cl.4|RKHD1|RNF193|TINO	mex-3 RNA binding family member D	protein-coding
peakchr17:61042884	chr17	61042885	61043627	+	0	NA	promoter-TSS (NM_025185)	promoter-TSS (NM_025185)	-340	NM_025185	26115	Hs.410889	NM_015623	ENSG00000170921	TANC2	ROLSA|rols	tetratricopeptide repeat, ankyrin repeat and coiled-coil containing 2	protein-coding
peakchr6:137113330	chr6	137113331	137114564	+	0	NA	promoter-TSS (NM_005923)	promoter-TSS (NM_005923)	-332	NM_005923	4217	Hs.186486	NM_005923	ENSG00000197442	MAP3K5	ASK1|MAPKKK5|MEKK5	mitogen-activated protein kinase kinase kinase 5	protein-coding
peakchrX:48931615	chrX	48931616	48932369	+	0	NA	promoter-TSS (NM_007213)	promoter-TSS (NM_007213)	-331	NM_007213	11230	Hs.29595	NM_007213	ENSG00000243279	PRAF2	JM4|Yip6a	PRA1 domain family member 2	protein-coding
peakchr9:137000605	chr9	137000606	137001151	+	0	NA	promoter-TSS (NM_017588)	promoter-TSS (NM_017588)	-326	NM_017588	11091	Hs.397638	NM_017588	ENSG00000196363	WDR5	BIG-3|CFAP89|SWD3	WD repeat domain 5	protein-coding
peakchr17:37557675	chr17	37557676	37558733	+	0	NA	promoter-TSS (NM_032875)	promoter-TSS (NM_032875)	-325	NM_032875	84961	Hs.462946	NM_032875	ENSG00000108306	FBXL20	Fbl2|Fbl20	F-box and leucine rich repeat protein 20	protein-coding
peakchr19:41196088	chr19	41196089	41197670	+	0	NA	promoter-TSS (NM_004756)	promoter-TSS (NM_004756)	-323	NM_001289979	9253	Hs.326953	NM_004756	ENSG00000105245	NUMBL	CAG3A|CTG3a|NBL|NUMB-R|NUMBLIKE|NUMBR|TNRC23	NUMB like endocytic adaptor protein	protein-coding
peakchr22:41776982	chr22	41776983	41778267	+	0	NA	promoter-TSS (NM_003216)	promoter-TSS (NM_003216)	-321	NM_003216	7008	Hs.181159	NM_003216	ENSG00000167074	TEF	-	TEF transcription factor, PAR bZIP family member	protein-coding
peakchr7:135346064	chr7	135346065	135347819	+	0	NA	promoter-TSS (NM_001130929)	promoter-TSS (NM_001130929)	-320	NM_001130929	647087	Hs.200022	NM_001130929	ENSG00000243317	STMP1	C7orf73|PL-5283	short transmembrane mitochondrial protein 1	protein-coding
peakchr22:32149128	chr22	32149129	32150145	+	0	NA	promoter-TSS (NM_014662)	promoter-TSS (NM_014662)	-317	NM_001136029	9681	Hs.435022	NM_014662	ENSG00000100150	DEPDC5	DEP.5|FFEVF|FFEVF1	DEP domain containing 5	protein-coding
peakchr17:75136360	chr17	75136361	75137108	+	0	NA	promoter-TSS (NM_003003)	promoter-TSS (NM_003003)	-317	NM_001039573	6397	Hs.464184	NM_003003	ENSG00000129657	SEC14L1	PRELID4A|SEC14L	SEC14 like lipid binding 1	protein-coding
peakchr17:17140342	chr17	17140343	17141246	+	0	NA	promoter-TSS (NM_001353229)	promoter-TSS (NM_001353229)	-312	NM_001353230	201163	Hs.31652	NM_144606	ENSG00000154803	FLCN	BHD|DENND8B|FLCL	folliculin	protein-coding
peakchr1:51433657	chr1	51433658	51434453	+	0	NA	promoter-TSS (NM_001262)	promoter-TSS (NM_001262)	-312	NM_001262	1031	Hs.525324	NM_001262	ENSG00000123080	CDKN2C	INK4C|p18|p18-INK4C	cyclin dependent kinase inhibitor 2C	protein-coding
peakchr3:23986578	chr3	23986579	23988025	+	0	NA	promoter-TSS (NM_001145425)	promoter-TSS (NM_001145425)	-310	NM_001145425	9975	Hs.37288	NM_005126	ENSG00000174738	NR1D2	BD73|EAR-1R|REVERBB|REVERBbeta|RVR	nuclear receptor subfamily 1 group D member 2	protein-coding
peakchr4:40057472	chr4	40057473	40058847	+	0	NA	promoter-TSS (NM_001318359)	promoter-TSS (NM_001318359)	-310	NM_018177	55728	Hs.391463	NM_018177	ENSG00000078177	N4BP2	B3BP	NEDD4 binding protein 2	protein-coding
peakchr17:6347002	chr17	6347003	6347935	+	0	NA	promoter-TSS (NM_001195228)	promoter-TSS (NM_001195228)	-306	NM_019013	54478	Hs.592116	NM_019013	ENSG00000129195	PIMREG	CATS|FAM64A|RCS1	PICALM interacting mitotic regulator	protein-coding
peakchr9:127533165	chr9	127533166	127534619	+	0	NA	promoter-TSS (NM_001489)	promoter-TSS (NM_001489)	-302	NM_001489	2649	Hs.20131	NM_001489	ENSG00000148200	NR6A1	CT150|GCNF|GCNF1|NR61|RTR|hGCNF|hRTR	nuclear receptor subfamily 6 group A member 1	protein-coding
peakchr14:77563820	chr14	77563821	77564780	+	0	NA	promoter-TSS (NM_033426)	promoter-TSS (NM_033426)	-301	NM_033426	85457	Hs.709066	NM_033426	ENSG00000198894	CIPC	KIAA1737	CLOCK interacting pacemaker	protein-coding
peakchr10:74032814	chr10	74032815	74033949	+	0	NA	promoter-TSS (NM_019058)	promoter-TSS (NM_019058)	-300	NM_019058	54541	Hs.744875	NM_019058	ENSG00000168209	DDIT4	Dig2|REDD-1|REDD1	DNA damage inducible transcript 4	protein-coding
peakchr20:61847444	chr20	61847445	61848121	+	0	NA	promoter-TSS (NM_017798)	promoter-TSS (NM_017798)	-300	NM_017798	54915	Hs.744852	NM_017798	ENSG00000149658	YTHDF1	C20orf21	YTH N6-methyladenosine RNA binding protein 1	protein-coding
peakchr17:76712849	chr17	76712850	76713977	+	0	NA	promoter-TSS (NM_001292019)	promoter-TSS (NM_001292019)	-299	NM_001292019	9267	Hs.191215	NM_004762	ENSG00000108669	CYTH1	B2-1|CYTOHESIN-1|D17S811E|PSCD1|SEC7	cytohesin 1	protein-coding
peakchr12:107487157	chr12	107487158	107488092	+	0	NA	promoter-TSS (NM_004075)	promoter-TSS (NM_004075)	-298	NM_004075	1407	Hs.151573	NM_004075	ENSG00000008405	CRY1	DSPD|PHLL1	cryptochrome circadian regulator 1	protein-coding
peakchr7:102789313	chr7	102789314	102790374	+	0	NA	promoter-TSS (NM_001122838)	promoter-TSS (NM_001122838)	-298	NM_198990	222236	Hs.324271	NM_198990	ENSG00000161048	NAPEPLD	C7orf18|FMP30|NAPE-PLD	N-acyl phosphatidylethanolamine phospholipase D	protein-coding
peakchr3:155572122	chr3	155572123	155572968	+	0	NA	promoter-TSS (NM_004733)	promoter-TSS (NM_004733)	-297	NM_001190992	9197	Hs.478031	NM_004733	ENSG00000169359	SLC33A1	ACATN|AT-1|AT1|CCHLND|SPG42	solute carrier family 33 member 1	protein-coding
peakchr3:197463672	chr3	197463673	197464512	+	0	NA	promoter-TSS (NM_014687)	promoter-TSS (NM_014687)	-295	NM_001346873	9711	Hs.478868	NM_014687	ENSG00000145016	RUBCN	KIAA0226|RUBICON|SCAR15	rubicon autophagy regulator	protein-coding
peakchr1:39325189	chr1	39325190	39326278	+	0	NA	promoter-TSS (NM_022157)	promoter-TSS (NM_022157)	-290	NM_001271851	64121	Hs.532461	NM_022157	ENSG00000116954	RRAGC	GTR2|RAGC|TIB929	Ras related GTP binding C	protein-coding
peakchr19:6279942	chr19	6279943	6280607	+	0	NA	promoter-TSS (NM_005934)	promoter-TSS (NM_005934)	-289	NM_005934	4298	Hs.10095	NM_005934	ENSG00000130382	MLLT1	ENL|LTG19|YEATS1	MLLT1 super elongation complex subunit	protein-coding
peakchr9:14322121	chr9	14322122	14323229	+	0	NA	promoter-TSS (NM_001369473)	promoter-TSS (NM_001369473)	-289	NM_001369463	4781	Hs.644095	NM_005596	ENSG00000147862	NFIB	CTF|HMGIC/NFIB|MACID|NF-I/B|NF1-B|NFI-B|NFI-RED|NFIB2|NFIB3	nuclear factor I B	protein-coding
peakchr17:48502723	chr17	48502724	48503739	+	0	NA	promoter-TSS (NM_001288968)	promoter-TSS (NM_001288968)	-288	NM_001288969	80221	Hs.288959	NM_025149	ENSG00000167107	ACSF2	ACSMW|AVYV493	acyl-CoA synthetase family member 2	protein-coding
peakchr5:131629016	chr5	131629017	131630592	+	0	NA	promoter-TSS (NM_003059)	promoter-TSS (NM_003059)	-283	NM_003059	6583	Hs.310591	NM_003059	ENSG00000197208	SLC22A4	DFNB60|OCTN1	solute carrier family 22 member 4	protein-coding
peakchr18:43753200	chr18	43753201	43754218	+	0	NA	promoter-TSS (NM_145055)	promoter-TSS (NM_145055)	-279	NM_001008239	147339	Hs.116486	NM_145055	ENSG00000152242	C18orf25	ARKL1|Ark2N|RNF111L1	chromosome 18 open reading frame 25	protein-coding
peakchr12:96336295	chr12	96336296	96337366	+	0	NA	promoter-TSS (NM_152435)	promoter-TSS (NM_152435)	-278	NM_152435	144193	Hs.424907	NM_152435	ENSG00000139344	AMDHD1	HMFT1272	amidohydrolase domain containing 1	protein-coding
peakchr3:135914762	chr3	135914763	135916142	+	0	NA	promoter-TSS (NM_018133)	promoter-TSS (NM_018133)	-275	NM_018133	55167	Hs.18631	NM_018133	ENSG00000174579	MSL2	MSL-2|MSL2L1|RNF184	MSL complex subunit 2	protein-coding
peakchr6:42750201	chr6	42750202	42751718	+	0	NA	promoter-TSS (NR_134654)	promoter-TSS (NR_134654)	-274	NR_134654	401261	Hs.656652	NM_001004322		LOC401261	-	uncharacterized LOC401261	ncRNA
peakchr4:129208576	chr4	129208577	129209897	+	0	NA	promoter-TSS (NM_006320)	promoter-TSS (NM_006320)	-269	NM_006320	10424	Hs.507910	NM_006320	ENSG00000164040	PGRMC2	DG6|PMBP	progesterone receptor membrane component 2	protein-coding
peakchr17:61850607	chr17	61850608	61851914	+	0	NA	promoter-TSS (NM_020198)	promoter-TSS (NM_020198)	-269	NM_203499	11325	Hs.702010	NM_007372	ENSG00000198231	DDX42	DDX42P|RHELP|RNAHP|SF3B8|SF3b125	DEAD-box helicase 42	protein-coding
peakchr7:148581252	chr7	148581253	148582165	+	0	NA	promoter-TSS (NM_001203247)	promoter-TSS (NM_001203247)	-268	NM_004456	2146	Hs.444082	NM_004456	ENSG00000106462	EZH2	ENX-1|ENX1|EZH2b|KMT6|KMT6A|WVS|WVS2	enhancer of zeste 2 polycomb repressive complex 2 subunit	protein-coding
peakchr5:43192208	chr5	43192209	43193167	+	0	NA	promoter-TSS (NR_072980)	promoter-TSS (NR_072980)	-266	NR_072980	167359	Hs.25845	NM_153361	ENSG00000177453	NIM1K	NIM1	NIM1 serine/threonine protein kinase	protein-coding
peakchr17:80054974	chr17	80054975	80057776	+	0	NA	promoter-TSS (NM_004104)	promoter-TSS (NM_004104)	-263	NM_004104	2194	Hs.83190	NM_004104	ENSG00000169710	FASN	FAS|OA-519|SDR27X1	fatty acid synthase	protein-coding
peakchr4:103421930	chr4	103421931	103422577	+	0	NA	promoter-TSS (NM_001165412)	promoter-TSS (NM_001165412)	-262	NM_001165412	4790	Hs.618430	NM_003998	ENSG00000109320	NFKB1	CVID12|EBP-1|KBF1|NF-kB1|NF-kappa-B1|NF-kappaB|NFKB-p105|NFKB-p50|NFkappaB|p105|p50	nuclear factor kappa B subunit 1	protein-coding
peakchr12:132194958	chr12	132194959	132195790	+	0	NA	promoter-TSS (NM_004592)	promoter-TSS (NM_004592)	-261	NM_004592	6433	Hs.308171	NM_004592	ENSG00000061936	SFSWAP	SFRS8|SWAP	splicing factor SWAP	protein-coding
peakchr5:96518591	chr5	96518592	96519830	+	0	NA	promoter-TSS (NM_018343)	promoter-TSS (NM_018343)	-260	NM_018343	55781	Hs.27021	NM_018343	ENSG00000058729	RIOK2	RIO2	RIO kinase 2	protein-coding
peakchr7:139024655	chr7	139024656	139026582	+	0	NA	promoter-TSS (NM_197964)	promoter-TSS (NM_197964)	-259	NM_001244584	100996928	Hs.731488	NM_001244584	ENSG00000269955	FMC1-LUC7L2	C7orf55|C7orf55-LUC7L2|FMC1	FMC1-LUC7L2 readthrough	protein-coding
peakchr3:31573238	chr3	31573239	31575079	+	0	NA	promoter-TSS (NM_178862)	promoter-TSS (NM_178862)	-258	NM_178862	201595	Hs.475812	NM_178862	ENSG00000163527	STT3B	CDG1X|SIMP|STT3-B	STT3 oligosaccharyltransferase complex catalytic subunit B	protein-coding
peakchr17:73511507	chr17	73511508	73513194	+	0	NA	promoter-TSS (NM_207346)	promoter-TSS (NM_207346)	-258	NM_207346	283989	Hs.378501	NM_207346	ENSG00000182173	TSEN54	PCH2A|PCH4|PCH5|SEN54L|sen54	tRNA splicing endonuclease subunit 54	protein-coding
peakchr18:45457262	chr18	45457263	45458285	+	0	NA	promoter-TSS (NM_001135937)	promoter-TSS (NM_001135937)	-257	NM_001135937	4087	Hs.12253	NM_005901	ENSG00000175387	SMAD2	JV18|JV18-1|MADH2|MADR2|hMAD-2|hSMAD2	SMAD family member 2	protein-coding
peakchr3:49377281	chr3	49377282	49378198	+	0	NA	promoter-TSS (NM_003363)	promoter-TSS (NM_003363)	-254	NM_199443	7375	Hs.77500	NM_003363	ENSG00000114316	USP4	UNP|Unph	ubiquitin specific peptidase 4	protein-coding
peakchr16:28985293	chr16	28985294	28986399	+	0	NA	promoter-TSS (NM_001142448)	promoter-TSS (NM_001142448)	-253	NM_001142450	83985	Hs.617449	NM_032038	ENSG00000169682	SPNS1	HSpin1|LAT|PP2030|SLC62A1|SPIN1|SPINL|nrs	sphingolipid transporter 1 (putative)	protein-coding
peakchr11:106889093	chr11	106889094	106889806	+	0	NA	promoter-TSS (NM_000855)	promoter-TSS (NM_000855)	-248	NM_000855	2977	Hs.24321	NM_000855	ENSG00000152402	GUCY1A2	GC-SA2|GUC1A2	guanylate cyclase 1 soluble subunit alpha 2	protein-coding
peakchr5:65439861	chr5	65439862	65440968	+	0	NA	promoter-TSS (NM_139168)	promoter-TSS (NM_139168)	-248	NM_139168	140890	Hs.49367	NM_139168	ENSG00000153914	SREK1	SFRS12|SRrp508|SRrp86	splicing regulatory glutamic acid and lysine rich protein 1	protein-coding
peakchr11:63580449	chr11	63580450	63580910	+	0	NA	promoter-TSS (NM_138471)	promoter-TSS (NM_138471)	-248	NM_138471	144097	Hs.502793	NM_138471	ENSG00000168005	SPINDOC	C11orf84|SPIN-DOC	spindlin interactor and repressor of chromatin binding	protein-coding
peakchr11:66725602	chr11	66725603	66726596	+	0	NA	promoter-TSS (NM_000920)	promoter-TSS (NM_000920)	-245	NM_001040716	5091	Hs.89890	NM_000920	ENSG00000173599	PC	PCB	pyruvate carboxylase	protein-coding
peakchr19:38146009	chr19	38146010	38147210	+	0	NA	promoter-TSS (NM_001320671)	promoter-TSS (NM_001320671)	-244	NM_001320666	22835	Hs.668737	NM_014898	ENSG00000120784	ZFP30	ZNF745	ZFP30 zinc finger protein	protein-coding
peakchr19:49140377	chr19	49140378	49141379	+	0	NA	promoter-TSS (NR_004401)	promoter-TSS (NR_004401)	-242	NM_001352	1628	Hs.414480	NM_001352	ENSG00000105516	DBP	DABP|taxREB302	D-box binding PAR bZIP transcription factor	protein-coding
peakchr17:38803610	chr17	38803611	38805006	+	0	NA	promoter-TSS (NM_003079)	promoter-TSS (NM_003079)	-238	NM_003079	6605	Hs.743978	NM_003079	ENSG00000073584	SMARCE1	BAF57|CSS5	SWI/SNF related, matrix associated, actin dependent regulator of chromatin, subfamily e, member 1	protein-coding
peakchr6:24774945	chr6	24774946	24775863	+	0	NA	promoter-TSS (NM_001251991)	promoter-TSS (NM_001251991)	-237	NM_001251991	51053	Hs.234896	NM_015895	ENSG00000112312	GMNN	Gem|MGORS6	geminin DNA replication inhibitor	protein-coding
peakchrX:101186976	chrX	101186977	101187497	+	0	NA	promoter-TSS (NM_001011657)	promoter-TSS (NM_001011657)	-237	NM_001282401	84460	Hs.496512	NM_001011657	ENSG00000166432	ZMAT1	-	zinc finger matrin-type 1	protein-coding
peakchr12:72665379	chr12	72665380	72667207	+	0	NA	promoter-TSS (NM_013381)	promoter-TSS (NM_013381)	-236	NM_013381	29953	Hs.199814	NM_013381	ENSG00000072657	TRHDE	PAP-II|PGPEP2|TRH-DE	thyrotropin releasing hormone degrading enzyme	protein-coding
peakchr15:40615423	chr15	40615424	40615893	+	0	NA	promoter-TSS (NM_001301268)	promoter-TSS (NM_001301268)	-235	NM_001301268	100505573	Hs.530791	NM_001301268	ENSG00000259330	INAFM2	LINC00984|OGU1	InaF motif containing 2	protein-coding
peakchr5:137910651	chr5	137910652	137911996	+	0	NA	promoter-TSS (NM_004134)	promoter-TSS (NM_004134)	-234	NM_004134	3313	Hs.184233	NM_004134	ENSG00000113013	HSPA9	CRP40|CSA|EVPLS|GRP-75|GRP75|HEL-S-124m|HSPA9B|MOT|MOT2|MTHSP75|PBP74|SAAN|SIDBA4	heat shock protein family A (Hsp70) member 9	protein-coding
peakchr17:29421112	chr17	29421113	29422238	+	0	NA	promoter-TSS (NR_039886)	promoter-TSS (NR_039886)	-232	NR_039886	100616266		NR_039886	ENSG00000265444	MIR4733	-	microRNA 4733	ncRNA
peakchr19:2235988	chr19	2235989	2237129	+	0	NA	promoter-TSS (NM_018049)	promoter-TSS (NM_018049)	-231	NM_018049	55111	Hs.501353	NM_018049	ENSG00000104886	PLEKHJ1	GNRPX	pleckstrin homology domain containing J1	protein-coding
peakchr10:99496340	chr10	99496341	99496955	+	0	NA	promoter-TSS (NM_001174119)	promoter-TSS (NM_001174119)	-230	NM_001174120	118813	Hs.744075	NM_144588	ENSG00000155256	ZFYVE27	PROTRUDIN|SPG33	zinc finger FYVE-type containing 27	protein-coding
peakchr4:77996931	chr4	77996932	77997809	+	0	NA	promoter-TSS (NM_006835)	promoter-TSS (NM_006835)	-228	NM_006835	10983	Hs.518827	NM_006835	ENSG00000118816	CCNI	CCNI1|CYC1|CYI	cyclin I	protein-coding
peakchr7:915526	chr7	915527	916400	+	0	NA	promoter-TSS (NM_015949)	promoter-TSS (NM_015949)	-228	NM_015949	51608	Hs.107387	NM_015949	ENSG00000239857	GET4	C7orf20|CEE|CGI-20|TRC35	guided entry of tail-anchored proteins factor 4	protein-coding
peakchr6:3195832	chr6	3195833	3196623	+	0	NA	promoter-TSS (NR_038295)	promoter-TSS (NR_038295)	-227	NR_038296	100507194	Hs.678053	NR_038295	ENSG00000230269	LINC02525	-	long intergenic non-protein coding RNA 2525	ncRNA
peakchr6:86387992	chr6	86387993	86389364	+	0	NA	promoter-TSS (NR_003038)	promoter-TSS (NR_003038)	-227	NR_003038	387066	Hs.292457	NR_003038	ENSG00000203875	SNHG5	C6orf160|LINC00044|NCRNA00044|U50HG	small nucleolar RNA host gene 5	ncRNA
peakchr8:1771338	chr8	1771339	1772400	+	0	NA	promoter-TSS (NM_014629)	promoter-TSS (NM_014629)	-223	NM_001308153	9639	Hs.98594	NM_014629	ENSG00000104728	ARHGEF10	GEF10|SNCV	Rho guanine nucleotide exchange factor 10	protein-coding
peakchr17:47785108	chr17	47785109	47785981	+	0	NA	promoter-TSS (NM_005827)	promoter-TSS (NM_005827)	-219	NM_005827	10237	Hs.154073	NM_005827	ENSG00000121073	SLC35B1	UGTREL1	solute carrier family 35 member B1	protein-coding
peakchr1:40723293	chr1	40723294	40724086	+	0	NA	promoter-TSS (NM_005857)	promoter-TSS (NM_005857)	-218	NM_005857	10269	Hs.132642	NM_005857	ENSG00000084073	ZMPSTE24	FACE-1|FACE1|HGPS|PRO1|STE24|Ste24p	zinc metallopeptidase STE24	protein-coding
peakchr5:98263524	chr5	98263525	98265716	+	0	NA	promoter-TSS (NR_036530)	promoter-TSS (NR_036530)	-218	NR_036530	100289230	Hs.552095	NR_036530		LOC100289230	-	uncharacterized LOC100289230	ncRNA
peakchr12:109535213	chr12	109535214	109536313	+	0	NA	promoter-TSS (NM_003362)	promoter-TSS (NM_003362)	-214	NM_003362	7374	Hs.191334	NM_003362	ENSG00000076248	UNG	DGU|HIGM4|HIGM5|UDG|UNG1|UNG15|UNG2	uracil DNA glycosylase	protein-coding
peakchr20:37100847	chr20	37100848	37101699	+	0	NA	promoter-TSS (NM_001282918)	promoter-TSS (NM_001282918)	-213	NM_001282917	57148	Hs.598850	NM_020336	ENSG00000170471	RALGAPB	KIAA1219|RalGAPbeta	Ral GTPase activating protein non-catalytic beta subunit	protein-coding
peakchr16:18937265	chr16	18937266	18938609	+	0	NA	promoter-TSS (NM_015092)	promoter-TSS (NM_015092)	-211	NM_015092	23049	Hs.460179	NM_015092	ENSG00000157106	SMG1	61E3.4|ATX|LIP	SMG1 nonsense mediated mRNA decay associated PI3K related kinase	protein-coding
peakchr12:50100998	chr12	50100999	50101797	+	0	NA	promoter-TSS (NM_001367835)	promoter-TSS (NM_001367835)	-210	NM_175736	91010	Hs.179838	NM_175736	ENSG00000161791	FMNL3	FHOD3|FRL2|WBP-3|WBP3	formin like 3	protein-coding
peakchr7:148725240	chr7	148725241	148726370	+	0	NA	promoter-TSS (NR_163905)	promoter-TSS (NR_163905)	-208	NR_163905
peakchr16:87416667	chr16	87416668	87418507	+	0	NA	promoter-TSS (NM_024735)	promoter-TSS (NM_024735)	-205	NM_024735	79791	Hs.567582	NM_024735	ENSG00000103264	FBXO31	FBX14|FBXO14|Fbx31|MRT45|pp2386	F-box protein 31	protein-coding
peakchr11:63438540	chr11	63438541	63439560	+	0	NA	promoter-TSS (NM_015459)	promoter-TSS (NM_015459)	-202	NM_015459	25923	Hs.356719	NM_015459	ENSG00000184743	ATL3	HSN1F	atlastin GTPase 3	protein-coding
peakchr1:211431929	chr1	211431930	211432905	+	0	NA	promoter-TSS (NM_001136225)	promoter-TSS (NM_001136225)	-202	NR_146433	55758	Hs.356399	NM_018254	ENSG00000117625	RCOR3	-	REST corepressor 3	protein-coding
peakchr19:10946626	chr19	10946627	10947551	+	0	NA	promoter-TSS (NM_006858)	promoter-TSS (NM_006858)	-201	NM_006858	11018	Hs.211463	NM_006858	ENSG00000099203	TMED1	IL1RL1LG|Il1rl1l|Tp24|p24g1	transmembrane p24 trafficking protein 1	protein-coding
peakchr5:133706463	chr5	133706464	133707414	+	0	NA	promoter-TSS (NM_003337)	promoter-TSS (NM_003337)	-201	NM_001349364	51265	Hs.719926	NM_016508	ENSG00000006837	CDKL3	NKIAMRE	cyclin dependent kinase like 3	protein-coding
peakchr8:130951709	chr8	130951710	130952805	+	0	NA	promoter-TSS (NM_001353315)	promoter-TSS (NM_001353315)	-200	NM_001330612	51571	Hs.126941	NM_016623	ENSG00000153310	FAM49B	BM-009|L1	family with sequence similarity 49 member B	protein-coding
peakchr2:157292169	chr2	157292170	157293212	+	0	NA	promoter-TSS (NM_000408)	promoter-TSS (NM_000408)	-200	NM_000408	2820	Hs.512382	NM_000408	ENSG00000115159	GPD2	GDH2|GPDM|mGPDH	glycerol-3-phosphate dehydrogenase 2	protein-coding
peakchr16:30537237	chr16	30537238	30538937	+	0	NA	promoter-TSS (NM_024671)	promoter-TSS (NM_024671)	-200	NM_024671	79724	Hs.85658	NM_024671	ENSG00000169957	ZNF768	-	zinc finger protein 768	protein-coding
peakchr2:220083193	chr2	220083194	220084564	+	0	NA	promoter-TSS (NM_005689)	promoter-TSS (NM_005689)	-199	NM_001349828	10058	Hs.107911	NM_005689	ENSG00000115657	ABCB6	ABC|LAN|MTABC3|PRP|umat	ATP binding cassette subfamily B member 6 (Langereis blood group)	protein-coding
peakchr15:45879168	chr15	45879169	45879952	+	0	NA	promoter-TSS (NM_001311256)	promoter-TSS (NM_001311256)	-198	NM_001311256	26258	Hs.7037	NM_012388	ENSG00000104164	BLOC1S6	BLOS6|HPS9|PA|PALLID|PLDN	biogenesis of lysosomal organelles complex 1 subunit 6	protein-coding
peakchr16:1993234	chr16	1993235	1993815	+	0	NA	promoter-TSS (NM_016332)	promoter-TSS (NM_016332)	-198	NM_016332	51734	Hs.655346	NM_016332	ENSG00000198736	MSRB1	HSPC270|SELR|SELX|SEPX1|SepR	methionine sulfoxide reductase B1	protein-coding
peakchr17:7464555	chr17	7464556	7465524	+	0	NA	promoter-TSS (NR_037926)	promoter-TSS (NR_037926)	-196	NM_015670	26168	Hs.513926	NM_015670	ENSG00000161956	SENP3	SMT3IP1|SSP3|Ulp1	SUMO specific peptidase 3	protein-coding
peakchr17:73007991	chr17	73007992	73009147	+	0	NA	promoter-TSS (NM_001545)	promoter-TSS (NM_001545)	-196	NM_001545	3396	Hs.407955	NM_001545	ENSG00000167862	MRPL58	DS-1|DS1|ICT1|MRP-L58	mitochondrial ribosomal protein L58	protein-coding
peakchr18:67872591	chr18	67872592	67873644	+	0	NA	promoter-TSS (NM_173630)	promoter-TSS (NM_173630)	-195	NM_173630	25914	Hs.654809	NM_173630	ENSG00000176225	RTTN	MSSP	rotatin	protein-coding
peakchrX:71458548	chrX	71458549	71459592	+	0	NA	promoter-TSS (NM_017669)	promoter-TSS (NM_017669)	-193	NM_001009954	54821	Hs.47558	NM_017669	ENSG00000186871	ERCC6L	PICH|RAD26L	ERCC excision repair 6 like, spindle assembly checkpoint helicase	protein-coding
peakchr1:218457885	chr1	218457886	218458999	+	0	NA	promoter-TSS (NM_016052)	promoter-TSS (NM_016052)	-193	NM_016052	51018	Hs.660109	NM_016052	ENSG00000067533	RRP15	CGI-115|KIAA0507	ribosomal RNA processing 15 homolog	protein-coding
peakchr2:85554909	chr2	85554910	85555697	+	0	NA	promoter-TSS (NM_006464)	promoter-TSS (NM_006464)	-191	NM_001206844	10618	Hs.593382	NM_006464	ENSG00000152291	TGOLN2	TGN38|TGN46|TGN48|TGN51|TTGN2	trans-golgi network protein 2	protein-coding
peakchr1:26758075	chr1	26758076	26759090	+	0	NA	promoter-TSS (NM_001319959)	promoter-TSS (NM_001319959)	-190	NM_001243564	79947	Hs.369385	NM_024887	ENSG00000117682	DHDDS	CIT|CPT|DEDSM|DS|HDS|RP59|hCIT	dehydrodolichyl diphosphate synthase subunit	protein-coding
peakchr16:89882882	chr16	89882883	89883608	+	0	NA	promoter-TSS (NM_001018112)	promoter-TSS (NM_001018112)	-190	NM_000135	2175	Hs.744083	NM_000135	ENSG00000187741	FANCA	FA|FA-H|FA1|FAA|FACA|FAH|FANCH	FA complementation group A	protein-coding
peakchr13:44360719	chr13	44360720	44361875	+	0	NA	promoter-TSS (NM_001347967)	promoter-TSS (NM_001347967)	-189	NM_001347967	55068	Hs.128258	NM_017993	ENSG00000120658	ENOX1	CNOX|PIG38|bA64J21.1|cCNOX	ecto-NOX disulfide-thiol exchanger 1	protein-coding
peakchr19:28283919	chr19	28283920	28285309	+	0	NA	promoter-TSS (NR_110687)	promoter-TSS (NR_110687)	-189	NR_110690	101927151	Hs.567934	NR_110687	ENSG00000267575	LOC101927151	-	uncharacterized LOC101927151	ncRNA
peakchr15:41522599	chr15	41522600	41523686	+	0	NA	promoter-TSS (NM_007236)	promoter-TSS (NM_007236)	-188	NM_001286441	161829	Hs.307999	NM_152596	ENSG00000178997	EXD1	EXDL1	exonuclease 3'-5' domain containing 1	protein-coding
peakchr4:128981795	chr4	128981796	128982763	+	0	NA	promoter-TSS (NM_001350531)	promoter-TSS (NM_001350531)	-188	NM_001350531	55132	Hs.654971	NM_018078	ENSG00000138709	LARP1B	LARP2	La ribonucleoprotein domain family member 1B	protein-coding
peakchr3:170626294	chr3	170626295	170626933	+	0	NA	promoter-TSS (NM_020390)	promoter-TSS (NM_020390)	-188	NM_020390	56648	Hs.164144	NM_020390	ENSG00000163577	EIF5A2	EIF-5A2|eIF5AII	eukaryotic translation initiation factor 5A2	protein-coding
peakchr11:506160	chr11	506161	507856	+	0	NA	promoter-TSS (NM_203384)	promoter-TSS (NM_203384)	-187	NM_203385	6050	Hs.530687	NM_002939	ENSG00000023191	RNH1	RAI|RNH	ribonuclease/angiogenin inhibitor 1	protein-coding
peakchr9:29212050	chr9	29212051	29212913	+	0	NA	promoter-TSS (NM_001354575)	promoter-TSS (NM_001354575)	-185	NM_001354575	158038	Hs.444665	NM_152570	ENSG00000174482	LINGO2	LERN3|LRRN6C	leucine rich repeat and Ig domain containing 2	protein-coding
peakchr19:42363553	chr19	42363554	42364731	+	0	NA	promoter-TSS (NM_001022)	promoter-TSS (NM_001022)	-183	NM_001321485	6223	Hs.438429	NM_001022	ENSG00000105372	RPS19	DBA|DBA1|S19|eS19	ribosomal protein S19	protein-coding
peakchr6:90121723	chr6	90121724	90122627	+	0	NA	promoter-TSS (NM_021244)	promoter-TSS (NM_021244)	-183	NM_021244	58528	Hs.31712	NM_021244	ENSG00000025039	RRAGD	RAGD|bA11D8.2.1	Ras related GTP binding D	protein-coding
peakchr17:49336409	chr17	49336410	49338776	+	0	NA	promoter-TSS (NM_017643)	promoter-TSS (NM_017643)	-183	NM_017643	54799	Hs.656803	NM_017643	ENSG00000011258	MBTD1	SA49P01	mbt domain containing 1	protein-coding
peakchr2:166809965	chr2	166809966	166810969	+	0	NA	promoter-TSS (NM_024753)	promoter-TSS (NM_024753)	-181	NM_024753	79809	Hs.310672	NM_024753	ENSG00000123607	TTC21B	ATD4|IFT139|IFT139B|JBTS11|NPHP12|Nbla10696|SRTD4|THM1	tetratricopeptide repeat domain 21B	protein-coding
peakchr1:227127050	chr1	227127051	227128580	+	0	NA	promoter-TSS (NM_020247)	promoter-TSS (NM_020247)	-180	NM_020247	56997	Hs.118241	NM_020247	ENSG00000163050	COQ8A	ADCK3|ARCA2|CABC1|COQ10D4|COQ8|SCAR9	coenzyme Q8A	protein-coding
peakchr19:18043252	chr19	18043253	18044037	+	0	NA	promoter-TSS (NM_001136203)	promoter-TSS (NM_001136203)	-179	NM_001136203	115098	Hs.100043	NM_138442	ENSG00000007080	CCDC124	-	coiled-coil domain containing 124	protein-coding
peakchr19:8942648	chr19	8942649	8943667	+	0	NA	promoter-TSS (NM_144693)	promoter-TSS (NM_144693)	-178	NM_144693	148156	Hs.349444	NM_144693	ENSG00000167785	ZNF558	-	zinc finger protein 558	protein-coding
peakchr4:1713223	chr4	1713224	1715225	+	0	NA	promoter-TSS (NM_006527)	promoter-TSS (NM_006527)	-178	NM_001306075	7884	Hs.298345	NM_006527	ENSG00000163950	SLBP	HBP	stem-loop binding protein	protein-coding
peakchr9:96792437	chr9	96792438	96793401	+	0	NA	promoter-TSS (NM_177995)	promoter-TSS (NM_177995)	-176	NM_001253830	138639	Hs.437943	NM_152422	ENSG00000158079	PTPDC1	PTP9Q22	protein tyrosine phosphatase domain containing 1	protein-coding
peakchr1:62901654	chr1	62901655	62903433	+	0	NA	promoter-TSS (NM_003368)	promoter-TSS (NM_003368)	-176	NM_003368	7398	Hs.35086	NM_003368	ENSG00000162607	USP1	UBP	ubiquitin specific peptidase 1	protein-coding
peakchr13:113950961	chr13	113950962	113951795	+	0	NA	promoter-TSS (NM_005561)	promoter-TSS (NM_005561)	-176	NM_005561	3916	Hs.494419	NM_005561	ENSG00000185896	LAMP1	CD107a|LAMPA|LGP120	lysosomal associated membrane protein 1	protein-coding
peakchr19:58873252	chr19	58873253	58874381	+	0	NA	promoter-TSS (NR_136527)	promoter-TSS (NR_136527)	-175	NR_136527	105372483	Hs.616656	NR_136527	ENSG00000269054	LOC105372483	-	uncharacterized LOC105372483	ncRNA
peakchr7:765833	chr7	765834	766496	+	0	NA	promoter-TSS (NM_017802)	promoter-TSS (NM_017802)	-171	NR_075098	54919	Hs.535896	NM_017802	ENSG00000164818	DNAAF5	CILD18|HEATR2	dynein axonemal assembly factor 5	protein-coding
peakchr17:46124840	chr17	46124841	46126262	+	0	NA	promoter-TSS (NM_003204)	promoter-TSS (NM_003204)	-170	NM_001330261	4779	Hs.514284	NM_003204	ENSG00000082641	NFE2L1	LCR-F1|NRF1|TCF11	nuclear factor, erythroid 2 like 1	protein-coding
peakchr3:69062647	chr3	69062648	69063363	+	0	NA	promoter-TSS (NM_001278689)	promoter-TSS (NM_001278689)	-170	NR_103826	285203	Hs.518059	NM_173654	ENSG00000163378	EOGT	AER61|AOS4|C3orf64|EOGT1	EGF domain specific O-linked N-acetylglucosamine transferase	protein-coding
peakchr10:43891812	chr10	43891813	43893086	+	0	NA	promoter-TSS (NM_001098208)	promoter-TSS (NM_001098208)	-170	NM_001098208	3185	Hs.808	NM_004966	ENSG00000169813	HNRNPF	HNRPF|OK/SW-cl.23|mcs94-1	heterogeneous nuclear ribonucleoprotein F	protein-coding
peakchr10:5854914	chr10	5854915	5856445	+	0	NA	promoter-TSS (NM_001494)	promoter-TSS (NM_001494)	-168	NM_001115156	2665	Hs.299055	NM_001494	ENSG00000057608	GDI2	HEL-S-46e|RABGDIB	GDP dissociation inhibitor 2	protein-coding
peakchr5:151150173	chr5	151150174	151152300	+	0	NA	promoter-TSS (NM_005754)	promoter-TSS (NM_005754)	-168	NR_132346	100652758	Hs.587054	NM_001278082		LOC100652758	-	uncharacterized LOC100652758	ncRNA
peakchr16:46722428	chr16	46722429	46724088	+	0	NA	promoter-TSS (NM_014321)	promoter-TSS (NM_014321)	-168	NM_018206	55737	Hs.454528	NM_018206	ENSG00000069329	VPS35	MEM3|PARK17	VPS35 retromer complex component	protein-coding
peakchr1:145382266	chr1	145382267	145382874	+	0	NA	promoter-TSS (NR_125967)	promoter-TSS (NR_125967)	-166	NR_125968	101928979	Hs.735893	NR_125967	ENSG00000233396	LINC01719	-	long intergenic non-protein coding RNA 1719	ncRNA
peakchr18:29671676	chr18	29671677	29673132	+	0	NA	promoter-TSS (NM_001191324)	promoter-TSS (NM_001191324)	-165	NM_001191324	51444	Hs.302408	NM_016271	ENSG00000134758	RNF138	HSD-4|NARF|STRIN|hNARF	ring finger protein 138	protein-coding
peakchr17:40086388	chr17	40086389	40087024	+	0	NA	promoter-TSS (NM_031421)	promoter-TSS (NM_031421)	-164	NM_001350319	83538	Hs.201134	NM_031421	ENSG00000204815	TTC25	-	tetratricopeptide repeat domain 25	protein-coding
peakchr16:4587978	chr16	4587979	4589210	+	0	NA	promoter-TSS (NM_001199054)	promoter-TSS (NM_001199054)	-164	NM_001199054	29965	Hs.654653	NM_013399	ENSG00000089486	CDIP1	C16orf5|CDIP|I1|LITAFL	cell death inducing p53 target 1	protein-coding
peakchr22:38004212	chr22	38004213	38005145	+	0	NA	promoter-TSS (NM_001172688)	promoter-TSS (NM_001172688)	-162	NM_013365	26088	Hs.499158	NM_013365	ENSG00000100083	GGA1	-	golgi associated, gamma adaptin ear containing, ARF binding protein 1	protein-coding
peakchr12:54673403	chr12	54673404	54675294	+	0	NA	promoter-TSS (NM_002136)	promoter-TSS (NM_002136)	-161	NM_002136	3178	Hs.546261	NM_002136	ENSG00000135486	HNRNPA1	ALS19|ALS20|HNRPA1|HNRPA1L3|IBMPFD3|UP 1|hnRNP A1|hnRNP-A1	heterogeneous nuclear ribonucleoprotein A1	protein-coding
peakchr12:54332193	chr12	54332194	54332715	+	0	NA	promoter-TSS (NM_017410)	promoter-TSS (NM_017410)	-161	NM_017410	3229	Hs.118608	NM_017410	ENSG00000123364	HOXC13	ECTD9|HOX3|HOX3G	homeobox C13	protein-coding
peakchr6:10747356	chr6	10747357	10748308	+	0	NA	promoter-TSS (NM_001127711)	promoter-TSS (NM_001127711)	-160	NM_001286488	81853	Hs.95600	NM_030969	ENSG00000137210	TMEM14B	-	transmembrane protein 14B	protein-coding
peakchr1:93250321	chr1	93250322	93251323	+	0	NA	promoter-TSS (NM_001350197)	promoter-TSS (NM_001350197)	-157	NM_001350198	7813	Hs.594434	NM_005665	ENSG00000067208	EVI5	EVI-5|NB4S	ecotropic viral integration site 5	protein-coding
peakchr5:37370765	chr5	37370766	37371964	+	0	NA	promoter-TSS (NM_004298)	promoter-TSS (NM_004298)	-157	NM_001278312	9631	Hs.547696	NM_004298	ENSG00000113569	NUP155	ATFB15|N155	nucleoporin 155	protein-coding
peakchr14:24520673	chr14	24520674	24521450	+	0	NA	promoter-TSS (NM_138360)	promoter-TSS (NM_138360)	-156	NM_138360	90668	Hs.26135	NM_138360	ENSG00000186648	CARMIL3	C14orf121|LRRC16B|crml-1	capping protein regulator and myosin 1 linker 3	protein-coding
peakchr1:112281845	chr1	112281846	112282771	+	0	NA	promoter-TSS (NR_038951)	promoter-TSS (NR_038951)	-155	NR_038951	100506343	Hs.485810	NR_038951	ENSG00000227811	INKA2-AS1	FAM212B-AS1	INKA2 antisense RNA 1	ncRNA
peakchr17:40706599	chr17	40706600	40707351	+	0	NA	promoter-TSS (NR_144402)	promoter-TSS (NR_144402)	-155	NR_144402	108783654	Hs.655222	NR_144402	ENSG00000266962	LOC108783654	-	uncharacterized LOC108783654	ncRNA
peakchr4:76597922	chr4	76597923	76599073	+	0	NA	promoter-TSS (NM_012297)	promoter-TSS (NM_012297)	-155	NM_012297	9908	Hs.303676	NM_012297	ENSG00000138757	G3BP2	-	G3BP stress granule assembly factor 2	protein-coding
peakchr16:31044247	chr16	31044248	31045069	+	0	NA	promoter-TSS (NM_004604)	promoter-TSS (NM_004604)	-154	NM_001272095	6810	Hs.83734	NM_004604	ENSG00000103496	STX4	STX4A|p35-2	syntaxin 4	protein-coding
peakchr1:212872502	chr1	212872503	212874170	+	0	NA	promoter-TSS (NM_018664)	promoter-TSS (NM_018664)	-154	NM_018664	55509	Hs.62919	NM_018664	ENSG00000123685	BATF3	JDP1|JUNDM1|SNFT	basic leucine zipper ATF-like transcription factor 3	protein-coding
peakchr22:39915616	chr22	39915617	39917203	+	0	NA	promoter-TSS (NM_001675)	promoter-TSS (NM_001675)	-154	NM_001675	468	Hs.496487	NM_001675	ENSG00000128272	ATF4	CREB-2|CREB2|TAXREB67|TXREB	activating transcription factor 4	protein-coding
peakchr17:66507620	chr17	66507621	66509114	+	0	NA	promoter-TSS (NM_002734)	promoter-TSS (NM_002734)	-153	NM_212472	5573	Hs.280342	NM_002734	ENSG00000108946	PRKAR1A	ACRDYS1|ADOHR|CAR|CNC|CNC1|PKR1|PPNAD1|PRKAR1|TSE1	protein kinase cAMP-dependent type I regulatory subunit alpha	protein-coding
peakchr11:65479179	chr11	65479180	65479965	+	0	NA	promoter-TSS (NM_182709)	promoter-TSS (NM_182709)	-151	NM_006388	10524	Hs.397010	NM_006388	ENSG00000172977	KAT5	ESA1|HTATIP|HTATIP1|PLIP|TIP|TIP60|ZC2HC5|cPLA2	lysine acetyltransferase 5	protein-coding
peakchr16:67514818	chr16	67514819	67515604	+	0	NA	promoter-TSS (NM_004691)	promoter-TSS (NM_004691)	-151	NM_004691	9114	Hs.106876	NM_004691	ENSG00000159720	ATP6V0D1	ATP6D|ATP6DV|P39|VATX|VMA6|VPATPD	ATPase H+ transporting V0 subunit d1	protein-coding
peakchr3:14988645	chr3	14988646	14990453	+	0	NA	promoter-TSS (NR_046252)	promoter-TSS (NR_046252)	-149	NR_046255	100505641	Hs.517821	NR_046251	ENSG00000225733	FGD5-AS1	-	FGD5 antisense RNA 1	ncRNA
peakchr11:32913811	chr11	32913812	32914605	+	0	NA	promoter-TSS (NM_001076786)	promoter-TSS (NM_001076786)	-149	NM_001076786	79832	Hs.369368	NM_024774	ENSG00000060749	QSER1	-	glutamine and serine rich 1	protein-coding
peakchr11:67158948	chr11	67158949	67159670	+	0	NA	promoter-TSS (NM_004584)	promoter-TSS (NM_004584)	-148	NM_004584	5883	Hs.655354	NM_004584	ENSG00000172613	RAD9A	RAD9	RAD9 checkpoint clamp component A	protein-coding
peakchr7:99774685	chr7	99774686	99775714	+	0	NA	promoter-TSS (NM_001282716)	promoter-TSS (NM_001282716)	-147	NM_001282716	10734	Hs.592283	NM_012447	ENSG00000066923	STAG3	-	stromal antigen 3	protein-coding
peakchr6:43149345	chr6	43149346	43150229	+	0	NA	promoter-TSS (NM_015089)	promoter-TSS (NM_015089)	-147	NM_015089	23113	Hs.485434	NM_015089	ENSG00000112659	CUL9	H7AP1|PARC	cullin 9	protein-coding
peakchr12:57481953	chr12	57481954	57483546	+	0	NA	promoter-TSS (NM_001330305)	promoter-TSS (NM_001330305)	-147	NM_005967	4665	Hs.159223	NM_005967	ENSG00000166886	NAB2	MADER	NGFI-A binding protein 2	protein-coding
peakchr1:226249348	chr1	226249349	226251193	+	0	NA	promoter-TSS (NR_002315)	promoter-TSS (NR_002315)	-146	NM_002107	3020	Hs.533624	NM_002107	ENSG00000163041	H3F3A	H3.3A|H3F3	H3 histone family member 3A	protein-coding
peakchr6:52859329	chr6	52859330	52861216	+	0	NA	promoter-TSS (NR_001445)	promoter-TSS (NR_001445)	-145	NR_001445	125050		NR_001445	ENSG00000202198	RN7SK	7SK	RNA component of 7SK nuclear ribonucleoprotein	snRNA
peakchr10:79788998	chr10	79788999	79789837	+	0	NA	promoter-TSS (NM_007055)	promoter-TSS (NM_007055)	-145	NM_007055	11128	Hs.436896	NM_007055	ENSG00000148606	POLR3A	ADDH|HLD7|RPC1|RPC155|WDRTS|hRPC155	RNA polymerase III subunit A	protein-coding
peakchr17:40912670	chr17	40912671	40913532	+	0	NA	promoter-TSS (NM_005854)	promoter-TSS (NM_005854)	-144	NM_005854	10266	Hs.514193	NM_005854	ENSG00000131477	RAMP2	-	receptor activity modifying protein 2	protein-coding
peakchr15:75135174	chr15	75135175	75136102	+	0	NA	promoter-TSS (NR_104307)	promoter-TSS (NR_104307)	-141	NR_104308	25989	Hs.513034	NM_001099436	ENSG00000140474	ULK3	-	unc-51 like kinase 3	protein-coding
peakchr12:72232956	chr12	72232957	72233839	+	0	NA	promoter-TSS (NM_001146213)	promoter-TSS (NM_001146213)	-141	NR_027449	64786	Hs.284630	NM_022771	ENSG00000121749	TBC1D15	RAB7-GAP	TBC1 domain family member 15	protein-coding
peakchr8:66753900	chr8	66753901	66754979	+	0	NA	promoter-TSS (NM_001242318)	promoter-TSS (NM_001242318)	-141	NM_001242318	5150	Hs.527119	NM_002603	ENSG00000205268	PDE7A	HCP1|PDE7	phosphodiesterase 7A	protein-coding
peakchr9:136282860	chr9	136282861	136284006	+	0	NA	promoter-TSS (NM_001279350)	promoter-TSS (NM_001279350)	-141	NM_001279351	57109	Hs.438409	NM_020385	ENSG00000148300	REXO4	REX4|XPMC2|XPMC2H	REX4 homolog, 3'-5' exonuclease	protein-coding
peakchr12:70636745	chr12	70636746	70637962	+	0	NA	promoter-TSS (NR_037615)	promoter-TSS (NR_037615)	-140	NM_001199303	4848	Hs.133350	NM_014515	ENSG00000111596	CNOT2	CDC36|HSPC131|NOT2|NOT2H	CCR4-NOT transcription complex subunit 2	protein-coding
peakchr22:31364320	chr22	31364321	31365795	+	0	NA	promoter-TSS (NR_152868)	promoter-TSS (NR_152868)	-139	NR_152867	55000	Hs.554829	NR_002323	ENSG00000253352	TUG1	LINC00080|NCRNA00080|TI-227H	taurine up-regulated 1	ncRNA
peakchr6:30688608	chr6	30688609	30689945	+	0	NA	promoter-TSS (NM_001293212).3	promoter-TSS (NM_001293212).3	-138	NM_001293212	203068	Hs.636480	NM_178014	ENSG00000196230	TUBB	CDCBM6|CSCSC1|M40|OK/SW-cl.56|TUBB1|TUBB5	tubulin beta class I	protein-coding
peakchr17:40332772	chr17	40332773	40333823	+	0	NA	promoter-TSS (NM_012285)	promoter-TSS (NM_012285)	-138	NM_012285	23415	Hs.304081	NM_012285	ENSG00000089558	KCNH4	BEC2|ELK1|Kv12.3	potassium voltage-gated channel subfamily H member 4	protein-coding
peakchr12:22696671	chr12	22696672	22697865	+	0	NA	promoter-TSS (NM_001286174)	promoter-TSS (NM_001286174)	-137	NM_001286174	9847	Hs.271014	NM_014802	ENSG00000111731	C2CD5	CDP138|KIAA0528	C2 calcium dependent domain containing 5	protein-coding
peakchr8:48872352	chr8	48872353	48874380	+	0	NA	promoter-TSS (NM_006904)	promoter-TSS (NM_006904)	-135	NM_005914	4173	Hs.460184	NM_005914	ENSG00000104738	MCM4	CDC21|CDC54|IMD54|NKCD|NKGCD|P1-CDC21|hCdc21	minichromosome maintenance complex component 4	protein-coding
peakchr2:238968965	chr2	238968966	238970049	+	0	NA	promoter-TSS (NM_016510)	promoter-TSS (NM_016510)	-135	NM_016510	51540	Hs.731909	NM_016510	ENSG00000132330	SCLY	SCL|hSCL	selenocysteine lyase	protein-coding
peakchr6:43337215	chr6	43337216	43337822	+	0	NA	promoter-TSS (NM_014345)	promoter-TSS (NM_014345)	-134	NM_014345	24149	Hs.509718	NM_014345	ENSG00000171467	ZNF318	HRIHFB2436|TZF|ZFP318	zinc finger protein 318	protein-coding
peakchr2:175112810	chr2	175112811	175113974	+	0	NA	promoter-TSS (NM_013341)	promoter-TSS (NM_013341)	-132	NM_001328688	29789	Hs.157351	NM_013341	ENSG00000138430	OLA1	DOC45|GBP45|GTBP9|GTPBP9|PTD004	Obg like ATPase 1	protein-coding
peakchr7:99069921	chr7	99069922	99070842	+	0	NA	promoter-TSS (NR_147001)	promoter-TSS (NR_147001)	-131	NM_001013258	285989	Hs.440384	NM_213603	ENSG00000198556	ZNF789	-	zinc finger protein 789	protein-coding
peakchr4:120221576	chr4	120221577	120222285	+	0	NA	promoter-TSS (NM_001001701)	promoter-TSS (NM_001001701)	-131	NM_001001701	401152	Hs.173705	NM_001001701	ENSG00000164096	C4orf3	ALN|HCVFTP1	chromosome 4 open reading frame 3	protein-coding
peakchr6:2634069	chr6	2634070	2635136	+	0	NA	promoter-TSS (NR_149118)	promoter-TSS (NR_149118)	-131	NR_149118	105374885		NR_149118		LINC02521	-	long intergenic non-protein coding RNA 2521	ncRNA
peakchr2:242447791	chr2	242447792	242448687	+	0	NA	promoter-TSS (NM_006374)	promoter-TSS (NM_006374)	-129	NM_001282307	10494	Hs.516807	NM_006374	ENSG00000115694	STK25	SOK1|YSK1	serine/threonine kinase 25	protein-coding
peakchr2:240322763	chr2	240322764	240323807	+	0	NA	promoter-TSS (NR_135576)	promoter-TSS (NR_135576)	-129	NR_135576	101928111	Hs.534680	NR_135575	ENSG00000222020	HDAC4-AS1	-	HDAC4 antisense RNA 1	ncRNA
peakchr16:82203424	chr16	82203425	82204489	+	0	NA	promoter-TSS (NM_005792)	promoter-TSS (NM_005792)	-128	NM_005792	10200	Hs.344400	NM_005792	ENSG00000135698	MPHOSPH6	MPP|MPP-6|MPP6	M-phase phosphoprotein 6	protein-coding
peakchr17:42766973	chr17	42766974	42767613	+	0	NA	promoter-TSS (NM_144609)	promoter-TSS (NM_144609)	-128	NM_001099225	124808	Hs.579115	NM_144609	ENSG00000180329	CCDC43	-	coiled-coil domain containing 43	protein-coding
peakchr10:96122506	chr10	96122507	96123142	+	0	NA	promoter-TSS (NM_022451)	promoter-TSS (NM_022451)	-128	NM_022451	64318	Hs.74899	NM_022451	ENSG00000173145	NOC3L	AD24|C10orf117|FAD24	NOC3 like DNA replication regulator	protein-coding
peakchr19:34012427	chr19	34012428	34013221	+	0	NA	promoter-TSS (NM_001166056)	promoter-TSS (NM_001166056)	-127	NM_001166057	5184	Hs.36473	NM_000285	ENSG00000124299	PEPD	PROLIDASE	peptidase D	protein-coding
peakchr22:41346809	chr22	41346810	41347708	+	0	NA	promoter-TSS (NM_014248)	promoter-TSS (NM_014248)	-123	NM_014248	9978	Hs.474949	NM_014248	ENSG00000100387	RBX1	BA554C12.1|RNF75|ROC1	ring-box 1	protein-coding
peakchr3:140660162	chr3	140660163	140660947	+	0	NA	promoter-TSS (NM_001104647)	promoter-TSS (NM_001104647)	-123	NM_018155	55186	Hs.144130	NM_018155	ENSG00000114120	SLC25A36	PNC2	solute carrier family 25 member 36	protein-coding
peakchr13:95952901	chr13	95952902	95954755	+	0	NA	promoter-TSS (NM_001105515)	promoter-TSS (NM_001105515)	-123	NM_001301830	10257	Hs.508423	NM_005845	ENSG00000125257	ABCC4	MOAT-B|MOATB|MRP4	ATP binding cassette subfamily C member 4	protein-coding
peakchr12:112846694	chr12	112846695	112847727	+	0	NA	promoter-TSS (NM_001320139)	promoter-TSS (NM_001320139)	-122	NM_001320140	6128	Hs.528668	NM_000970	ENSG00000089009	RPL6	L6|SHUJUN-2|TAXREB107|TXREB1	ribosomal protein L6	protein-coding
peakchr22:42342157	chr22	42342158	42343600	+	0	NA	promoter-TSS (NM_001304370)	promoter-TSS (NM_001304370)	-121	NM_001304370	79019	Hs.208912	NM_024053	ENSG00000100162	CENPM	C22orf18|CENP-M|PANE1	centromere protein M	protein-coding
peakchr7:150064961	chr7	150064962	150066557	+	0	NA	promoter-TSS (NM_001099696)	promoter-TSS (NM_001099696)	-120	NM_013400	29803	Hs.647086	NM_013400	ENSG00000214022	REPIN1	AP4|RIP60|ZNF464|Zfp464	replication initiator 1	protein-coding
peakchr20:33680358	chr20	33680359	33681118	+	0	NA	promoter-TSS (NM_015638)	promoter-TSS (NM_015638)	-120	NM_199368	26133	Hs.168073	NM_015638	ENSG00000100991	TRPC4AP	C20orf188|PPP1R158|TRRP4AP|TRUSS	transient receptor potential cation channel subfamily C member 4 associated protein	protein-coding
peakchr13:95253614	chr13	95253615	95254368	+	0	NA	promoter-TSS (NM_180989)	promoter-TSS (NM_180989)	-120	NM_180989	160897	Hs.439363	NM_180989	ENSG00000152749	GPR180	ITR	G protein-coupled receptor 180	protein-coding
peakchr6:87864692	chr6	87864693	87865633	+	0	NA	promoter-TSS (NM_001351444)	promoter-TSS (NM_001351444)	-120	NM_015021	23036	Hs.444800	NM_015021	ENSG00000188994	ZNF292	Nbla00365|ZFP292|ZN-16|Zn-15|bA393I2.3	zinc finger protein 292	protein-coding
peakchr12:67662407	chr12	67662408	67663629	+	0	NA	promoter-TSS (NM_018448)	promoter-TSS (NM_018448)	-120	NM_001329675	55832	Hs.546407	NM_018448	ENSG00000111530	CAND1	TIP120|TIP120A	cullin associated and neddylation dissociated 1	protein-coding
peakchr16:29984506	chr16	29984507	29985633	+	0	NA	promoter-TSS (NM_001252043)	promoter-TSS (NM_001252043)	-119	NM_016151	9344	Hs.291623	NM_004783	ENSG00000149930	TAOK2	MAP3K17|PSK|PSK1|PSK1-BETA|TAO1|TAO2	TAO kinase 2	protein-coding
peakchr22:39714819	chr22	39714820	39716671	+	0	NA	promoter-TSS (NM_000967)	promoter-TSS (NM_000967)	-117	NM_001033853	6122	Hs.119598	NM_000967	ENSG00000100316	RPL3	ASC-1|L3|TARBP-B	ribosomal protein L3	protein-coding
peakchr16:30006638	chr16	30006639	30007465	+	0	NA	promoter-TSS (NM_001304562)	promoter-TSS (NM_001304562)	-114	NM_003609	8479	Hs.567370	NM_003609	ENSG00000149929	HIRIP3	-	HIRA interacting protein 3	protein-coding
peakchr7:42951074	chr7	42951075	42952033	+	0	NA	promoter-TSS (NM_001363436)	promoter-TSS (NM_001363436)	-112	NM_001363436	79020	Hs.698120	NM_024054	ENSG00000136197	C7orf25	-	chromosome 7 open reading frame 25	protein-coding
peakchr15:77197362	chr15	77197363	77198224	+	0	NA	promoter-TSS (NM_001353011)	promoter-TSS (NM_001353011)	-112	NM_001353010	49855	Hs.458986	NM_020843	ENSG00000140386	SCAPER	IDDRP|MSTP063|ZNF291|Zfp291	S-phase cyclin A associated protein in the ER	protein-coding
peakchr4:102268060	chr4	102268061	102269530	+	0	NA	promoter-TSS (NM_001130692)	promoter-TSS (NM_001130692)	-112	NM_001130692	5530	Hs.435512	NM_000944	ENSG00000138814	PPP3CA	ACCIID|CALN|CALNA|CALNA1|CCN1|CNA1|IECEE|IECEE1|PPP2B	protein phosphatase 3 catalytic subunit alpha	protein-coding
peakchr15:83418778	chr15	83418779	83419629	+	0	NA	promoter-TSS (NR_110099)	promoter-TSS (NR_110099)	-112	NR_110099	100505616	Hs.513091	NR_110096	ENSG00000250988	SNHG21	FSD2-AS1|SCARNA15HG	small nucleolar RNA host gene 21	ncRNA
peakchr1:45240715	chr1	45240716	45242136	+	0	NA	promoter-TSS (NR_000015)	promoter-TSS (NR_000015)	-111	NR_000015	26811		NR_000015	ENSG00000264294	SNORD55	RNU39|RNU55|SNORD39|U39|U55	small nucleolar RNA, C/D box 55	snoRNA
peakchr9:135819583	chr9	135819584	135820678	+	0	NA	promoter-TSS (NM_000368)	promoter-TSS (NM_000368)	-111	NM_000368	7248	Hs.370854	NM_000368	ENSG00000165699	TSC1	LAM|TSC	TSC complex subunit 1	protein-coding
peakchr6:84937103	chr6	84937104	84937839	+	0	NA	promoter-TSS (NM_014895)	promoter-TSS (NM_014895)	-110	NM_001286206	22832	Hs.485865	NM_014895	ENSG00000135315	CEP162	C6orf84|KIAA1009|QN1	centrosomal protein 162	protein-coding
peakchr15:102191884	chr15	102191885	102193523	+	0	NA	promoter-TSS (NM_025141)	promoter-TSS (NM_025141)	-110	NM_001308026	80213	Hs.288912	NM_025141	ENSG00000184277	TM2D3	BLP2	TM2 domain containing 3	protein-coding
peakchr14:20922702	chr14	20922703	20923849	+	0	NA	promoter-TSS (NM_001244249)	promoter-TSS (NM_001244249)	-109	NM_001641	328	Hs.73722	NM_001641	ENSG00000100823	APEX1	APE|APE1|APEN|APEX|APX|HAP1|REF1	apurinic/apyrimidinic endodeoxyribonuclease 1	protein-coding
peakchr16:58162934	chr16	58162935	58163942	+	0	NA	promoter-TSS (NR_136632)	promoter-TSS (NR_136632)	-109	NR_136632	29105	Hs.532755	NM_013242	ENSG00000070761	CFAP20	BUG22|C16orf80|EVORF|GTL3|fSAP23	cilia and flagella associated protein 20	protein-coding
peakchr19:51307410	chr19	51307411	51308503	+	0	NA	promoter-TSS (NM_032712)	promoter-TSS (NM_032712)	-106	NM_032712	84798	Hs.256301	NM_032712	ENSG00000167747	C19orf48	-	chromosome 19 open reading frame 48	protein-coding
peakchr19:47633690	chr19	47633691	47634281	+	0	NA	promoter-TSS (NM_005500)	promoter-TSS (NM_005500)	-106	NM_005500	10055	Hs.515500	NM_005500	ENSG00000142230	SAE1	AOS1|HSPC140|SUA1|UBLE1A	SUMO1 activating enzyme subunit 1	protein-coding
peakchr19:41256142	chr19	41256143	41257864	+	0	NA	promoter-TSS (NM_001353807)	promoter-TSS (NM_001353807)	-105	NM_004596	6626	Hs.466775	NM_004596	ENSG00000077312	SNRPA	Mud1|U1-A|U1A	small nuclear ribonucleoprotein polypeptide A	protein-coding
peakchr12:49110063	chr12	49110064	49111126	+	0	NA	promoter-TSS (NM_001240)	promoter-TSS (NM_001240)	-105	NM_001277842	904	Hs.92308	NM_001240	ENSG00000129315	CCNT1	CCNT|CYCT1|HIVE1	cyclin T1	protein-coding
peakchr17:5185152	chr17	5185153	5185802	+	0	NA	promoter-TSS (NM_001291581)	promoter-TSS (NM_001291581)	-102	NM_004703	9135	Hs.584784	NM_004703	ENSG00000029725	RABEP1	RAB5EP|RABPT5	rabaptin, RAB GTPase binding effector protein 1	protein-coding
peakchr17:62501323	chr17	62501324	62503695	+	0	NA	promoter-TSS (NM_001320597)	promoter-TSS (NM_001320597)	-102	NM_004396	1655	Hs.279806	NM_004396	ENSG00000108654	DDX5	G17P1|HLR1|HUMP68|p68	DEAD-box helicase 5	protein-coding
peakchr5:154134086	chr5	154134087	154135583	+	0	NA	promoter-TSS (NM_001367718)	promoter-TSS (NM_001367718)	-102	NM_001367718	23367	Hs.292078	NM_015315	ENSG00000155506	LARP1	LARP	La ribonucleoprotein domain family member 1	protein-coding
peakchr6:111580069	chr6	111580070	111580812	+	0	NA	promoter-TSS (NM_153369)	promoter-TSS (NM_153369)	-101	NM_153369	91749	Hs.400572	NM_153369	ENSG00000173214	MFSD4B	KIAA1919|NaGLT1	major facilitator superfamily domain containing 4B	protein-coding
peakchr1:185014117	chr1	185014118	185015061	+	0	NA	promoter-TSS (NM_007212)	promoter-TSS (NM_007212)	-101	NM_007212	6045	Hs.591490	NM_007212	ENSG00000121481	RNF2	BAP-1|BAP1|DING|HIPI3|RING1B|RING2	ring finger protein 2	protein-coding
peakchr3:128597782	chr3	128597783	128598684	+	0	NA	promoter-TSS (NR_033426)	promoter-TSS (NR_033426)	-100	NR_033426	28976	Hs.567482	NM_014049	ENSG00000177646	ACAD9	MC1DN20|NPD002	acyl-CoA dehydrogenase family member 9	protein-coding
peakchr8:124408441	chr8	124408442	124409132	+	0	NA	promoter-TSS (NM_014109)	promoter-TSS (NM_014109)	-100	NM_014109	29028	Hs.370834	NM_014109	ENSG00000156802	ATAD2	ANCCA|CT137|PRO2000	ATPase family AAA domain containing 2	protein-coding
peakchr7:123388533	chr7	123388534	123389781	+	0	NA	promoter-TSS (NM_003941)	promoter-TSS (NM_003941)	-100	NM_003941	8976	Hs.143728	NM_003941	ENSG00000106299	WASL	N-WASP|NWASP|WASPB	WASP like actin nucleation promoting factor	protein-coding
peakchr10:75935911	chr10	75935912	75936932	+	0	NA	promoter-TSS (NM_001369124)	promoter-TSS (NM_001369124)	-99	NM_001369124	132	Hs.656586	NM_001123	ENSG00000156110	ADK	AK	adenosine kinase	protein-coding
peakchr11:82444474	chr11	82444475	82445536	+	0	NA	promoter-TSS (NM_175885)	promoter-TSS (NM_175885)	-99	NM_175885	220382	Hs.448218	NM_175885	ENSG00000182103	FAM181B	-	family with sequence similarity 181 member B	protein-coding
peakchr5:159797330	chr5	159797331	159798132	+	0	NA	promoter-TSS (NM_001366504)	promoter-TSS (NM_001366504)	-98	NM_001366504	114898	Hs.110062	NM_031908	ENSG00000145861	C1QTNF2	CTRP2|zacrp2	C1q and TNF related 2	protein-coding
peakchr17:37025774	chr17	37025775	37026652	+	0	NA	promoter-TSS (NR_073384)	promoter-TSS (NR_073384)	-98	NR_073384	3927	Hs.741156	NM_006148	ENSG00000002834	LASP1	Lasp-1|MLN50	LIM and SH3 protein 1	protein-coding
peakchr11:8985996	chr11	8985997	8986839	+	0	NA	promoter-TSS (NM_020644)	promoter-TSS (NM_020644)	-98	NM_001286094	56674	Hs.501853	NM_020644	ENSG00000175348	TMEM9B	C11orf15	TMEM9 domain family member B	protein-coding
peakchr12:6642531	chr12	6642532	6644640	+	0	NA	promoter-TSS (NM_001289746)	promoter-TSS (NM_001289746)	-97	NM_002046	2597	Hs.544577	NM_002046	ENSG00000111640	GAPDH	G3PD|GAPD|HEL-S-162eP	glyceraldehyde-3-phosphate dehydrogenase	protein-coding
peakchr4:53727718	chr4	53727719	53729056	+	0	NA	promoter-TSS (NM_023940)	promoter-TSS (NM_023940)	-97	NM_023940	65997	Hs.8035	NM_023940	ENSG00000128045	RASL11B	-	RAS like family 11 member B	protein-coding
peakchr2:197664135	chr2	197664136	197664871	+	0	NA	promoter-TSS (NM_012086)	promoter-TSS (NM_012086)	-96	NM_001206774	9330	Hs.470996	NM_012086	ENSG00000119041	GTF3C3	TFIIIC102|TFIIICgamma|TFiiiC2-102	general transcription factor IIIC subunit 3	protein-coding
peakchr7:35839816	chr7	35839817	35841649	+	0	NA	promoter-TSS (NR_120512)	promoter-TSS (NR_120512)	-96	NM_001363715	989	Hs.191346	NM_001788	ENSG00000122545	SEPT7	CDC10|CDC3|NBLA02942|SEPT7|SEPT7A	septin 7	protein-coding
peakchr1:28240551	chr1	28240552	28241812	+	0	NA	promoter-TSS (NM_002946)	promoter-TSS (NM_002946)	-96	NM_002946	6118	Hs.79411	NM_002946	ENSG00000117748	RPA2	REPA2|RP-A p32|RP-A p34|RPA32	replication protein A2	protein-coding
peakchr1:206808382	chr1	206808383	206809188	+	0	NA	promoter-TSS (NM_001004023)	promoter-TSS (NM_001004023)	-96	NM_003582	8444	Hs.164267	NM_003582	ENSG00000143479	DYRK3	DYRK5|RED|REDK|hYAK3-2	dual specificity tyrosine phosphorylation regulated kinase 3	protein-coding
peakchr20:57606877	chr20	57606878	57608092	+	0	NA	promoter-TSS (NM_006886)	promoter-TSS (NM_006886)	-95	NM_006886	514	Hs.177530	NM_006886	ENSG00000124172	ATP5F1E	ATP5E|ATPE|MC5DN3	ATP synthase F1 subunit epsilon	protein-coding
peakchr5:172482853	chr5	172482854	172483667	+	0	NA	promoter-TSS (NM_153607)	promoter-TSS (NM_153607)	-95	NM_153607	153222	Hs.484195	NM_153607	ENSG00000164463	CREBRF	C5orf41|LRF	CREB3 regulatory factor	protein-coding
peakchr10:43277818	chr10	43277819	43278481	+	0	NA	promoter-TSS (NM_014753)	promoter-TSS (NM_014753)	-93	NM_014753	9790	Hs.10848	NM_014753	ENSG00000165733	BMS1	ACC|BMS1L	BMS1 ribosome biogenesis factor	protein-coding
peakchr1:44440194	chr1	44440195	44440886	+	0	NA	promoter-TSS (NM_004047)	promoter-TSS (NM_004047)	-92	NM_001039457	533	Hs.596514	NM_004047	ENSG00000117410	ATP6V0B	ATP6F|HATPL|VMA16	ATPase H+ transporting V0 subunit b	protein-coding
peakchr1:174968314	chr1	174968315	174969668	+	0	NA	promoter-TSS (NM_014412)	promoter-TSS (NM_014412)	-92	NM_014412	27101	Hs.508524	NM_014412	ENSG00000116161	CACYBP	GIG5|PNAS-107|S100A6BP|SIP	calcyclin binding protein	protein-coding
peakchr10:74114424	chr10	74114425	74115112	+	0	NA	promoter-TSS (NR_157570)	promoter-TSS (NR_157570)	-91	NM_001365080	54788	Hs.500013	NM_017626	ENSG00000148719	DNAJB12	DJ10	DnaJ heat shock protein family (Hsp40) member B12	protein-coding
peakchr7:141250727	chr7	141250728	141251513	+	0	NA	promoter-TSS (NM_018238)	promoter-TSS (NM_018238)	-90	NM_001364948	55750	Hs.685880	NM_018238	ENSG00000006530	AGK	CATC5|CTRCT38|MTDPS10|MULK	acylglycerol kinase	protein-coding
peakchr5:68664928	chr5	68664929	68665941	+	0	NA	promoter-TSS (NM_001278622)	promoter-TSS (NM_001278622)	-88	NM_003187	6880	Hs.653163	NM_003187	ENSG00000273841	TAF9	MGC:5067|STAF31/32|TAF2G|TAFII-31|TAFII-32|TAFII31|TAFII32|TAFIID32	TATA-box binding protein associated factor 9	protein-coding
peakchr19:16770661	chr19	16770662	16771448	+	0	NA	promoter-TSS (NM_024104)	promoter-TSS (NM_024104)	-87	NM_024104	79086	Hs.356467	NM_024104	ENSG00000214046	SMIM7	C19orf42	small integral membrane protein 7	protein-coding
peakchr10:70939345	chr10	70939346	70940463	+	0	NA	promoter-TSS (NM_001323585)	promoter-TSS (NM_001323585)	-86	NM_001323586	6832	Hs.106469	NM_003171	ENSG00000156502	SUPV3L1	SUV3	Suv3 like RNA helicase	protein-coding
peakchr17:62222963	chr17	62222964	62224263	+	0	NA	promoter-TSS (NR_002995)	promoter-TSS (NR_002995)	-86	NR_002995	677842	Hs.405444	NR_002995	ENSG00000277887	SNORA50C	ACA62|SNORA76|SNORA76C	small nucleolar RNA, H/ACA box 50C	snoRNA
peakchr8:33342060	chr8	33342061	33343170	+	0	NA	promoter-TSS (NM_032509)	promoter-TSS (NM_032509)	-85	NM_032509	84549	Hs.583805	NM_032509	ENSG00000198042	MAK16	MAK16L|RBM13	MAK16 homolog	protein-coding
peakchr6:114291791	chr6	114291792	114293002	+	0	NA	promoter-TSS (NR_033441)	promoter-TSS (NR_033441)	-85	NR_033441	3066	Hs.3352	NM_001527	ENSG00000196591	HDAC2	HD2|KDAC2|RPD3|YAF1	histone deacetylase 2	protein-coding
peakchr7:4814826	chr7	4814827	4815511	+	0	NA	promoter-TSS (NM_001364858)	promoter-TSS (NM_001364858)	-85	NM_001364858	9907	Hs.558440	NM_014855	ENSG00000242802	AP5Z1	KIAA0415|SPG48|zeta	adaptor related protein complex 5 subunit zeta 1	protein-coding
peakchr1:202995190	chr1	202995191	202995881	+	0	NA	promoter-TSS (NM_001304332)	promoter-TSS (NM_001304332)	-83	NM_001304331	8497	Hs.153648	NM_015053	ENSG00000143847	PPFIA4	-	PTPRF interacting protein alpha 4	protein-coding
peakchr11:125773939	chr11	125773940	125774700	+	0	NA	promoter-TSS (NM_013264)	promoter-TSS (NM_013264)	-83	NM_013264	29118	Hs.420263	NM_013264	ENSG00000109832	DDX25	GRTH	DEAD-box helicase 25	protein-coding
peakchr17:19551431	chr17	19551432	19552533	+	0	NA	promoter-TSS (NM_000382)	promoter-TSS (NM_000382)	-82	NM_001369136	224	Hs.499886	NM_000382	ENSG00000072210	ALDH3A2	ALDH10|FALDH|SLS	aldehyde dehydrogenase 3 family member A2	protein-coding
peakchr14:24664240	chr14	24664241	24665218	+	0	NA	promoter-TSS (NM_001014842)	promoter-TSS (NM_001014842)	-82	NM_001014842	10548	Hs.91586	NM_006405	ENSG00000100926	TM9SF1	HMP70|MP70	transmembrane 9 superfamily member 1	protein-coding
peakchr2:227700199	chr2	227700200	227701179	+	0	NA	promoter-TSS (NM_001167608)	promoter-TSS (NM_001167608)	-81	NM_001349072	84236	Hs.471514	NM_032276	ENSG00000144468	RHBDD1	RHBDL4|RRP4	rhomboid domain containing 1	protein-coding
peakchr9:130966269	chr9	130966270	130966893	+	0	NA	promoter-TSS (NM_001131015)	promoter-TSS (NM_001131015)	-80	NM_001131015	25792	Hs.212395	NM_012127	ENSG00000148337	CIZ1	LSFR1|NP94|ZNF356	CDKN1A interacting zinc finger protein 1	protein-coding
peakchr12:56726824	chr12	56726825	56728336	+	0	NA	promoter-TSS (NM_001127460)	promoter-TSS (NM_001127460)	-78	NM_001127460	9924	Hs.273397	NM_014871	ENSG00000135473	PAN2	USP52	poly(A) specific ribonuclease subunit PAN2	protein-coding
peakchr17:79894864	chr17	79894865	79895700	+	0	NA	promoter-TSS (NM_001282280)	promoter-TSS (NM_001282280)	-78	NM_001282280	5831	Hs.163451	NM_006907	ENSG00000183010	PYCR1	ARCL2B|ARCL3B|P5C|P5CR|PIG45|PP222|PRO3|PYCR	pyrroline-5-carboxylate reductase 1	protein-coding
peakchr7:128378926	chr7	128378927	128379746	+	0	NA	promoter-TSS (NM_001199671)	promoter-TSS (NM_001199671)	-77	NM_001219	813	Hs.7753	NM_001219	ENSG00000128595	CALU	-	calumenin	protein-coding
peakchr1:36929693	chr1	36929694	36930428	+	0	NA	promoter-TSS (NM_031280)	promoter-TSS (NM_031280)	-76	NM_031280	64960	Hs.352839	NM_031280	ENSG00000116898	MRPS15	DC37|MPR-S15|RPMS15|S15mt	mitochondrial ribosomal protein S15	protein-coding
peakchr3:186524162	chr3	186524163	186524958	+	0	NA	promoter-TSS (NM_002916)	promoter-TSS (NM_002916)	-76	NM_181573	5984	Hs.732098	NM_002916	ENSG00000163918	RFC4	A1|RFC37	replication factor C subunit 4	protein-coding
peakchr10:5726180	chr10	5726181	5727274	+	0	NA	promoter-TSS (NM_001321785)	promoter-TSS (NM_001321785)	-74	NM_001321785	54906	Hs.610717	NM_017782	ENSG00000108021	TASOR2	C10orf18|FAM208B|bA318E3.2	transcription activation suppressor family member 2	protein-coding
peakchr14:93798646	chr14	93798647	93800264	+	0	NA	promoter-TSS (NR_144398)	promoter-TSS (NR_144398)	-73	NM_018167	55727	Hs.525549	NM_018167	ENSG00000011114	BTBD7	FUP1	BTB domain containing 7	protein-coding
peakchr3:111697259	chr3	111697260	111698340	+	0	NA	promoter-TSS (NM_001272069)	promoter-TSS (NM_001272069)	-73	NR_073570	55347	Hs.477115	NM_018394	ENSG00000144827	ABHD10	-	abhydrolase domain containing 10	protein-coding
peakchr6:42896748	chr6	42896749	42897543	+	0	NA	promoter-TSS (NR_134885)	promoter-TSS (NR_134885)	-72	NM_006586	10695	Hs.414099	NM_006586	ENSG00000137161	CNPY3	CAG4A|EIEE60|ERDA5|PRAT4A|TNRC5	canopy FGF signaling regulator 3	protein-coding
peakchr7:65215471	chr7	65215472	65216494	+	0	NA	promoter-TSS (NR_103527)	promoter-TSS (NR_103527)	-72	NR_103527	441242	Hs.373941	NM_001013464	ENSG00000272693	LOC441242	-	uncharacterized LOC441242	ncRNA
peakchr1:154908802	chr1	154908803	154909731	+	0	NA	promoter-TSS (NM_006556)	promoter-TSS (NM_006556)	-72	NM_001348696	10654	Hs.30954	NM_006556	ENSG00000163344	PMVK	HUMPMKI|PMK|PMKA|PMKASE|POROK1	phosphomevalonate kinase	protein-coding
peakchr3:160282984	chr3	160282985	160283874	+	0	NA	promoter-TSS (NM_002268)	promoter-TSS (NM_002268)	-70	NM_002268	3840	Hs.467866	NM_002268	ENSG00000186432	KPNA4	IPOA3|QIP1|SRP3	karyopherin subunit alpha 4	protein-coding
peakchr1:214776030	chr1	214776031	214776906	+	0	NA	promoter-TSS (NM_016343)	promoter-TSS (NM_016343)	-70	NM_016343	1063	Hs.497741	NM_016343	ENSG00000117724	CENPF	CENF|CILD31|PRO1779|STROMS|hcp-1	centromere protein F	protein-coding
peakchr17:26645327	chr17	26645328	26646987	+	0	NA	promoter-TSS (NM_014573)	promoter-TSS (NM_014573)	-69	NM_014573	27346	Hs.199695	NM_014573	ENSG00000109084	TMEM97	MAC30	transmembrane protein 97	protein-coding
peakchr10:46222357	chr10	46222358	46222934	+	0	NA	promoter-TSS (NM_015262)	promoter-TSS (NM_015262)	-68	NM_001367395	253725	Hs.365286	NM_015262	ENSG00000172661	WASHC2C	FAM21A|FAM21C|VPEF	WASH complex subunit 2C	protein-coding
peakchr1:24151632	chr1	24151633	24152402	+	0	NA	promoter-TSS (NM_000191)	promoter-TSS (NM_000191)	-68	NM_001166059	3155	Hs.533444	NM_000191	ENSG00000117305	HMGCL	HL	3-hydroxy-3-methylglutaryl-CoA lyase	protein-coding
peakchr12:58145612	chr12	58145613	58146705	+	0	NA	promoter-TSS (NM_000075)	promoter-TSS (NM_000075)	-66	NM_000075	1019	Hs.95577	NM_000075	ENSG00000135446	CDK4	CMM3|PSK-J3	cyclin dependent kinase 4	protein-coding
peakchr7:103629202	chr7	103629203	103631137	+	0	NA	promoter-TSS (NM_005045)	promoter-TSS (NM_005045)	-65	NM_005045	5649	Hs.655654	NM_005045	ENSG00000189056	RELN	ETL7|LIS2|PRO1598|RL	reelin	protein-coding
peakchr6:44224766	chr6	44224767	44225541	+	0	NA	promoter-TSS (NM_001286510)	promoter-TSS (NM_001286510)	-65	NM_001286512	347734	Hs.182885	NM_178148	ENSG00000157593	SLC35B2	PAPST1|SLL|UGTrel4	solute carrier family 35 member B2	protein-coding
peakchr17:6543601	chr17	6543602	6544588	+	0	NA	promoter-TSS (NM_014804)	promoter-TSS (NM_014804)	-64	NR_147088	9851	Hs.28070	NM_014804	ENSG00000198920	KIAA0753	MNR|OFIP	KIAA0753	protein-coding
peakchr12:110939778	chr12	110939779	110940366	+	0	NA	promoter-TSS (NM_001286535)	promoter-TSS (NM_001286535)	-64	NM_001286531	144715	Hs.97794	NM_152442	ENSG00000151164	RAD9B	-	RAD9 checkpoint clamp component B	protein-coding
peakchr12:112037032	chr12	112037033	112038056	+	0	NA	promoter-TSS (NM_001310123)	promoter-TSS (NM_001310123)	-64	NR_132311	6311	Hs.76253	NM_002973	ENSG00000204842	ATXN2	ATX2|SCA2|TNRC13	ataxin 2	protein-coding
peakchr6:109702883	chr6	109702884	109704584	+	0	NA	promoter-TSS (NM_001142403)	promoter-TSS (NM_001142403)	-64	NM_001142403	8763	Hs.520313	NM_006016	ENSG00000135535	CD164	DFNA66|MGC-24|MGC-24v|MUC-24|endolyn	CD164 molecule	protein-coding
peakchr3:58419214	chr3	58419215	58420070	+	0	NA	promoter-TSS (NM_000925)	promoter-TSS (NM_000925)	-63	NM_001315536	5162	Hs.161357	NM_000925	ENSG00000168291	PDHB	PDHBD|PDHE1-B|PDHE1B|PHE1B	pyruvate dehydrogenase E1 beta subunit	protein-coding
peakchr16:28874594	chr16	28874595	28875435	+	0	NA	promoter-TSS (NM_001145795)	promoter-TSS (NM_001145795)	-63	NM_001145796	25970	Hs.15744	NM_015503	ENSG00000178188	SH2B1	PSM|SH2B	SH2B adaptor protein 1	protein-coding
peakchr10:60935474	chr10	60935475	60937206	+	0	NA	promoter-TSS (NR_131782)	promoter-TSS (NR_131782)	-63	NM_032439	84457	Hs.499704	NM_032439	ENSG00000165443	PHYHIPL	-	phytanoyl-CoA 2-hydroxylase interacting protein like	protein-coding
peakchr17:11900208	chr17	11900209	11901571	+	0	NA	promoter-TSS (NM_144680)	promoter-TSS (NM_144680)	-63	NM_001303282	7566	Hs.370473	NM_144680	ENSG00000154957	ZNF18	HDSG1|KOX11|ZKSCAN6|ZNF535|ZSCAN38|Zfp535	zinc finger protein 18	protein-coding
peakchr3:8543031	chr3	8543032	8543781	+	0	NA	promoter-TSS (NM_001278233)	promoter-TSS (NM_001278233)	-62	NR_033378	100288428	Hs.651576	NR_033378	ENSG00000227110	LMCD1-AS1	-	LMCD1 antisense RNA 1	ncRNA
peakchr7:155436658	chr7	155436659	155437929	+	0	NA	promoter-TSS (NM_053043)	promoter-TSS (NM_053043)	-61	NM_053043	155435	Hs.591815	NM_053043	ENSG00000184863	RBM33	PRR8	RNA binding motif protein 33	protein-coding
peakchr15:63449319	chr15	63449320	63450152	+	0	NA	promoter-TSS (NM_015920)	promoter-TSS (NM_015920)	-60	NM_015920	51065	Hs.108957	NM_015920	ENSG00000185088	RPS27L	-	ribosomal protein S27 like	protein-coding
peakchr1:227505350	chr1	227505351	227507155	+	0	NA	promoter-TSS (NM_001366019)	promoter-TSS (NM_001366019)	-60	NM_003607	8476	Hs.35433	NM_003607	ENSG00000143776	CDC42BPA	MRCK|MRCKA|PK428	CDC42 binding protein kinase alpha	protein-coding
peakchr11:36310646	chr11	36310647	36311421	+	0	NA	promoter-TSS (NM_014186)	promoter-TSS (NM_014186)	-60	NM_001307937	29099	Hs.99443	NM_014186	ENSG00000110442	COMMD9	C11orf55|HSPC166|LINC00610	COMM domain containing 9	protein-coding
peakchr16:1358701	chr16	1358702	1359486	+	0	NA	promoter-TSS (NM_194261)	promoter-TSS (NM_194261)	-59	NM_194261	7329	Hs.302903	NM_003345	ENSG00000103275	UBE2I	C358B7.1|P18|UBC9	ubiquitin conjugating enzyme E2 I	protein-coding
peakchr21:40685124	chr21	40685125	40686414	+	0	NA	promoter-TSS (NM_033656)	promoter-TSS (NM_033656)	-57	NM_001007246	54014	Hs.627139	NM_018963	ENSG00000185658	BRWD1	C21orf107|DCAF19|N143|WDR9|WRD9	bromodomain and WD repeat domain containing 1	protein-coding
peakchr16:71928947	chr16	71928948	71929730	+	0	NA	promoter-TSS (NM_001270975)	promoter-TSS (NM_001270975)	-57	NM_001270979	9798	Hs.232194	NM_014761	ENSG00000182149	IST1	CHMP8|OLC1	IST1 factor associated with ESCRT-III	protein-coding
peakchr6:45345086	chr6	45345087	45346369	+	0	NA	promoter-TSS (NM_001350326)	promoter-TSS (NM_001350326)	-57	NM_001350324	8464	Hs.368325	NM_003599	ENSG00000196284	SUPT3H	SPT3|SPT3L	SPT3 homolog, SAGA and STAGA complex component	protein-coding
peakchr11:33060321	chr11	33060322	33061800	+	0	NA	promoter-TSS (NM_018393)	promoter-TSS (NM_018393)	-57	NM_018393	55346	Hs.655341	NM_018393	ENSG00000176148	TCP11L1	dJ85M6.3	t-complex 11 like 1	protein-coding
peakchr19:1274387	chr19	1274388	1276556	+	0	NA	promoter-TSS (NM_017914)	promoter-TSS (NM_017914)	-57	NM_017914	55009	Hs.591383	NM_017914	ENSG00000228300	C19orf24	-	chromosome 19 open reading frame 24	protein-coding
peakchr12:16063861	chr12	16063862	16064556	+	0	NA	promoter-TSS (NM_015954)	promoter-TSS (NM_015954)	-57	NM_015954	51071	Hs.39429	NM_015954	ENSG00000023697	DERA	CGI-26|DEOC	deoxyribose-phosphate aldolase	protein-coding
peakchr16:88923134	chr16	88923135	88923823	+	0	NA	promoter-TSS (NM_001318526)	promoter-TSS (NM_001318526)	-56	NM_001318529	51693	Hs.461722	NM_016209	ENSG00000167515	TRAPPC2L	HSPC176|PERRB	trafficking protein particle complex 2 like	protein-coding
peakchr18:158034	chr18	158035	158969	+	0	NA	promoter-TSS (NM_001037334)	promoter-TSS (NM_001037334)	-55	NM_001037334	9097	Hs.464416	NM_005151	ENSG00000101557	USP14	TGT	ubiquitin specific peptidase 14	protein-coding
peakchr2:32264506	chr2	32264507	32265408	+	0	NA	promoter-TSS (NR_135587)	promoter-TSS (NR_135587)	-53	NM_032574	84661	Hs.531788	NM_032574	ENSG00000162961	DPY30	Cps25|HDPY-30|Saf19	dpy-30 histone methyltransferase complex regulatory subunit	protein-coding
peakchr19:1383493	chr19	1383494	1384215	+	0	NA	promoter-TSS (NM_001363602)	promoter-TSS (NM_001363602)	-52	NM_001363602	374291	Hs.211914	NM_024407	ENSG00000115286	NDUFS7	CI-20|CI-20KD|MC1DN3|MY017|PSST	NADH:ubiquinone oxidoreductase core subunit S7	protein-coding
peakchr7:150019799	chr7	150019800	150020984	+	0	NA	promoter-TSS (NM_001142928)	promoter-TSS (NM_001142928)	-52	NM_023942	65999	Hs.647119	NM_023942	ENSG00000127399	LRRC61	HSPC295	leucine rich repeat containing 61	protein-coding
peakchr17:44269825	chr17	44269826	44270821	+	0	NA	promoter-TSS (NM_001193466)	promoter-TSS (NM_001193466)	-51	NM_015443	284058	Hs.648744	NM_015443	ENSG00000120071	KANSL1	CENP-36|KDVS|KIAA1267|MSL1v1|NSL1|hMSL1v1	KAT8 regulatory NSL complex subunit 1	protein-coding
peakchr1:220959480	chr1	220959481	220960927	+	0	NA	promoter-TSS (NM_022746)	promoter-TSS (NM_022746)	-51	NM_022746	64757	Hs.497816	NM_022746	ENSG00000186205	MARCH1	MOSC1	mitochondrial amidoxime reducing component 1	protein-coding
peakchr12:93322519	chr12	93322520	93323725	+	0	NA	promoter-TSS (NM_003566)	promoter-TSS (NM_003566)	-51	NM_003566	8411	Hs.567367	NM_003566	ENSG00000102189	EEA1	MST105|MSTP105|ZFYVE2	early endosome antigen 1	protein-coding
peakchr12:53645475	chr12	53645476	53646183	+	0	NA	promoter-TSS (NM_032889)	promoter-TSS (NM_032889)	-50	NM_032889	84975	Hs.654660	NM_032889	ENSG00000182544	MFSD5	hsMOT2	major facilitator superfamily domain containing 5	protein-coding
peakchr12:51818403	chr12	51818404	51819298	+	0	NA	promoter-TSS (NM_001258403)	promoter-TSS (NM_001258403)	-50	NM_001258403	9498	Hs.4749	NM_004858	ENSG00000050438	SLC4A8	NBC3|NDCBE	solute carrier family 4 member 8	protein-coding
peakchr10:70480377	chr10	70480378	70481516	+	0	NA	promoter-TSS (NM_001282959)	promoter-TSS (NM_001282959)	-49	NR_104262	55749	Hs.49853	NM_018237	ENSG00000060339	CCAR1	-	cell division cycle and apoptosis regulator 1	protein-coding
peakchr16:2317383	chr16	2317384	2318965	+	0	NA	promoter-TSS (NM_001286625)	promoter-TSS (NM_001286625)	-47	NM_001286627	10921	Hs.355643	NM_006711	ENSG00000205937	RNPS1	E5.1	RNA binding protein with serine rich domain 1	protein-coding
peakchr17:46018394	chr17	46018395	46019386	+	0	NA	promoter-TSS (NR_103856)	promoter-TSS (NR_103856)	-47	NM_018129	55163	Hs.631742	NM_018129	ENSG00000108439	PNPO	HEL-S-302|PDXPO	pyridoxamine 5'-phosphate oxidase	protein-coding
peakchr2:233414951	chr2	233414952	233415987	+	0	NA	promoter-TSS (NM_145702)	promoter-TSS (NM_145702)	-47	NM_001330202	9470	Hs.292026	NM_004846	ENSG00000135930	EIF4E2	4E-LP|4EHP|EIF4EL3|IF4e|h4EHP	eukaryotic translation initiation factor 4E family member 2	protein-coding
peakchr3:48700726	chr3	48700727	48701582	+	0	NA	promoter-TSS (NM_001407)	promoter-TSS (NM_001407)	-47	NR_111921	102724368	Hs.663571	NR_111921	ENSG00000228350	LINC02585	CELSR3-AS1	long intergenic non-protein coding RNA 2585	ncRNA
peakchr18:48493986	chr18	48493987	48494741	+	0	NA	promoter-TSS (NM_018696)	promoter-TSS (NM_018696)	-46	NM_018696	55520	Hs.657360	NM_018696	ENSG00000141642	ELAC1	D29	elaC ribonuclease Z 1	protein-coding
peakchr3:47554906	chr3	47554907	47555590	+	0	NA	promoter-TSS (NM_001363957)	promoter-TSS (NM_001363957)	-46	NM_001031703	54859	Hs.311100	NM_017713	ENSG00000163832	ELP6	C3orf75|TMEM103	elongator acetyltransferase complex subunit 6	protein-coding
peakchr5:131132370	chr5	131132371	131133140	+	0	NA	promoter-TSS (NM_133372)	promoter-TSS (NM_133372)	-45	NM_133372	96459	Hs.591273	NM_133372	ENSG00000217128	FNIP1	-	folliculin interacting protein 1	protein-coding
peakchr14:50065061	chr14	50065062	50066164	+	0	NA	promoter-TSS (NM_001351375)	promoter-TSS (NM_001351375)	-45	NM_152329	122769	Hs.451090	NM_152329	ENSG00000165501	LRR1	4-1BBLRR|LRR-1|PPIL5	leucine rich repeat protein 1	protein-coding
peakchr19:36979821	chr19	36979822	36980942	+	0	NA	promoter-TSS (NM_001300970)	promoter-TSS (NM_001300970)	-45	NM_032838	84924	Hs.533939	NM_032838	ENSG00000186017	ZNF566	-	zinc finger protein 566	protein-coding
peakchr9:131709572	chr9	131709573	131710540	+	0	NA	promoter-TSS (NM_014908)	promoter-TSS (NM_014908)	-44	NM_014908	22845	Hs.531563	NM_014908	ENSG00000175283	DOLK	CDG1M|DK|DK1|SEC59|TMEM15	dolichol kinase	protein-coding
peakchr8:42009705	chr8	42009706	42011370	+	0	NA	promoter-TSS (NM_006803)	promoter-TSS (NM_006803)	-43	NM_006803	10947	Hs.654529	NM_006803	ENSG00000070718	AP3M2	AP47B|CLA20|P47B	adaptor related protein complex 3 subunit mu 2	protein-coding
peakchr20:37590242	chr20	37590243	37591645	+	0	NA	promoter-TSS (NR_033905)	promoter-TSS (NR_033905)	-43	NM_001190809	60625	Hs.444520	NM_021931	ENSG00000101452	DHX35	C20orf15|DDX35|KAIA0875	DEAH-box helicase 35	protein-coding
peakchr3:194991068	chr3	194991069	194992792	+	0	NA	promoter-TSS (NM_152531)	promoter-TSS (NM_152531)	-42	NM_152531	152002	Hs.478741	NM_152531	ENSG00000173950	XXYLT1	C3orf21	xyloside xylosyltransferase 1	protein-coding
peakchr17:55055072	chr17	55055073	55055779	+	0	NA	promoter-TSS (NM_021626)	promoter-TSS (NM_021626)	-42	NM_021626	59342	Hs.514950	NM_021626	ENSG00000121064	SCPEP1	HSCP1|RISC	serine carboxypeptidase 1	protein-coding
peakchr13:73301469	chr13	73301470	73302222	+	0	NA	promoter-TSS (NM_001286747)	promoter-TSS (NM_001286747)	-41	NM_001286747	79866	Hs.643464	NM_024808	ENSG00000136122	BORA	C13orf34	BORA aurora kinase A activator	protein-coding
peakchr3:112738138	chr3	112738139	112738979	+	0	NA	promoter-TSS (NM_015412)	promoter-TSS (NM_015412)	-41	NM_001319110	25871	Hs.591288	NM_015412	ENSG00000163608	NEPRO	C3orf17|NET17	nucleolus and neural progenitor protein	protein-coding
peakchr1:244012203	chr1	244012204	244014967	+	0	NA	promoter-TSS (NM_005465)	promoter-TSS (NM_005465)	-40	NM_005465	10000	Hs.498292	NM_005465	ENSG00000117020	AKT3	MPPH|MPPH2|PKB-GAMMA|PKBG|PRKBG|RAC-PK-gamma|RAC-gamma|STK-2	AKT serine/threonine kinase 3	protein-coding
peakchr2:237076729	chr2	237076730	237077409	+	0	NA	promoter-TSS (NM_001301687)	promoter-TSS (NM_001301687)	-40	NM_001485	2637	Hs.184945	NM_001485	ENSG00000168505	GBX2	-	gastrulation brain homeobox 2	protein-coding
peakchr6:33239138	chr6	33239139	33240485	+	0	NA	promoter-TSS (NM_022551)	promoter-TSS (NM_022551)	-40	NM_022551	6222	Hs.448854	NM_022551	ENSG00000231500	RPS18	D6S218E|HKE3|KE-3|KE3|S18	ribosomal protein S18	protein-coding
peakchr3:3221053	chr3	3221054	3221826	+	0	NA	promoter-TSS (NM_016302)	promoter-TSS (NM_016302)	-39	NM_016302	51185	Hs.18925	NM_016302	ENSG00000113851	CRBN	MRT2|MRT2A	cereblon	protein-coding
peakchr17:8285859	chr17	8285860	8287238	+	0	NA	promoter-TSS (NM_001315531)	promoter-TSS (NM_001315531)	-38	NM_000987	6154	Hs.482144	NM_000987	ENSG00000161970	RPL26	DBA11|L26	ribosomal protein L26	protein-coding
peakchr2:220042633	chr2	220042634	220043198	+	0	NA	promoter-TSS (NM_001321389)	promoter-TSS (NM_001321389)	-38	NM_001321390	27013	Hs.4973	NM_015680	ENSG00000115649	CNPPD1	C2orf24|CGI-57	cyclin Pas1/PHO80 domain containing 1	protein-coding
peakchr1:19282819	chr1	19282820	19283597	+	0	NA	promoter-TSS (NM_001136265)	promoter-TSS (NM_001136265)	-38	NM_001136265	126917	Hs.466625	NM_001136265	ENSG00000169991	IFFO2	-	intermediate filament family orphan 2	protein-coding
peakchr16:87350614	chr16	87350615	87351540	+	0	NA	promoter-TSS (NM_001195124)	promoter-TSS (NM_001195124)	-38	NR_135180	101928659	Hs.667450	NR_135180	ENSG00000270006	LOC101928659	-	uncharacterized LOC101928659	ncRNA
peakchr17:18217744	chr17	18217745	18218945	+	0	NA	promoter-TSS (NM_001320759)	promoter-TSS (NM_001320759)	-37	NM_004618	7156	Hs.592115	NM_004618	ENSG00000177302	TOP3A	MGRISCE2|PEOB5|TOP3|ZGRF7	DNA topoisomerase III alpha	protein-coding
peakchr9:37119778	chr9	37119779	37121086	+	0	NA	promoter-TSS (NM_001289120)	promoter-TSS (NM_001289120)	-37	NM_001289119	84186	Hs.654700	NM_032226	ENSG00000147905	ZCCHC7	AIR1|HSPC086	zinc finger CCHC-type containing 7	protein-coding
peakchr6:47445032	chr6	47445033	47445945	+	0	NA	promoter-TSS (NM_012120)	promoter-TSS (NM_012120)	-36	NM_012120	23607	Hs.485518	NM_012120	ENSG00000198087	CD2AP	CMS	CD2 associated protein	protein-coding
peakchr15:43622123	chr15	43622124	43622902	+	0	NA	promoter-TSS (NM_001324364)	promoter-TSS (NM_001324364)	-36	NM_001324364	161823	Hs.533913	NM_001012969	ENSG00000168803	ADAL	-	adenosine deaminase like	protein-coding
peakchr11:62622880	chr11	62622881	62623906	+	0	NA	promoter-TSS (NM_002394)	promoter-TSS (NM_002394)	-36	NR_152581	23642	Hs.655643	NR_003098	ENSG00000255717	SNHG1	LINC00057|NCRNA00057|U22HG|UHG|lncRNA16	small nucleolar RNA host gene 1	ncRNA
peakchr4:89377818	chr4	89377819	89378649	+	0	NA	promoter-TSS (NM_016323)	promoter-TSS (NM_016323)	-36	NM_016323	51191	Hs.26663	NM_016323	ENSG00000138646	HERC5	CEB1|CEBP1	HECT and RLD domain containing E3 ubiquitin protein ligase 5	protein-coding
peakchr5:68530302	chr5	68530303	68531052	+	0	NA	promoter-TSS (NM_001324077)	promoter-TSS (NM_001324077)	-36	NM_001324078	1022	Hs.184298	NM_001799	ENSG00000134058	CDK7	CAK|CAK1|CDKN7|HCAK|MO15|STK1|p39MO15	cyclin dependent kinase 7	protein-coding
peakchr3:186856846	chr3	186856847	186857794	+	0	NA	promoter-TSS (NM_052969)	promoter-TSS (NM_052969)	-36	NM_052969	116832	Hs.647900	NM_052969	ENSG00000163923	RPL39L	L39-2|RPL39L1	ribosomal protein L39 like	protein-coding
peakchr8:87520669	chr8	87520670	87521232	+	0	NA	promoter-TSS (NM_001286707)	promoter-TSS (NM_001286707)	-36	NM_016033	51115	Hs.145386	NM_016033	ENSG00000176623	RMDN1	CGI-90|FAM82B|RMD-1|RMD1	regulator of microtubule dynamics 1	protein-coding
peakchr19:58739891	chr19	58739892	58740598	+	0	NA	promoter-TSS (NM_001320776)	promoter-TSS (NM_001320776)	-35	NM_001320787	27300	Hs.438994	NM_014480	ENSG00000198131	ZNF544	-	zinc finger protein 544	protein-coding
peakchr1:244080313	chr1	244080314	244081024	+	0	NA	promoter-TSS (NR_033883)	promoter-TSS (NR_033883)	-35	NR_033883	339529	Hs.209374	NR_033883	ENSG00000226828	LINC02774	-	long intergenic non-protein coding RNA 2774	ncRNA
peakchr11:6704201	chr11	6704202	6705011	+	0	NA	promoter-TSS (NM_022061)	promoter-TSS (NM_022061)	-35	NM_022061	63875	Hs.523456	NM_022061	ENSG00000158042	MRPL17	L17mt|LIP2|MRP-L17|MRP-L26|RPL17L|RPML26	mitochondrial ribosomal protein L17	protein-coding
peakchr3:57678526	chr3	57678527	57679270	+	0	NA	promoter-TSS (NM_152678)	promoter-TSS (NM_152678)	-34	NR_135550	101929159	Hs.434396	NR_135550	ENSG00000241933	DENND6A-DT	-	DENND6A divergent transcript	ncRNA
peakchr22:38901785	chr22	38901786	38902915	+	0	NA	promoter-TSS (NM_001098504)	promoter-TSS (NM_001098504)	-34	NM_006386	10521	Hs.528305	NM_006386	ENSG00000100201	DDX17	P72|RH70	DEAD-box helicase 17	protein-coding
peakchr19:4402208	chr19	4402209	4403000	+	0	NA	promoter-TSS (NM_005483)	promoter-TSS (NM_005483)	-33	NM_005483	10036	Hs.79018	NM_005483	ENSG00000167670	CHAF1A	CAF-1|CAF1|CAF1B|CAF1P150|P150	chromatin assembly factor 1 subunit A	protein-coding
peakchr1:11865597	chr1	11865598	11866643	+	0	NA	promoter-TSS (NR_046428)	promoter-TSS (NR_046428)	-33	NR_046428	1185	Hs.193043	NM_001286	ENSG00000011021	CLCN6	CLC-6	chloride voltage-gated channel 6	protein-coding
peakchr11:62438160	chr11	62438161	62440064	+	0	NA	promoter-TSS (NM_001085372)	promoter-TSS (NM_001085372)	-33	NM_001085372	790955	Hs.569009	NM_001085372	ENSG00000204922	UQCC3	C11orf83|CCDS41658.1|MC3DN9|UNQ655	ubiquinol-cytochrome c reductase complex assembly factor 3	protein-coding
peakchr8:101963167	chr8	101963168	101965391	+	0	NA	promoter-TSS (NM_145690)	promoter-TSS (NM_145690)	-31	NM_145690	7534	Hs.492407	NM_003406	ENSG00000164924	YWHAZ	14-3-3-zeta|HEL-S-3|HEL-S-93|HEL4|KCIP-1|POPCHAS|YWHAD	tyrosine 3-monooxygenase/tryptophan 5-monooxygenase activation protein zeta	protein-coding
peakchr11:62446324	chr11	62446325	62446913	+	0	NA	promoter-TSS (NM_001286077)	promoter-TSS (NM_001286077)	-30	NM_001286078	51035	Hs.351296	NM_015853	ENSG00000162191	UBXN1	2B28|SAKS1|UBXD10	UBX domain protein 1	protein-coding
peakchr15:44955492	chr15	44955493	44956288	+	0	NA	promoter-TSS (NM_025137)	promoter-TSS (NM_025137)	-30	NM_001160227	80208	Hs.656271	NM_025137	ENSG00000104133	SPG11	ALS5|CMT2X|KIAA1840	SPG11 vesicle trafficking associated, spatacsin	protein-coding
peakchr11:47198400	chr11	47198401	47199011	+	0	NA	promoter-TSS (NM_001242832)	promoter-TSS (NM_001242832)	-30	NM_001242832	84364	Hs.436204	NM_032389	ENSG00000149182	ARFGAP2	IRZ|NBLA10535|ZFP289|ZNF289	ADP ribosylation factor GTPase activating protein 2	protein-coding
peakchr2:24149555	chr2	24149556	24150491	+	0	NA	promoter-TSS (NM_001354107)	promoter-TSS (NM_001354107)	-30	NM_001354107	54454	Hs.467862	NM_017552	ENSG00000119778	ATAD2B	-	ATPase family AAA domain containing 2B	protein-coding
peakchr7:98246088	chr7	98246089	98247047	+	0	NA	promoter-TSS (NM_002523)	promoter-TSS (NM_002523)	-29	NM_002523	4885	Hs.3281	NM_002523	ENSG00000106236	NPTX2	NARP|NP-II|NP2	neuronal pentraxin 2	protein-coding
peakchr12:27090608	chr12	27090609	27092144	+	0	NA	promoter-TSS (NM_015633)	promoter-TSS (NM_015633)	-27	NM_015633	26127	Hs.591162	NM_015633	ENSG00000111790	FGFR1OP2	HSPC123-like|WIT3.0	FGFR1 oncogene partner 2	protein-coding
peakchr1:119682748	chr1	119682749	119683896	+	0	NA	promoter-TSS (NM_015836)	promoter-TSS (NM_015836)	-27	NM_015836	10352	Hs.523506	NM_015836	ENSG00000116874	WARS2	NEMMLAS|TrpRS|mtTrpRS	tryptophanyl tRNA synthetase 2, mitochondrial	protein-coding
peakchr5:139493231	chr5	139493232	139494106	+	0	NA	promoter-TSS (NM_005859)	promoter-TSS (NM_005859)	-25	NM_005859	5813	Hs.443121	NM_005859	ENSG00000185129	PURA	MRD31|PUR-ALPHA|PUR1|PURALPHA	purine rich element binding protein A	protein-coding
peakchr2:175869618	chr2	175869619	175870646	+	0	NA	promoter-TSS (NR_038133)	promoter-TSS (NR_038133)	-25	NM_001025201	1123	Hs.380138	NM_001822	ENSG00000128656	CHN1	ARHGAP2|CHN|DURS2|NC|RHOGAP2	chimerin 1	protein-coding
peakchr3:122512298	chr3	122512299	122513104	+	0	NA	promoter-TSS (NM_001320728)	promoter-TSS (NM_001320728)	-23	NM_001320728	79663	Hs.29169	NM_024610	ENSG00000169087	HSPBAP1	PASS1	HSPB1 associated protein 1	protein-coding
peakchr5:150284172	chr5	150284173	150284963	+	0	NA	promoter-TSS (NM_052860)	promoter-TSS (NM_052860)	-23	NM_001172831	91975	Hs.134885	NM_052860	ENSG00000145908	ZNF300	-	zinc finger protein 300	protein-coding
peakchr12:113622603	chr12	113622604	113624012	+	0	NA	promoter-TSS (NM_001111322)	promoter-TSS (NM_001111322)	-23	NM_001286215	84934	Hs.524762	NM_032848	ENSG00000139405	RITA1	C12orf52|RITA	RBPJ interacting and tubulin associated 1	protein-coding
peakchr20:21283458	chr20	21283459	21284433	+	0	NA	promoter-TSS (NM_001317960)	promoter-TSS (NM_001317960)	-23	NM_012255	22803	Hs.255932	NM_012255	ENSG00000088930	XRN2	-	5'-3' exoribonuclease 2	protein-coding
peakchr14:105864162	chr14	105864163	105865542	+	0	NA	promoter-TSS (NM_001195082)	promoter-TSS (NM_001195082)	-23	NM_001195082	647310	Hs.729499	NM_001195082	ENSG00000226174	TEX22	-	testis expressed 22	protein-coding
peakchr17:58676983	chr17	58676984	58678061	+	0	NA	promoter-TSS (NM_003620)	promoter-TSS (NM_003620)	-22	NM_003620	8493	Hs.286073	NM_003620	ENSG00000170836	PPM1D	IDDGIP|PP2C-DELTA|WIP1	protein phosphatase, Mg2+/Mn2+ dependent 1D	protein-coding
peakchr2:95787152	chr2	95787153	95787997	+	0	NA	promoter-TSS (NM_001321996)	promoter-TSS (NM_001321996)	-22	NR_136152	64969	Hs.655259	NM_031902	ENSG00000144029	MRPS5	MRP-S5|S5mt	mitochondrial ribosomal protein S5	protein-coding
peakchr15:80695857	chr15	80695858	80697546	+	0	NA	promoter-TSS (NM_014862)	promoter-TSS (NM_014862)	-22	NM_014862	9915	Hs.459070	NM_014862	ENSG00000172379	ARNT2	WEDAS|bHLHe1	aryl hydrocarbon receptor nuclear translocator 2	protein-coding
peakchr1:220445374	chr1	220445375	220446260	+	0	NA	promoter-TSS (NM_012414)	promoter-TSS (NM_012414)	-22	NM_012414	25782	Hs.654849	NM_012414	ENSG00000118873	RAB3GAP2	RAB3-GAP150|RAB3GAP150|SPG69|WARBM2|p150	RAB3 GTPase activating non-catalytic protein subunit 2	protein-coding
peakchr18:9136347	chr18	9136348	9137130	+	0	NA	promoter-TSS (NR_110771)	promoter-TSS (NR_110771)	-21	NR_110771	101927275	Hs.656442	NR_110771	ENSG00000266053	NDUFV2-AS1	-	NDUFV2 antisense RNA 1	ncRNA
peakchr2:88990586	chr2	88990587	88991754	+	0	NA	promoter-TSS (NM_144563)	promoter-TSS (NM_144563)	-21	NM_144563	22934	Hs.469264	NM_144563	ENSG00000153574	RPIA	RPI|RPIAD	ribose 5-phosphate isomerase A	protein-coding
peakchr5:77655241	chr5	77655242	77657529	+	0	NA	promoter-TSS (NM_004866)	promoter-TSS (NM_004866)	-20	NR_105014	728769	Hs.586193	NR_105014	ENSG00000245556	SCAMP1-AS1	-	SCAMP1 antisense RNA 1	ncRNA
peakchr1:210111061	chr1	210111062	210112023	+	0	NA	promoter-TSS (NR_027459)	promoter-TSS (NR_027459)	-20	NM_153262	255928	Hs.658866	NM_153262	ENSG00000143469	SYT14	SCAR11|sytXIV	synaptotagmin 14	protein-coding
peakchr8:71581022	chr8	71581023	71581855	+	0	NA	promoter-TSS (NM_016027)	promoter-TSS (NM_016027)	-19	NM_016027	51110	Hs.118554	NM_016027	ENSG00000147592	LACTB2	CGI-83	lactamase beta 2	protein-coding
peakchr6:30538639	chr6	30538640	30539761	+	0	NA	promoter-TSS (NM_001090).4	promoter-TSS (NM_001090).4	-19	NM_001090	23	Hs.655285	NM_001090	ENSG00000204574	ABCF1	ABC27|ABC50	ATP binding cassette subfamily F member 1	protein-coding
peakchr10:77160820	chr10	77160821	77162522	+	0	NA	promoter-TSS (NR_110301)	promoter-TSS (NR_110301)	-19	NR_120651	84858	Hs.195710	NM_032772	ENSG00000165655	ZNF503	NOLZ-1|NOLZ1|Nlz2	zinc finger protein 503	protein-coding
peakchr20:43513901	chr20	43513902	43514753	+	0	NA	promoter-TSS (NM_003404)	promoter-TSS (NM_003404)	-19	NM_139323	7529	Hs.643544	NM_003404	ENSG00000166913	YWHAB	GW128|HEL-S-1|HS1|KCIP-1|YWHAA	tyrosine 3-monooxygenase/tryptophan 5-monooxygenase activation protein beta	protein-coding
peakchr1:38477804	chr1	38477805	38478970	+	0	NA	promoter-TSS (NM_016037)	promoter-TSS (NM_016037)	-19	NM_016037	51118	Hs.472038	NM_016037	ENSG00000183520	UTP11	CGI-94|CGI94|UTP11L	UTP11 small subunit processome component	protein-coding
peakchr17:57696285	chr17	57696286	57697779	+	0	NA	promoter-TSS (NM_001288653)	promoter-TSS (NM_001288653)	-18	NM_001288653	1213	Hs.491351	NM_004859	ENSG00000141367	CLTC	CHC|CHC17|CLH-17|CLTCL2|Hc|MRD56	clathrin heavy chain	protein-coding
peakchr4:37455246	chr4	37455247	37455811	+	0	NA	promoter-TSS (NM_001104629)	promoter-TSS (NM_001104629)	-18	NM_001104629	55286	Hs.107527	NM_018302	ENSG00000154274	C4orf19	-	chromosome 4 open reading frame 19	protein-coding
peakchr12:46661698	chr12	46661699	46663986	+	0	NA	promoter-TSS (NM_001278387)	promoter-TSS (NM_001278387)	-16	NM_001278388	81539	Hs.533770	NM_030674	ENSG00000111371	SLC38A1	ATA1|NAT2|SAT1|SNAT1	solute carrier family 38 member 1	protein-coding
peakchr3:158519503	chr3	158519504	158520151	+	0	NA	promoter-TSS (NM_001289406)	promoter-TSS (NM_001289406)	-16	NM_001289406	64747	Hs.58663	NM_022736	ENSG00000118855	MFSD1	SMAP4	major facilitator superfamily domain containing 1	protein-coding
peakchr1:22378706	chr1	22378707	22379666	+	0	NA	promoter-TSS (NM_044472)	promoter-TSS (NM_044472)	-16	NM_001039802	998	Hs.467637	NM_001791	ENSG00000070831	CDC42	CDC42Hs|G25K|TKS	cell division cycle 42	protein-coding
peakchr7:108209580	chr7	108209581	108211025	+	0	NA	promoter-TSS (NM_012328)	promoter-TSS (NM_012328)	-15	NM_012328	4189	Hs.732494	NM_012328	ENSG00000128590	DNAJB9	ERdj4|MDG-1|MDG1|MST049|MSTP049	DnaJ heat shock protein family (Hsp40) member B9	protein-coding
peakchr9:135544816	chr9	135544817	135546857	+	0	NA	promoter-TSS (NM_012204)	promoter-TSS (NM_012204)	-14	NM_012204	9329	Hs.22302	NM_012204	ENSG00000125484	GTF3C4	KAT12|TF3C-delta|TFIII90|TFIIIC290|TFIIIC90|TFIIICDELTA	general transcription factor IIIC subunit 4	protein-coding
peakchr9:86594350	chr9	86594351	86596170	+	0	NA	promoter-TSS (NM_001318187)	promoter-TSS (NM_001318187)	-14	NM_001358294	80010	Hs.726327	NM_024945	ENSG00000178966	RMI1	BLAP75|C9orf76|FAAP75	RecQ mediated genome instability 1	protein-coding
peakchr6:41888704	chr6	41888705	41889744	+	0	NA	promoter-TSS (NM_001305455)	promoter-TSS (NM_001305455)	-13	NM_004053	705	Hs.106880	NM_004053	ENSG00000112578	BYSL	BYSTIN|Enp1	bystin like	protein-coding
peakchr12:114403749	chr12	114403750	114404537	+	0	NA	promoter-TSS (NM_001146699)	promoter-TSS (NM_001146699)	-13	NM_001146699	9904	Hs.7482	NM_016196	ENSG00000122965	RBM19	Mrd1	RNA binding motif protein 19	protein-coding
peakchr4:83821086	chr4	83821087	83822493	+	0	NA	promoter-TSS (NM_001318120)	promoter-TSS (NM_001318120)	-13	NM_001317776	79725	Hs.582050	NM_024672	ENSG00000168152	THAP9	hTh9	THAP domain containing 9	protein-coding
peakchr2:219432567	chr2	219432568	219433604	+	0	NA	promoter-TSS (NM_005444)	promoter-TSS (NM_005444)	-12	NM_020935	57695	Hs.166068	NM_020935	ENSG00000135913	USP37	-	ubiquitin specific peptidase 37	protein-coding
peakchr15:72667989	chr15	72667990	72668745	+	0	NA	promoter-TSS (NR_027262)	promoter-TSS (NR_027262)	-12	NM_001318825	3073	Hs.604479	NM_000520	ENSG00000213614	HEXA	TSD	hexosaminidase subunit alpha	protein-coding
peakchr17:37356056	chr17	37356057	37357072	+	0	NA	promoter-TSS (NM_001330200)	promoter-TSS (NM_001330200)	-12	NM_001330200	6143	Hs.381061	NM_000981	ENSG00000108298	RPL19	L19	ribosomal protein L19	protein-coding
peakchr17:80709245	chr17	80709246	80710612	+	0	NA	promoter-TSS (NM_005993)	promoter-TSS (NM_005993)	-12	NM_005993	6904	Hs.464391	NM_005993	ENSG00000141556	TBCD	PEBAT|SSD-1|tfcD	tubulin folding cofactor D	protein-coding
peakchr9:95087266	chr9	95087267	95088509	+	0	NA	promoter-TSS (NM_017948)	promoter-TSS (NM_017948)	-12	NM_001330722	55035	Hs.442199	NM_017948	ENSG00000198000	NOL8	C9orf34|NOP132|bA62C3.3|bA62C3.4	nucleolar protein 8	protein-coding
peakchr22:22089694	chr22	22089695	22090495	+	0	NA	promoter-TSS (NR_130910)	promoter-TSS (NR_130910)	-12	NM_013313	29799	Hs.517436	NM_013313	ENSG00000100027	YPEL1	FKSG3	yippee like 1	protein-coding
peakchr3:195163134	chr3	195163135	195164386	+	0	NA	promoter-TSS (NM_012287)	promoter-TSS (NM_012287)	-11	NM_012287	23527	Hs.593373	NM_012287	ENSG00000114331	ACAP2	CENTB2|CNT-B2	ArfGAP with coiled-coil, ankyrin repeat and PH domains 2	protein-coding
peakchr12:27863341	chr12	27863342	27864167	+	0	NA	promoter-TSS (NM_001190864)	promoter-TSS (NM_001190864)	-11	NM_021821	60488	Hs.714076	NM_021821	ENSG00000061794	MRPS35	HDCMD11P|MDS023|MRP-S28|MRPS28	mitochondrial ribosomal protein S35	protein-coding
peakchr7:102920176	chr7	102920177	102921363	+	0	NA	promoter-TSS (NR_003561)	promoter-TSS (NR_003561)	-11	NR_003561	349152	Hs.732579	NM_182634	ENSG00000170629	DPY19L2P2	-	DPY19L2 pseudogene 2	pseudo
peakchr16:4896881	chr16	4896882	4897744	+	0	NA	promoter-TSS (NM_001308096)	promoter-TSS (NM_001308096)	-10	NM_001308096	84656	Hs.387255	NM_032569	ENSG00000140632	GLYR1	BM045|HIBDL|N-PAC|NP60	glyoxylate reductase 1 homolog	protein-coding
peakchr9:19127093	chr9	19127094	19127905	+	0	NA	promoter-TSS (NM_001122)	promoter-TSS (NM_001122)	-9	NM_001122	123	Hs.3416	NM_001122	ENSG00000147872	PLIN2	ADFP|ADRP	perilipin 2	protein-coding
peakchr7:91874771	chr7	91874772	91875788	+	0	NA	promoter-TSS (NM_019004)	promoter-TSS (NM_019004)	-8	NM_019004	54467	Hs.83293	NM_019004	ENSG00000001629	ANKIB1	-	ankyrin repeat and IBR domain containing 1	protein-coding
peakchr7:128095286	chr7	128095287	128096561	+	0	NA	promoter-TSS (NM_001098786)	promoter-TSS (NM_001098786)	-8	NM_013332	29923	Hs.706124	NM_013332	ENSG00000135245	HILPDA	C7orf68|HIG-2|HIG2	hypoxia inducible lipid droplet associated	protein-coding
peakchr10:28821270	chr10	28821271	28822129	+	0	NA	promoter-TSS (NR_033805)	promoter-TSS (NR_033805)	-8	NM_100264	51322	Hs.743224	NM_016628	ENSG00000095787	WAC	BM-016|DESSH|PRO1741|Wwp4	WW domain containing adaptor with coiled-coil	protein-coding
peakchr3:20227378	chr3	20227379	20228031	+	0	NA	promoter-TSS (NM_001012413)	promoter-TSS (NM_001012413)	-7	NM_001199254	151648	Hs.105153	NM_138484	ENSG00000129810	SGO1	CAID|NY-BR-85|SGO|SGOL1	shugoshin 1	protein-coding
peakchr5:59995541	chr5	59995542	59996458	+	0	NA	promoter-TSS (NM_018369)	promoter-TSS (NM_018369)	-7	NM_001145208	55789	Hs.482233	NM_018369	ENSG00000035499	DEPDC1B	BRCC3|XTP1	DEP domain containing 1B	protein-coding
peakchr2:106014783	chr2	106014784	106016244	+	0	NA	promoter-TSS (NM_201555)	promoter-TSS (NM_201555)	-6	NM_201555	2274	Hs.443687	NM_001450	ENSG00000115641	FHL2	AAG11|DRAL|FHL-2|SLIM-3|SLIM3	four and a half LIM domains 2	protein-coding
peakchr1:229406481	chr1	229406482	229407222	+	0	NA	promoter-TSS (NR_149312)	promoter-TSS (NR_149312)	-6	NM_004578	5867	Hs.296169	NM_004578	ENSG00000168118	RAB4A	HRES-1|HRES-1/RAB4|HRES1|RAB4	RAB4A, member RAS oncogene family	protein-coding
peakchr20:39765290	chr20	39765291	39767063	+	0	NA	promoter-TSS (NM_182811)	promoter-TSS (NM_182811)	-6	NM_002660	5335	Hs.268177	NM_002660	ENSG00000124181	PLCG1	NCKAP3|PLC-II|PLC1|PLC148|PLCgamma1	phospholipase C gamma 1	protein-coding
peakchr13:103425726	chr13	103425727	103426626	+	0	NA	promoter-TSS (NR_104590)	promoter-TSS (NR_104590)	-5	NR_104590	93081	Hs.398111	NM_138779	ENSG00000151287	TEX30	C13orf27	testis expressed 30	protein-coding
peakchr21:11098563	chr21	11098564	11099295	+	0	NA	promoter-TSS (NM_001187)	promoter-TSS (NM_001187)	-4	NM_181704	85317	Hs.545789	NM_181704		BAGE4	CT2.4|MLL3P	BAGE family member 4	protein-coding
peakchr17:57642497	chr17	57642498	57643437	+	0	NA	promoter-TSS (NM_001166301)	promoter-TSS (NM_001166301)	-4	NM_001166301	79665	Hs.29403	NM_024612	ENSG00000108406	DHX40	ARG147|DDX40|PAD	DEAH-box helicase 40	protein-coding
peakchr7:99686266	chr7	99686267	99686912	+	0	NA	promoter-TSS (NM_006833)	promoter-TSS (NM_006833)	-3	NM_006833	10980	Hs.15591	NM_006833	ENSG00000168090	COPS6	CSN6|MOV34-34KD	COP9 signalosome subunit 6	protein-coding
peakchr5:56205338	chr5	56205339	56206424	+	0	NA	promoter-TSS (NM_001323020)	promoter-TSS (NM_001323020)	-3	NM_001323020	133383	Hs.85950	NM_153706	ENSG00000155542	SETD9	C5orf35	SET domain containing 9	protein-coding
peakchr10:51827345	chr10	51827346	51827946	+	0	NA	promoter-TSS (NR_038275)	promoter-TSS (NR_038275)	-2	NM_001291398	387680	Hs.365286	NM_018232	ENSG00000099290	WASHC2A	FAM21A|FAM21B|bA56A21.1|bA98I6.1	WASH complex subunit 2A	protein-coding
peakchr3:37034231	chr3	37034232	37035447	+	0	NA	promoter-TSS (NM_001354629)	promoter-TSS (NM_001354629)	-2	NM_001258274	4292	Hs.195364	NM_000249	ENSG00000076242	MLH1	COCA2|FCC2|HNPCC|HNPCC2|hMLH1	mutL homolog 1	protein-coding
peakchr16:2570008	chr16	2570009	2570732	+	0	NA	promoter-TSS (NM_001330449)	promoter-TSS (NM_001330449)	-2	NM_015944	51005	Hs.740430	NM_015944	ENSG00000162066	AMDHD2	CGI-14	amidohydrolase domain containing 2	protein-coding
peakchr17:19880705	chr17	19880706	19881580	+	0	NA	promoter-TSS (NM_001330152)	promoter-TSS (NM_001330152)	-2	NM_007202	11216	Hs.642676	NM_007202	ENSG00000108599	AKAP10	AKAP-10|D-AKAP-2|D-AKAP2|PRKA10	A-kinase anchoring protein 10	protein-coding
peakchr1:200638362	chr1	200638363	200639894	+	0	NA	promoter-TSS (NM_001320181)	promoter-TSS (NM_001320181)	-2	NM_001349801	83479	Hs.497332	NM_031306	ENSG00000118197	DDX59	OFD5|ZNHIT5	DEAD-box helicase 59	protein-coding
peakchr16:28503107	chr16	28503108	28503702	+	0	NA	promoter-TSS (NM_001286110)	promoter-TSS (NM_001286110)	-2	NM_000086	1201	Hs.534667	NM_000086	ENSG00000188603	CLN3	BTN1|BTS|JNCL	CLN3 lysosomal/endosomal transmembrane protein, battenin	protein-coding
peakchr17:42015291	chr17	42015292	42015965	+	0	NA	promoter-TSS (NR_136406)	promoter-TSS (NR_136406)	-1	NR_136406	107546764	Hs.144950	NR_136406	ENSG00000261514	LINC01976	-	long intergenic non-protein coding RNA 1976	ncRNA
peakchr11:126081214	chr11	126081215	126082022	+	0	NA	promoter-TSS (NM_032795)	promoter-TSS (NM_032795)	-1	NM_001330446	79607	Hs.276315	NM_024556	ENSG00000197798	FAM118B	-	family with sequence similarity 118 member B	protein-coding
peakchr6:5003647	chr6	5003648	5004450	+	0	NA	promoter-TSS (NR_126016)	promoter-TSS (NR_126016)	-1	NR_126016	100129461	Hs.131700	NR_126015	ENSG00000272142	LYRM4-AS1	-	LYRM4 antisense RNA 1	ncRNA
peakchr1:226111308	chr1	226111309	226112591	+	0	NA	promoter-TSS (NM_001271681)	promoter-TSS (NM_001271681)	0	NM_013328	29920	Hs.654718	NM_013328	ENSG00000143811	PYCR2	HLD10|P5CR2	pyrroline-5-carboxylate reductase 2	protein-coding
peakchr1:225839707	chr1	225839708	225841941	+	0	NA	promoter-TSS (NM_018212)	promoter-TSS (NM_018212)	1	NM_018212	55740	Hs.497893	NM_018212	ENSG00000154380	ENAH	ENA|MENA|NDPP1	ENAH actin regulator	protein-coding
peakchr1:205744344	chr1	205744345	205744874	+	0	NA	promoter-TSS (NM_001135663)	promoter-TSS (NM_001135663)	1	NM_001135662	8934	Hs.115325	NM_003929	ENSG00000117280	RAB29	RAB7L|RAB7L1	RAB29, member RAS oncogene family	protein-coding
peakchr11:33182606	chr11	33182607	33183465	+	0	NA	promoter-TSS (NM_001033505)	promoter-TSS (NM_001033505)	1	NM_001033505	1479	Hs.44402	NM_001326	ENSG00000176102	CSTF3	CSTF-77	cleavage stimulation factor subunit 3	protein-coding
peakchr17:42976326	chr17	42976327	42977298	+	0	NA	promoter-TSS (NM_001258353)	promoter-TSS (NM_001258353)	1	NM_004247	9343	Hs.151787	NM_004247	ENSG00000108883	EFTUD2	MFDGA|MFDM|SNRNP116|Snrp116|Snu114|U5-116KD	elongation factor Tu GTP binding domain containing 2	protein-coding
peakchr16:15187703	chr16	15187704	15188676	+	0	NA	promoter-TSS (NM_001301064)	promoter-TSS (NM_001301064)	2	NM_018427	54700	Hs.460078	NM_018427	ENSG00000085721	RRN3	A-270G1.2|TIFIA	RRN3 homolog, RNA polymerase I transcription factor	protein-coding
peakchr16:1524576	chr16	1524577	1525478	+	0	NA	promoter-TSS (NM_001287)	promoter-TSS (NM_001287)	2	NM_001287	1186	Hs.459649	NM_001287	ENSG00000103249	CLCN7	CLC-7|CLC7|OPTA2|OPTB4|PPP1R63	chloride voltage-gated channel 7	protein-coding
peakchr3:151985980	chr3	151985981	151987460	+	0	NA	promoter-TSS (NM_001314057)	promoter-TSS (NM_001314057)	2	NM_021038	4154	Hs.201858	NM_021038	ENSG00000152601	MBNL1	EXP|MBNL	muscleblind like splicing regulator 1	protein-coding
peakchrX:118924854	chrX	118924855	118926328	+	0	NA	promoter-TSS (NM_001000)	promoter-TSS (NM_001000)	2	NM_001000	6170	Hs.300141	NM_001000	ENSG00000198918	RPL39	L39|RPL39P42|RPL39_23_1806	ribosomal protein L39	protein-coding
peakchr1:26231812	chr1	26231813	26234074	+	0	NA	promoter-TSS (NR_037481)	promoter-TSS (NR_037481)	2	NR_037481	100500808		NR_037481	ENSG00000283938	MIR3917	mir-3917	microRNA 3917	ncRNA
peakchr7:142984883	chr7	142984884	142986010	+	0	NA	promoter-TSS (NM_032983)	promoter-TSS (NM_032983)	3	NM_032982	835	Hs.368982	NM_001224	ENSG00000106144	CASP2	CASP-2|ICH1|NEDD-2|NEDD2|PPP1R57	caspase 2	protein-coding
peakchr8:6565444	chr8	6565445	6566888	+	0	NA	promoter-TSS (NM_018361)	promoter-TSS (NM_018361)	3	NM_018361	55326	Hs.624002	NM_018361	ENSG00000155189	AGPAT5	1AGPAT5|LPAATE	1-acylglycerol-3-phosphate O-acyltransferase 5	protein-coding
peakchr8:10696931	chr8	10696932	10697830	+	0	NA	promoter-TSS (NM_017884)	promoter-TSS (NM_017884)	4	NM_017884	54984	Hs.490991	NM_017884	ENSG00000254093	PINX1	Gno1|LPTL|LPTS|Pxr1	PIN2 (TERF1) interacting telomerase inhibitor 1	protein-coding
peakchr9:123836543	chr9	123836544	123837735	+	0	NA	promoter-TSS (NM_001317163)	promoter-TSS (NM_001317163)	4	NM_001317163	727	Hs.494997	NM_001735	ENSG00000106804	C5	C5D|C5a|C5b|CPAMD4|ECLZB	complement C5	protein-coding
peakchr6:90347964	chr6	90347965	90348958	+	0	NA	promoter-TSS (NM_020466)	promoter-TSS (NM_020466)	5	NM_020466	57226	Hs.177275	NM_020466	ENSG00000083099	LYRM2	DJ122O8.2	LYR motif containing 2	protein-coding
peakchr9:33290043	chr9	33290044	33290994	+	0	NA	promoter-TSS (NM_001318758)	promoter-TSS (NM_001318758)	5	NM_002504	4799	Hs.413074	NM_002504	ENSG00000086102	NFX1	NFX2|TEG-42|Tex42	nuclear transcription factor, X-box binding 1	protein-coding
peakchr16:24550452	chr16	24550453	24551333	+	0	NA	promoter-TSS (NM_018703)	promoter-TSS (NM_018703)	6	NM_006910	5930	Hs.188553	NM_006910	ENSG00000122257	RBBP6	MY038|P2P-R|PACT|RBQ-1|SNAMA	RB binding protein 6, ubiquitin ligase	protein-coding
peakchr12:117348363	chr12	117348364	117349171	+	0	NA	promoter-TSS (NM_153348)	promoter-TSS (NM_153348)	6	NM_012174	26259	Hs.624537	NM_012174	ENSG00000174989	FBXW8	FBW6|FBW8|FBX29|FBXO29|FBXW6	F-box and WD repeat domain containing 8	protein-coding
peakchr17:40950451	chr17	40950452	40951320	+	0	NA	promoter-TSS (NM_001330222)	promoter-TSS (NM_001330222)	7	NM_173478	124817	Hs.12272	NM_173478	ENSG00000176563	CNTD1	CNTD|COSA1	cyclin N-terminal domain containing 1	protein-coding
peakchr3:148803853	chr3	148803854	148804814	+	0	NA	promoter-TSS (NM_001318935)	promoter-TSS (NM_001318935)	7	NM_001318934	6596	Hs.3068	NM_003071	ENSG00000071794	HLTF	HIP116|HIP116A|HLTF1|RNF80|SMARCA3|SNF2L3|ZBU1	helicase like transcription factor	protein-coding
peakchr2:73460560	chr2	73460561	73462181	+	0	NA	promoter-TSS (NM_001166284)	promoter-TSS (NM_001166284)	7	NM_001009570	10574	Hs.368149	NM_006429	ENSG00000135624	CCT7	CCTETA|CCTH|NIP7-1|TCP1ETA	chaperonin containing TCP1 subunit 7	protein-coding
peakchr2:75185253	chr2	75185254	75186302	+	0	NA	promoter-TSS (NM_019896)	promoter-TSS (NM_019896)	8	NM_019896	56655	Hs.469060	NM_019896	ENSG00000115350	POLE4	YHHQ1|p12	DNA polymerase epsilon 4, accessory subunit	protein-coding
peakchr8:23193326	chr8	23193327	23194131	+	0	NA	promoter-TSS (NR_038323)	promoter-TSS (NR_038323)	8	NR_038323	100507156	Hs.661130	NR_038323	ENSG00000253837	LOC100507156	-	uncharacterized LOC100507156	ncRNA
peakchr12:56109481	chr12	56109482	56110171	+	0	NA	promoter-TSS (NR_037657)	promoter-TSS (NR_037657)	8	NM_001487	2647	Hs.94672	NM_001487	ENSG00000135441	BLOC1S1	BLOS1|BORCS1|GCN5L1|MICoA|RT14	biogenesis of lysosomal organelles complex 1 subunit 1	protein-coding
peakchr2:190648614	chr2	190648615	190649755	+	0	NA	promoter-TSS (NM_001371388)	promoter-TSS (NM_001371388)	9	NM_001321044	5378	Hs.111749	NM_000534	ENSG00000064933	PMS1	HNPCC3|MLH2|PMSL1|hPMS1	PMS1 homolog 1, mismatch repair system component	protein-coding
peakchr1:200708110	chr1	200708111	200709307	+	0	NA	promoter-TSS (NM_001297707)	promoter-TSS (NM_001297707)	9	NM_001297708	23271	Hs.23585	NM_203459	ENSG00000118200	CAMSAP2	CAMSAP1L1	calmodulin regulated spectrin associated protein family member 2	protein-coding
peakchr9:123555220	chr9	123555221	123556147	+	0	NA	promoter-TSS (NM_012164)	promoter-TSS (NM_012164)	10	NM_012164	26190	Hs.494985	NM_012164	ENSG00000119402	FBXW2	FBW2|Fwd2|Md6	F-box and WD repeat domain containing 2	protein-coding
peakchr21:37441857	chr21	37441858	37442806	+	0	NA	promoter-TSS (NM_001286789)	promoter-TSS (NM_001286789)	10	NM_001286789	873	Hs.88778	NM_001757	ENSG00000159228	CBR1	CBR|SDR21C1|hCBR1	carbonyl reductase 1	protein-coding
peakchr19:45926880	chr19	45926881	45927450	+	0	NA	promoter-TSS (NM_001369409)	promoter-TSS (NM_001369409)	10	NM_001983	2067	Hs.435981	NM_001983	ENSG00000012061	ERCC1	COFS4|RAD10|UV20	ERCC excision repair 1, endonuclease non-catalytic subunit	protein-coding
peakchr9:72374420	chr9	72374421	72375412	+	0	NA	promoter-TSS (NM_001366935)	promoter-TSS (NM_001366935)	11	NM_001099666	375743	Hs.744192	NM_001099666	ENSG00000188647	PTAR1	-	protein prenyltransferase alpha subunit repeat containing 1	protein-coding
peakchr1:204380473	chr1	204380474	204381395	+	0	NA	promoter-TSS (NM_032833)	promoter-TSS (NM_032833)	11	NM_032833	84919	Hs.304376	NM_032833	ENSG00000158615	PPP1R15B	CREP|MSSGM2	protein phosphatase 1 regulatory subunit 15B	protein-coding
peakchr11:61129350	chr11	61129351	61130137	+	0	NA	promoter-TSS (NM_001161454)	promoter-TSS (NM_001161454)	11	NM_001161454	220002	Hs.22546	NM_153611	ENSG00000162144	CYB561A3	CYBASC3|LCYTB	cytochrome b561 family member A3	protein-coding
peakchr2:165697129	chr2	165697130	165698731	+	0	NA	promoter-TSS (NM_014900)	promoter-TSS (NM_014900)	12	NM_014900	22837	Hs.470457	NM_014900	ENSG00000082438	COBLL1	COBLR1	cordon-bleu WH2 repeat protein like 1	protein-coding
peakchr3:9404391	chr3	9404392	9405109	+	0	NA	promoter-TSS (NM_015453)	promoter-TSS (NM_015453)	12	NM_015453	25917	Hs.443081	NM_015453	ENSG00000134077	THUMPD3	-	THUMP domain containing 3	protein-coding
peakchr17:1627648	chr17	1627649	1628625	+	0	NA	promoter-TSS (NM_001163809)	promoter-TSS (NM_001163809)	12	NM_001163809	124997	Hs.234572	NM_152348	ENSG00000167716	WDR81	CAMRQ2|HYC3|PPP1R166|SORF-2	WD repeat domain 81	protein-coding
peakchr2:223536140	chr2	223536141	223536639	+	0	NA	promoter-TSS (NM_058165)	promoter-TSS (NM_058165)	13	NM_058165	116255	Hs.344090	NM_058165	ENSG00000124003	MOGAT1	DGAT2L|DGAT2L1|MGAT1	monoacylglycerol O-acyltransferase 1	protein-coding
peakchr3:142297142	chr3	142297143	142297981	+	0	NA	promoter-TSS (NM_001354579)	promoter-TSS (NM_001354579)	13	NM_001354579	545	Hs.271791	NM_001184	ENSG00000175054	ATR	FCTCS|FRP1|MEC1|SCKL|SCKL1	ATR serine/threonine kinase	protein-coding
peakchr6:44355102	chr6	44355103	44355810	+	0	NA	promoter-TSS (NM_001253)	promoter-TSS (NM_001253)	13	NM_001253	988	Hs.485471	NM_001253	ENSG00000096401	CDC5L	CDC5|CDC5-LIKE|CEF1|PCDC5RP|dJ319D22.1	cell division cycle 5 like	protein-coding
peakchr19:7587209	chr19	7587210	7587838	+	0	NA	promoter-TSS (NM_020533)	promoter-TSS (NM_020533)	14	NM_020533	57192	Hs.631858	NM_020533	ENSG00000090674	MCOLN1	MG-2|ML1|ML4|MLIV|MST080|MSTP080|TRP-ML1|TRPM-L1|TRPML1	mucolipin 1	protein-coding
peakchr8:56986794	chr8	56986795	56987536	+	0	NA	promoter-TSS (NM_001023)	promoter-TSS (NM_001023)	14	NR_149110	105375847		NR_149110	ENSG00000253603	CERNA3	CTA	competing endogenous lncRNA 3 for miR-645	ncRNA
peakchr13:31191123	chr13	31191124	31192297	+	0	NA	promoter-TSS (NM_001321532)	promoter-TSS (NM_001321532)	14	NM_001370340	3146	Hs.434102	NM_002128	ENSG00000189403	HMGB1	HMG-1|HMG1|HMG3|SBP-1	high mobility group box 1	protein-coding
peakchr7:134855017	chr7	134855018	134855873	+	0	NA	promoter-TSS (NM_001363329)	promoter-TSS (NM_001363329)	14	NM_001363329	78996	Hs.643113	NM_024033	ENSG00000122783	CYREN	C7orf49|MRI|MRI-2	cell cycle regulator of NHEJ	protein-coding
peakchr17:35305671	chr17	35305672	35306867	+	0	NA	promoter-TSS (NM_012138)	promoter-TSS (NM_012138)	15	NM_012138	26574	Hs.195740	NM_012138	ENSG00000275700	AATF	BFR2|CHE-1|CHE1|DED	apoptosis antagonizing transcription factor	protein-coding
peakchr2:228189564	chr2	228189565	228190400	+	0	NA	promoter-TSS (NM_001277063)	promoter-TSS (NM_001277063)	15	NM_001277061	56947	Hs.471528	NM_020194	ENSG00000168958	MFF	C2orf33|EMPF2|GL004	mitochondrial fission factor	protein-coding
peakchr6:144416222	chr6	144416223	144417168	+	0	NA	promoter-TSS (NM_031287)	promoter-TSS (NM_031287)	15	NM_031287	83443	Hs.110695	NM_031287	ENSG00000169976	SF3B5	SF3b10|Ysf3	splicing factor 3b subunit 5	protein-coding
peakchr6:33385572	chr6	33385573	33386527	+	0	NA	promoter-TSS (NM_001014838).2	promoter-TSS (NM_001014838).2	15	NM_001014433	51596	Hs.520070	NM_015921	ENSG00000112514	CUTA	ACHAP|C6orf82	cutA divalent cation tolerance homolog	protein-coding
peakchr15:90808412	chr15	90808413	90809539	+	0	NA	promoter-TSS (NR_102428)	promoter-TSS (NR_102428)	15	NR_102428	10519	Hs.715556	NM_006384	ENSG00000185043	CIB1	CIB|CIBP|KIP1|PRKDCIP|SIP2-28	calcium and integrin binding 1	protein-coding
peakchr7:156432935	chr7	156432936	156434031	+	0	NA	promoter-TSS (NR_026865)	promoter-TSS (NR_026865)	15	NM_001308273	140545	Hs.446194	NM_030936	ENSG00000105982	RNF32	FKSG33|HSD15|LMBR2	ring finger protein 32	protein-coding
peakchr3:101404807	chr3	101404808	101406287	+	0	NA	promoter-TSS (NM_000986)	promoter-TSS (NM_000986)	15	NM_000986	6152	Hs.477028	NM_000986	ENSG00000114391	RPL24	HEL-S-310|L24	ribosomal protein L24	protein-coding
peakchr14:91976285	chr14	91976286	91977330	+	0	NA	promoter-TSS (NM_001284280)	promoter-TSS (NM_001284280)	16	NM_001284280	55671	Hs.533887	NM_017936	ENSG00000100796	PPP4R3A	FLFL1|KIAA2010|MSTP033|PP4R3|PP4R3A|SMEK1|smk-1|smk1	protein phosphatase 4 regulatory subunit 3A	protein-coding
peakchr4:140477104	chr4	140477105	140478709	+	0	NA	promoter-TSS (NM_030648)	promoter-TSS (NM_030648)	16	NR_131339	80854	Hs.480792	NM_030648	ENSG00000145391	SETD7	KMT7|SET7|SET7/9|SET9	SET domain containing 7, histone lysine methyltransferase	protein-coding
peakchr13:52733215	chr13	52733216	52734092	+	0	NA	promoter-TSS (NM_002498)	promoter-TSS (NM_002498)	16	NM_152720	4752	Hs.409989	NM_002498	ENSG00000136098	NEK3	HSPK36	NIMA related kinase 3	protein-coding
peakchr11:111749198	chr11	111749199	111750548	+	0	NA	promoter-TSS (NM_001330371)	promoter-TSS (NM_001330371)	16	NM_138378	91893	Hs.697132	NM_138378	ENSG00000255561	FDXACB1	hCG_2033039	ferredoxin-fold anticodon binding domain containing 1	protein-coding
peakchr1:154192471	chr1	154192472	154194211	+	0	NA	promoter-TSS (NM_014847)	promoter-TSS (NM_014847)	16	NM_001287816	9898	Hs.490551	NM_014847	ENSG00000143569	UBAP2L	NICE-4|NICE4	ubiquitin associated protein 2 like	protein-coding
peakchr1:23669942	chr1	23669943	23671579	+	0	NA	promoter-TSS (NM_001297621)	promoter-TSS (NM_001297621)	16	NM_005826	10236	Hs.373763	NM_005826	ENSG00000125944	HNRNPR	HNRPR|hnRNP-R	heterogeneous nuclear ribonucleoprotein R	protein-coding
peakchr11:62340422	chr11	62340423	62342269	+	0	NA	promoter-TSS (NM_001404)	promoter-TSS (NM_001404)	17	NM_001404	1937	Hs.144835	NM_001404	ENSG00000254772	EEF1G	EF1G|GIG35	eukaryotic translation elongation factor 1 gamma	protein-coding
peakchr5:8457264	chr5	8457265	8458369	+	0	NA	promoter-TSS (NR_039984)	promoter-TSS (NR_039984)	17	NR_039989	100505738	Hs.42197	NR_039989	ENSG00000247516	MIR4458HG	-	MIR4458 host gene	ncRNA
peakchr2:176866665	chr2	176866666	176867447	+	0	NA	promoter-TSS (NM_001305011)	promoter-TSS (NM_001305011)	17	NM_001305009	80856	Hs.209561	NM_030650	ENSG00000144320	LNPK	KIAA1715|LNP|LNP1|NEDEHCC|Ul|ulnaless	lunapark, ER junction formation factor	protein-coding
peakchr4:84376583	chr4	84376584	84377333	+	0	NA	promoter-TSS (NM_016067)	promoter-TSS (NM_016067)	18	NM_133636	113510	Hs.480101	NM_133636	ENSG00000163312	HELQ	HEL308	helicase, POLQ like	protein-coding
peakchr2:46925665	chr2	46925666	46926569	+	0	NA	promoter-TSS (NM_144949)	promoter-TSS (NM_144949)	18	NM_014011	9655	Hs.468426	NM_014011	ENSG00000171150	SOCS5	CIS6|CISH6|Cish5|SOCS-5	suppressor of cytokine signaling 5	protein-coding
peakchr1:217804027	chr1	217804028	217804800	+	0	NA	promoter-TSS (NM_018040)	promoter-TSS (NM_018040)	18	NM_018040	55105	Hs.362343	NM_018040	ENSG00000092978	GPATCH2	CT110|GPATC2|PPP1R30|Pfa1	G-patch domain containing 2	protein-coding
peakchr5:139943643	chr5	139943644	139944692	+	0	NA	promoter-TSS (NM_133173)	promoter-TSS (NM_133173)	18	NM_080670	113829	Hs.406840	NM_080670	ENSG00000176087	SLC35A4	-	solute carrier family 35 member A4	protein-coding
peakchr17:48796360	chr17	48796361	48797529	+	0	NA	promoter-TSS (NM_006107)	promoter-TSS (NM_006107)	19	NM_006107	51747	Hs.130293	NM_006107	ENSG00000108848	LUC7L3	CRA|CREAP-1|CROP|LUC7A|OA48-18|hLuc7A	LUC7 like 3 pre-mRNA splicing factor	protein-coding
peakchr17:33446373	chr17	33446374	33447142	+	0	NA	promoter-TSS (NR_037712)	promoter-TSS (NR_037712)	19	NR_037712	5892	Hs.631757	NM_002878	ENSG00000185379	RAD51D	BROVCA4|R51H3|RAD51L3|TRAD	RAD51 paralog D	protein-coding
peakchrX:129402523	chrX	129402524	129403184	+	0	NA	promoter-TSS (NM_017666)	promoter-TSS (NM_017666)	19	NM_017666	55609	Hs.308418	NM_017666	ENSG00000056277	ZNF280C	SUHW3|ZNF633|ZPET	zinc finger protein 280C	protein-coding
peakchr10:14995635	chr10	14995636	14996515	+	0	NA	promoter-TSS (NR_146961)	promoter-TSS (NR_146961)	20	NM_001350966	64421	Hs.655932	NM_022487	ENSG00000152457	DCLRE1C	A-SCID|DCLREC1C|RS-SCID|SCIDA|SNM1C	DNA cross-link repair 1C	protein-coding
peakchr13:53029154	chr13	53029155	53030112	+	0	NA	promoter-TSS (NM_001286686)	promoter-TSS (NM_001286686)	20	NM_018204	26586	Hs.444028	NM_018204	ENSG00000136108	CKAP2	LB1|TMAP|se20-10	cytoskeleton associated protein 2	protein-coding
peakchr3:48342205	chr3	48342206	48343554	+	0	NA	promoter-TSS (NM_001308427)	promoter-TSS (NM_001308427)	21	NM_001308433	10201	Hs.465558	NM_005793	ENSG00000172113	NME6	IPIA-ALPHA|NDK 6|NM23-H6	NME/NM23 nucleoside diphosphate kinase 6	protein-coding
peakchr7:124569628	chr7	124569629	124570403	+	0	NA	promoter-TSS (NR_003102)	promoter-TSS (NR_003102)	21	NR_003104	25913	Hs.31968	NM_015450	ENSG00000128513	POT1	CMM10|GLM9|HPOT1	protection of telomeres 1	protein-coding
peakchr13:50159289	chr13	50159290	50160057	+	0	NA	promoter-TSS (NM_001352504)	promoter-TSS (NM_001352504)	21	NM_001352501	55213	Hs.508021	NM_018191	ENSG00000136144	RCBTB1	CLLD7|CLLL7|GLP|RDEOA	RCC1 and BTB domain containing protein 1	protein-coding
peakchr11:105947874	chr11	105947875	105949011	+	0	NA	promoter-TSS (NM_152433)	promoter-TSS (NM_152433)	22	NM_152433	143879	Hs.101949	NM_152433	ENSG00000182359	KBTBD3	BKLHD3	kelch repeat and BTB domain containing 3	protein-coding
peakchr15:83315802	chr15	83315803	83316865	+	0	NA	promoter-TSS (NM_001288819)	promoter-TSS (NM_001288819)	22	NM_001288819	64506	Hs.459132	NM_030594	ENSG00000214575	CPEB1	CPE-BP1|CPEB|CPEB-1|h-CPEB|hCPEB-1	cytoplasmic polyadenylation element binding protein 1	protein-coding
peakchr12:105501040	chr12	105501041	105501755	+	0	NA	promoter-TSS (NR_121211)	promoter-TSS (NR_121211)	22	NR_121211	414300	Hs.191637	NR_121211		LOC414300	-	uncharacterized LOC414300	ncRNA
peakchr15:67546631	chr15	67546632	67547688	+	0	NA	promoter-TSS (NM_024666)	promoter-TSS (NM_024666)	22	NM_001284349	64799	Hs.657894	NM_022784	ENSG00000103599	IQCH	NYDSP5	IQ motif containing H	protein-coding
peakchr20:34359457	chr20	34359458	34360460	+	0	NA	promoter-TSS (NM_016436)	promoter-TSS (NM_016436)	22	NM_016436	51230	Hs.517044	NM_016436	ENSG00000025293	PHF20	C20orf104|GLEA2|HCA58|NZF|TDRD20A|TZP	PHD finger protein 20	protein-coding
peakchr15:89164062	chr15	89164063	89165123	+	0	NA	promoter-TSS (NM_022767)	promoter-TSS (NM_022767)	22	NM_022767	64782	Hs.436102	NM_022767	ENSG00000181026	AEN	ISG20L1|pp12744	apoptosis enhancing nuclease	protein-coding
peakchr15:45670215	chr15	45670216	45671223	+	0	NA	promoter-TSS (NM_001482)	promoter-TSS (NM_001482)	23	NM_001482	2628	Hs.75335	NM_001482	ENSG00000171766	GATM	AGAT|AT|CCDS3	glycine amidinotransferase	protein-coding
peakchr7:139043762	chr7	139043763	139045563	+	0	NA	promoter-TSS (NM_016019)	promoter-TSS (NM_016019)	23	NM_016019	51631	Hs.731488	NM_016019	ENSG00000146963	LUC7L2	CGI-59|CGI-74|LUC7B2	LUC7 like 2, pre-mRNA splicing factor	protein-coding
peakchr4:25235247	chr4	25235248	25236110	+	0	NA	promoter-TSS (NR_144633)	promoter-TSS (NR_144633)	24	NM_018323	55300	Hs.191701	NM_018323	ENSG00000038210	PI4K2B	PI4KIIB|PIK42B	phosphatidylinositol 4-kinase type 2 beta	protein-coding
peakchr19:5340210	chr19	5340211	5341387	+	0	NA	promoter-TSS (NM_002850)	promoter-TSS (NM_002850)	24	NM_130855	5802	Hs.744928	NM_002850	ENSG00000105426	PTPRS	PTPSIGMA|R-PTP-S|R-PTP-sigma	protein tyrosine phosphatase receptor type S	protein-coding
peakchr17:27046396	chr17	27046397	27047658	+	0	NA	promoter-TSS (NM_000984)	promoter-TSS (NM_000984)	24	NM_000984	6147	Hs.419463	NM_000984	ENSG00000198242	RPL23A	L23A|MDA20	ribosomal protein L23a	protein-coding
peakchr1:211306961	chr1	211306962	211307971	+	0	NA	promoter-TSS (NR_046784)	promoter-TSS (NR_046784)	24	NM_172362	3756	Hs.553187	NM_002238	ENSG00000143473	KCNH1	EAG|EAG1|Kv10.1|TMBTS|ZLS1|h-eag|hEAG1	potassium voltage-gated channel subfamily H member 1	protein-coding
peakchr9:127623400	chr9	127623401	127625023	+	0	NA	promoter-TSS (NM_030978)	promoter-TSS (NM_030978)	24	NM_007209	11224	Hs.182825	NM_007209	ENSG00000136942	RPL35	DBA19|L35	ribosomal protein L35	protein-coding
peakchr16:4526032	chr16	4526033	4526702	+	0	NA	promoter-TSS (NM_001127204)	promoter-TSS (NM_001127204)	26	NM_001127204	3163	Hs.284279	NM_002134	ENSG00000103415	HMOX2	HO-2	heme oxygenase 2	protein-coding
peakchr3:197024455	chr3	197024456	197025504	+	0	NA	promoter-TSS (NM_001366218)	promoter-TSS (NM_001366218)	26	NR_158764	1739	Hs.292549	NM_004087	ENSG00000075711	DLG1	DLGH1|SAP-97|SAP97|hdlg	discs large MAGUK scaffold protein 1	protein-coding
peakchr15:75628095	chr15	75628096	75628766	+	0	NA	promoter-TSS (NM_001284377)	promoter-TSS (NM_001284377)	27	NM_001284379	54939	Hs.351327	NM_017828	ENSG00000140365	COMMD4	-	COMM domain containing 4	protein-coding
peakchr15:57210451	chr15	57210452	57211287	+	0	NA	promoter-TSS (NM_001322164)	promoter-TSS (NM_001322164)	27	NM_207036	6938	Hs.511504	NM_003205	ENSG00000140262	TCF12	CRS3|HEB|HTF4|HsT17266|TCF-12|bHLHb20|p64	transcription factor 12	protein-coding
peakchr17:66031362	chr17	66031363	66032394	+	0	NA	promoter-TSS (NM_001320611)	promoter-TSS (NM_001320611)	27	NM_002266	3838	Hs.594238	NM_002266	ENSG00000182481	KPNA2	IPOA1|QIP2|RCH1|SRP1-alpha|SRP1alpha	karyopherin subunit alpha 2	protein-coding
peakchr14:75530254	chr14	75530255	75531145	+	0	NA	promoter-TSS (NR_126393)	promoter-TSS (NR_126393)	27	NR_126393	97	Hs.18573	NM_001107	ENSG00000119640	ACYP1	ACYPE	acylphosphatase 1	protein-coding
peakchr8:75232718	chr8	75232719	75234419	+	0	NA	promoter-TSS (NM_001363050)	promoter-TSS (NM_001363050)	27	NM_001363050	56704	Hs.657367	NM_020647	ENSG00000104369	JPH1	CMT2K|JP-1|JP1	junctophilin 1	protein-coding
peakchr7:151573234	chr7	151573235	151575112	+	0	NA	promoter-TSS (NM_016203)	promoter-TSS (NM_016203)	27	NM_016203	51422	Hs.647072	NM_016203	ENSG00000106617	PRKAG2	AAKG|AAKG2|CMH6|H91620p|WPWS	protein kinase AMP-activated non-catalytic subunit gamma 2	protein-coding
peakchr5:176432743	chr5	176432744	176434088	+	0	NA	promoter-TSS (NM_016290)	promoter-TSS (NM_016290)	27	NM_016290	51720	Hs.232721	NM_016290	ENSG00000087206	UIMC1	RAP80|X2HRIP110	ubiquitin interaction motif containing 1	protein-coding
peakchr19:45582105	chr19	45582106	45582857	+	0	NA	promoter-TSS (NM_001007269)	promoter-TSS (NM_001007269)	28	NM_001319054	79760	Hs.466919	NM_024707	ENSG00000142252	GEMIN7	SIP3	gem nuclear organelle associated protein 7	protein-coding
peakchr14:20929321	chr14	20929322	20930163	+	0	NA	promoter-TSS (NM_001100814)	promoter-TSS (NM_001100814)	29	NM_144568	90809	Hs.7001	NM_144568	ENSG00000165782	PIP4P1	C14orf9|TMEM55B	phosphatidylinositol-4,5-bisphosphate 4-phosphatase 1	protein-coding
peakchr1:46016080	chr1	46016081	46016973	+	0	NA	promoter-TSS (NM_001202413)	promoter-TSS (NM_001202413)	29	NM_001202414	10327	Hs.474584	NM_006066	ENSG00000117448	AKR1A1	ALDR1|ALR|ARM|DD3|HEL-S-6	aldo-keto reductase family 1 member A1	protein-coding
peakchr13:114999971	chr13	114999972	115000832	+	0	NA	promoter-TSS (NM_001318517)	promoter-TSS (NM_001318517)	30	NM_001330101	8881	Hs.374127	NM_003903	ENSG00000130177	CDC16	ANAPC6|APC6|CDC16Hs|CUT9	cell division cycle 16	protein-coding
peakchr12:124117678	chr12	124117679	124118727	+	0	NA	promoter-TSS (NM_001271868)	promoter-TSS (NM_001271868)	30	NM_001414	1967	Hs.741273	NM_001414	ENSG00000111361	EIF2B1	EIF2B|EIF2BA	eukaryotic translation initiation factor 2B subunit alpha	protein-coding
peakchr9:91932888	chr9	91932889	91934003	+	0	NA	promoter-TSS (NM_001354702)	promoter-TSS (NM_001354702)	31	NM_001354696	79048	Hs.59804	NM_024077	ENSG00000187742	SECISBP2	SBP2	SECIS binding protein 2	protein-coding
peakchr17:42147604	chr17	42147605	42148654	+	0	NA	promoter-TSS (NM_001319945)	promoter-TSS (NM_001319945)	31	NM_138387	92579	Hs.294005	NM_138387	ENSG00000141349	G6PC3	SCN4|UGRP	glucose-6-phosphatase catalytic subunit 3	protein-coding
peakchr2:178076757	chr2	178076758	178078350	+	0	NA	promoter-TSS (NR_138470)	promoter-TSS (NR_138470)	32	NR_138470	220988	Hs.516539	NM_194247	ENSG00000170144	HNRNPA3	2610510D13Rik|D10S102|FBRNP|HNRPA3	heterogeneous nuclear ribonucleoprotein A3	protein-coding
peakchr16:31084404	chr16	31084405	31085177	+	0	NA	promoter-TSS (NM_014699)	promoter-TSS (NM_014699)	32	NM_001172668	79759	Hs.102928	NM_024706	ENSG00000167394	ZNF668	-	zinc finger protein 668	protein-coding
peakchr13:115079547	chr13	115079548	115080472	+	0	NA	promoter-TSS (NM_032436)	promoter-TSS (NM_032436)	32	NM_001164144	283489	Hs.7542	NM_032436	ENSG00000198824	CHAMP1	C13orf8|CAMP|CHAMP|MRD40|ZNF828	chromosome alignment maintaining phosphoprotein 1	protein-coding
peakchr1:193074157	chr1	193074158	193074995	+	0	NA	promoter-TSS (NM_197962)	promoter-TSS (NM_197962)	32	NM_197962	51022	Hs.458283	NM_016066	ENSG00000023572	GLRX2	CGI-133|GRX2	glutaredoxin 2	protein-coding
peakchr1:145610503	chr1	145610504	145611258	+	0	NA	promoter-TSS (NM_001303456)	promoter-TSS (NM_001303456)	32	NM_006468	10623	Hs.515768	NM_006468	ENSG00000186141	POLR3C	RPC3|RPC62	RNA polymerase III subunit C	protein-coding
peakchr8:146016521	chr8	146016522	146018165	+	0	NA	promoter-TSS (NR_106909)	promoter-TSS (NR_106909)	33	NR_106909	102465978		NR_106909	ENSG00000283764	MIR6850	hsa-mir-6850	microRNA 6850	ncRNA
peakchr22:18111062	chr22	18111063	18111899	+	0	NA	promoter-TSS (NM_001696)	promoter-TSS (NM_001696)	34	NM_001696	529	Hs.517338	NM_001696	ENSG00000131100	ATP6V1E1	ARCL2C|ATP6E|ATP6E2|ATP6V1E|P31|Vma4	ATPase H+ transporting V1 subunit E1	protein-coding
peakchr5:36241826	chr5	36241827	36242868	+	0	NA	promoter-TSS (NM_001287341)	promoter-TSS (NM_001287341)	34	NM_153013	133686	Hs.81907	NM_153013	ENSG00000152620	NADK2	C5orf33|DECRD|MNADK|NADKD1	NAD kinase 2, mitochondrial	protein-coding
peakchr17:53045246	chr17	53045247	53046712	+	0	NA	promoter-TSS (NM_178509)	promoter-TSS (NM_178509)	36	NR_027942	1353	Hs.591171	NM_004375	ENSG00000166260	COX11	COX11P	cytochrome c oxidase copper chaperone COX11	protein-coding
peakchr9:125667204	chr9	125667205	125668000	+	0	NA	promoter-TSS (NM_001100588)	promoter-TSS (NM_001100588)	36	NM_001354486	54542	Hs.533499	NM_018835	ENSG00000056586	RC3H2	MNAB|RNF164	ring finger and CCCH-type domains 2	protein-coding
peakchr5:102455381	chr5	102455382	102456701	+	0	NA	promoter-TSS (NM_001345877)	promoter-TSS (NM_001345877)	36	NM_015216	23262	Hs.212046	NM_015216	ENSG00000145725	PPIP5K2	CFAP160|DFNB100|HISPPD1|IP7K2|VIP2	diphosphoinositol pentakisphosphate kinase 2	protein-coding
peakchr17:74553138	chr17	74553139	74554628	+	0	NA	promoter-TSS (NR_038111)	promoter-TSS (NR_038111)	37	NR_038108	100507246	Hs.288215	NR_038108	ENSG00000163597	SNHG16	Nbla10727|Nbla12061|ncRAN	small nucleolar RNA host gene 16	ncRNA
peakchr14:64970106	chr14	64970107	64971181	+	0	NA	promoter-TSS (NM_001123329)	promoter-TSS (NM_001123329)	38	NM_001354682	7597	Hs.654571	NM_006977	ENSG00000089775	ZBTB25	C14orf51|KUP|ZNF46	zinc finger and BTB domain containing 25	protein-coding
peakchr3:4508566	chr3	4508567	4509263	+	0	NA	promoter-TSS (NM_001164674)	promoter-TSS (NM_001164674)	38	NM_182760	285362	Hs.350475	NM_182760	ENSG00000144455	SUMF1	AAPA3037|FGE|UNQ3037	sulfatase modifying factor 1	protein-coding
peakchr12:104359208	chr12	104359209	104360169	+	0	NA	promoter-TSS (NM_003211)	promoter-TSS (NM_003211)	39	NM_003211	6996	Hs.584809	NM_003211	ENSG00000139372	TDG	hTDG	thymine DNA glycosylase	protein-coding
peakchr3:28282719	chr3	28282720	28283579	+	0	NA	promoter-TSS (NM_001331185)	promoter-TSS (NM_001331185)	39	NM_001331186	152100	Hs.444724	NM_182523	ENSG00000187118	CMC1	C3orf68	C-X9-C motif containing 1	protein-coding
peakchr11:73587385	chr11	73587386	73588318	+	0	NA	promoter-TSS (NM_001267805)	promoter-TSS (NM_001267805)	39	NM_016565	51287	Hs.475387	NM_016565	ENSG00000181924	COA4	CHCHD8|CMC3|E2IG2	cytochrome c oxidase assembly factor 4 homolog	protein-coding
peakchr1:45451997	chr1	45451998	45452713	+	0	NA	promoter-TSS (NM_001166588)	promoter-TSS (NM_001166588)	39	NM_001261418	8891	Hs.533549	NM_020365	ENSG00000070785	EIF2B3	EIF-2B|EIF2Bgamma	eukaryotic translation initiation factor 2B subunit gamma	protein-coding
peakchr11:47663539	chr11	47663540	47664603	+	0	NA	promoter-TSS (NM_014342)	promoter-TSS (NM_014342)	40	NM_014342	23788	Hs.269944	NM_014342	ENSG00000109919	MTCH2	HSPC032|MIMP|SLC25A50	mitochondrial carrier 2	protein-coding
peakchr12:94853170	chr12	94853171	94854468	+	0	NA	promoter-TSS (NM_001346459)	promoter-TSS (NM_001346459)	40	NR_027035	144486	Hs.118205	NR_027035	ENSG00000278916	CEP83-DT	CCDC41-AS1|CEP83-AS1	CEP83 divergent transcript	ncRNA
peakchr1:33116273	chr1	33116274	33117424	+	0	NA	promoter-TSS (NM_001366268)	promoter-TSS (NM_001366268)	40	NM_005610	5928	Hs.16003	NM_005610	ENSG00000162521	RBBP4	NURF55|RBAP48|lin-53	RB binding protein 4, chromatin remodeling factor	protein-coding
peakchr2:172864458	chr2	172864459	172865343	+	0	NA	promoter-TSS (NM_199227)	promoter-TSS (NM_199227)	41	NR_136273	254042	Hs.298250	NM_199227	ENSG00000172878	METAP1D	MAP 1D|MAP1D|MetAP 1D|Metap1l	methionyl aminopeptidase type 1D, mitochondrial	protein-coding
peakchr1:212208363	chr1	212208364	212209559	+	0	NA	promoter-TSS (NM_001199809)	promoter-TSS (NM_001199809)	41	NM_001199811	25896	Hs.369285	NM_015434	ENSG00000143493	INTS7	C1orf73|INT7	integrator complex subunit 7	protein-coding
peakchr11:64781135	chr11	64781136	64782215	+	0	NA	promoter-TSS (NR_037650)	promoter-TSS (NR_037650)	43	NM_001667	402	Hs.502836	NM_001667	ENSG00000213465	ARL2	ARFL2	ADP ribosylation factor like GTPase 2	protein-coding
peakchr19:49121587	chr19	49121588	49123196	+	0	NA	promoter-TSS (NM_020126)	promoter-TSS (NM_020126)	43	NM_000979	6141	Hs.515517	NM_000979	ENSG00000063177	RPL18	DBA18|L18	ribosomal protein L18	protein-coding
peakchr9:37079235	chr9	37079236	37080637	+	0	NA	promoter-TSS (NR_036592)	promoter-TSS (NR_036592)	43	NR_036592	100506710	Hs.446271	NR_036592	ENSG00000281649	EBLN3P	EBLN3	endogenous Bornavirus like nucleoprotein 3, pseudogene	pseudo
peakchr6:84562679	chr6	84562680	84564055	+	0	NA	promoter-TSS (NR_103525)	promoter-TSS (NR_103525)	43	NR_103525	134701	Hs.149454	NM_001009994	ENSG00000203877	RIPPLY2	C6orf159|SCDO6|dJ237I15.1	ripply transcriptional repressor 2	protein-coding
peakchr10:46089961	chr10	46089962	46090659	+	0	NA	promoter-TSS (NM_145021)	promoter-TSS (NM_145021)	44	NM_145021	220972	Hs.499489	NM_145021	ENSG00000165406	MARCH8	CMIR|MARCH-VIII|MIR|RNF178|c-MIR	membrane associated ring-CH-type finger 8	protein-coding
peakchr1:40505784	chr1	40505785	40506816	+	0	NA	promoter-TSS (NM_001350476)	promoter-TSS (NM_001350476)	45	NM_001105530	10487	Hs.370581	NM_006367	ENSG00000131236	CAP1	CAP|CAP1-PEN	cyclase associated actin cytoskeleton regulatory protein 1	protein-coding
peakchr17:13972431	chr17	13972432	13973302	+	0	NA	promoter-TSS (NR_049718)	promoter-TSS (NR_049718)	46	NM_001303	1352	Hs.462278	NM_001303	ENSG00000006695	COX10	-	cytochrome c oxidase assembly factor heme A:farnesyltransferase COX10	protein-coding
peakchr1:204328645	chr1	204328646	204329377	+	0	NA	promoter-TSS (NM_014935)	promoter-TSS (NM_014935)	46	NM_014935	22874	Hs.253146	NM_014935	ENSG00000143850	PLEKHA6	PEPP-3|PEPP3	pleckstrin homology domain containing A6	protein-coding
peakchr14:81687004	chr14	81687005	81688369	+	0	NA	promoter-TSS (NM_001278940)	promoter-TSS (NM_001278940)	47	NM_201595	2957	Hs.592334	NM_015859	ENSG00000165417	GTF2A1	TF2A1|TFIIA|TFIIA-42|TFIIAL	general transcription factor IIA subunit 1	protein-coding
peakchr7:23636627	chr7	23636628	23637469	+	0	NA	promoter-TSS (NM_138771)	promoter-TSS (NM_138771)	47	NM_138771	90693	Hs.232296	NM_138771	ENSG00000169193	CCDC126	-	coiled-coil domain containing 126	protein-coding
peakchr10:70091053	chr10	70091054	70092579	+	0	NA	promoter-TSS (NM_001322443)	promoter-TSS (NM_001322443)	48	NM_001322453	3189	Hs.643472	NM_012207	ENSG00000096746	HNRNPH3	2H9|HNRPH3	heterogeneous nuclear ribonucleoprotein H3	protein-coding
peakchr20:44600199	chr20	44600200	44601389	+	0	NA	promoter-TSS (NM_022095)	promoter-TSS (NM_022095)	48	NM_022095	63925	Hs.174193	NM_022095	ENSG00000198026	ZNF335	MCPH10|NIF-1|NIF1|NIF2	zinc finger protein 335	protein-coding
peakchr7:44529689	chr7	44529690	44530728	+	0	NA	promoter-TSS (NM_015332)	promoter-TSS (NM_015332)	48	NM_015332	23386	Hs.488171	NM_015332	ENSG00000015676	NUDCD3	NudCL	NudC domain containing 3	protein-coding
peakchr1:20208614	chr1	20208615	20209260	+	0	NA	promoter-TSS (NM_015207)	promoter-TSS (NM_015207)	49	NM_015207	23252	Hs.374987	NM_015207	ENSG00000169914	OTUD3	DUBA4	OTU deubiquitinase 3	protein-coding
peakchr9:139257539	chr9	139257540	139258754	+	0	NA	promoter-TSS (NR_073565)	promoter-TSS (NR_073565)	49	NR_073565	728489	Hs.528581	NM_001080849	ENSG00000213221	DNLZ	C9orf151|HEP|HEP1|TIMM15|ZIM17|bA413M3.2	DNL-type zinc finger	protein-coding
peakchr8:145733567	chr8	145733568	145735439	+	0	NA	promoter-TSS (NM_138431)	promoter-TSS (NM_138431)	50	NM_138431	113655	Hs.7678	NM_138431	ENSG00000167700	MFSD3	-	major facilitator superfamily domain containing 3	protein-coding
peakchr17:48450114	chr17	48450115	48450876	+	0	NA	promoter-TSS (NM_152463)	promoter-TSS (NM_152463)	50	NM_016504	51264	Hs.7736	NM_016504	ENSG00000108826	MRPL27	L27mt	mitochondrial ribosomal protein L27	protein-coding
peakchr1:68962275	chr1	68962276	68963155	+	0	NA	promoter-TSS (NM_017779)	promoter-TSS (NM_017779)	50	NM_017779	55635	Hs.445098	NM_017779	ENSG00000024526	DEPDC1	DEP.8|DEPDC1-V2|DEPDC1A|SDP35	DEP domain containing 1	protein-coding
peakchr13:42534802	chr13	42534803	42535537	+	0	NA	promoter-TSS (NR_039974)	promoter-TSS (NR_039974)	51	NM_001009814	23078	Hs.368282	NM_015058	ENSG00000102763	VWA8	KIAA0564|P7BP2	von Willebrand factor A domain containing 8	protein-coding
peakchr17:80250281	chr17	80250282	80250997	+	0	NA	promoter-TSS (NR_135639)	promoter-TSS (NR_135639)	51	NR_135639	101929511	Hs.147682	NR_135639	ENSG00000265692	LINC01970	-	long intergenic non-protein coding RNA 1970	ncRNA
peakchr8:102217481	chr8	102217482	102218999	+	0	NA	promoter-TSS (NM_016096)	promoter-TSS (NM_016096)	52	NM_001267709	51123	Hs.374485	NM_016096	ENSG00000120963	ZNF706	HSPC038|PNAS-106|PNAS-113	zinc finger protein 706	protein-coding
peakchr5:70882882	chr5	70882883	70883556	+	0	NA	promoter-TSS (NM_022132)	promoter-TSS (NM_022132)	52	NM_001363147	64087	Hs.604789	NM_022132	ENSG00000131844	MCCC2	MCCB	methylcrotonoyl-CoA carboxylase 2	protein-coding
peakchr13:48877272	chr13	48877273	48878296	+	0	NA	promoter-TSS (NR_046414)	promoter-TSS (NR_046414)	54	NR_046414	100862704	Hs.374221	NR_046414	ENSG00000231473	RB1-DT	LINC00441|ncRNA-RB1	RB1 divergent transcript	ncRNA
peakchr11:62538456	chr11	62538457	62539387	+	0	NA	promoter-TSS (NM_006473)	promoter-TSS (NM_006473)	54	NM_006473	10629	Hs.714400	NM_006473	ENSG00000162227	TAF6L	PAF65A	TATA-box binding protein associated factor 6 like	protein-coding
peakchr12:110906043	chr12	110906044	110907364	+	0	NA	promoter-TSS (NM_001164373)	promoter-TSS (NM_001164373)	54	NM_013300	29902	Hs.436618	NM_013300	ENSG00000204856	FAM216A	C12orf24|HSU79274	family with sequence similarity 216 member A	protein-coding
peakchr2:31360518	chr2	31360519	31361985	+	0	NA	promoter-TSS (NM_001253826)	promoter-TSS (NM_001253826)	54	NM_001253826	79623	Hs.468058	NM_024572	ENSG00000158089	GALNT14	GALNT15|GalNac-T10|GalNac-T14	polypeptide N-acetylgalactosaminyltransferase 14	protein-coding
peakchr17:56083577	chr17	56083578	56085527	+	0	NA	promoter-TSS (NM_006924)	promoter-TSS (NM_006924)	55	NM_001078166	6426	Hs.68714	NM_006924	ENSG00000136450	SRSF1	ASF|SF2|SF2p33|SFRS1|SRp30a	serine and arginine rich splicing factor 1	protein-coding
peakchr1:55680227	chr1	55680228	55682044	+	0	NA	promoter-TSS (NR_038320)	promoter-TSS (NR_038320)	55	NR_038320	100507634	Hs.735428	NR_038320		LOC100507634	-	uncharacterized LOC100507634	ncRNA
peakchr16:88877582	chr16	88877583	88878979	+	0	NA	promoter-TSS (NM_001030018)	promoter-TSS (NM_001030018)	55	NM_001030018	353	Hs.28914	NM_000485	ENSG00000198931	APRT	AMP|APRTD	adenine phosphoribosyltransferase	protein-coding
peakchr1:113497941	chr1	113497942	113500245	+	0	NA	promoter-TSS (NR_103743)	promoter-TSS (NR_103743)	56	NR_103744	100506392	Hs.418285	NR_103743	ENSG00000226419	SLC16A1-AS1	-	SLC16A1 antisense RNA 1	ncRNA
peakchr7:35293225	chr7	35293226	35294083	+	0	NA	promoter-TSS (NM_001077653)	promoter-TSS (NM_001077653)	57	NM_001166220	57057	Hs.404167	NM_020417	ENSG00000164532	TBX20	ASD4	T-box transcription factor 20	protein-coding
peakchr12:6832968	chr12	6832969	6834052	+	0	NA	promoter-TSS (NM_001164093)	promoter-TSS (NM_001164093)	57	NM_001164093	50813	Hs.530823	NM_016319	ENSG00000111652	COPS7A	CSN7|CSN7A|SGN7a	COP9 signalosome subunit 7A	protein-coding
peakchr1:28559138	chr1	28559139	28559825	+	0	NA	promoter-TSS (NR_159454)	promoter-TSS (NR_159454)	58	NR_159454	22826	Hs.433540	NM_014280	ENSG00000126698	DNAJC8	HSPC331|SPF31	DnaJ heat shock protein family (Hsp40) member C8	protein-coding
peakchr16:66586127	chr16	66586128	66586946	+	0	NA	promoter-TSS (NM_181640)	promoter-TSS (NM_181640)	58	NM_001204099	100529251	Hs.698621	NM_001202509	ENSG00000254788	CKLF-CMTM1	-	CKLF-CMTM1 readthrough	protein-coding
peakchr2:191399036	chr2	191399037	191399742	+	0	NA	promoter-TSS (NM_001142645)	promoter-TSS (NM_001142645)	59	NM_001142645	100131211	Hs.659824	NM_001142645	ENSG00000189362	NEMP2	TMEM194B	nuclear envelope integral membrane protein 2	protein-coding
peakchr16:1876855	chr16	1876856	1877713	+	0	NA	promoter-TSS (NM_005326)	promoter-TSS (NM_005326)	59	NM_001142398	81889	Hs.513265	NM_031208	ENSG00000180185	FAHD1	C16orf36|YISKL	fumarylacetoacetate hydrolase domain containing 1	protein-coding
peakchr1:45805312	chr1	45805313	45806492	+	0	NA	promoter-TSS (NM_001293191)	promoter-TSS (NM_001293191)	60	NM_025077	114034	Hs.525091	NM_025077	ENSG00000132773	TOE1	PCH7|hCaf1z	target of EGR1, exonuclease	protein-coding
peakchr17:57183509	chr17	57183510	57184853	+	0	NA	promoter-TSS (NM_001005207)	promoter-TSS (NM_001005207)	60	NM_001353085	4591	Hs.579079	NM_015294	ENSG00000108395	TRIM37	MUL|POB1|TEF3	tripartite motif containing 37	protein-coding
peakchr18:32620949	chr18	32620950	32621927	+	0	NA	promoter-TSS (NM_014268)	promoter-TSS (NM_014268)	61	NM_001256420	10982	Hs.532824	NM_014268	ENSG00000166974	MAPRE2	CSCSC2|EB1|EB2|RP1	microtubule associated protein RP/EB family member 2	protein-coding
peakchr17:43971227	chr17	43971228	43972392	+	0	NA	promoter-TSS (NM_005910)	promoter-TSS (NM_005910)	62	NM_001123067	4137	Hs.101174	NM_005910	ENSG00000186868	MAPT	DDPAC|FTDP-17|MAPTL|MSTD|MTBT1|MTBT2|PPND|PPP1R103|TAU	microtubule associated protein tau	protein-coding
peakchr20:25603889	chr20	25603890	25605286	+	0	NA	promoter-TSS (NM_152667)	promoter-TSS (NM_152667)	62	NM_152667	140838	Hs.143137	NM_152667	ENSG00000170191	NANP	C20orf147|HDHD4|dJ694B14.3	N-acetylneuraminic acid phosphatase	protein-coding
peakchr13:44453466	chr13	44453467	44454075	+	0	NA	promoter-TSS (NM_001350643)	promoter-TSS (NM_001350643)	62	NM_001350638	144811	Hs.210586	NM_153218	ENSG00000179630	LACC1	C13orf31|FAMIN	laccase domain containing 1	protein-coding
peakchr21:30445400	chr21	30445401	30446412	+	0	NA	promoter-TSS (NM_006585)	promoter-TSS (NM_006585)	63	NM_006585	10694	Hs.125113	NM_006585	ENSG00000156261	CCT8	C21orf112|Cctq|D21S246|PRED71	chaperonin containing TCP1 subunit 8	protein-coding
peakchr12:89919421	chr12	89919422	89920100	+	0	NA	promoter-TSS (NM_001199781)	promoter-TSS (NM_001199781)	63	NR_037659	282809	Hs.25130	NM_172240	ENSG00000139323	POC1B	CORD20|PIX1|TUWD12|WDR51B	POC1 centriolar protein B	protein-coding
peakchr8:42697809	chr8	42697810	42698998	+	0	NA	promoter-TSS (NM_199003)	promoter-TSS (NM_199003)	64	NM_018105	55145	Hs.7432	NM_018105	ENSG00000131931	THAP1	DYT6	THAP domain containing 1	protein-coding
peakchr17:42422186	chr17	42422187	42422850	+	0	NA	promoter-TSS (NM_002087)	promoter-TSS (NM_002087)	64	NM_002087	2896	Hs.514220	NM_002087	ENSG00000030582	GRN	CLN11|GEP|GP88|PCDGF|PEPI|PGRN	granulin precursor	protein-coding
peakchr4:2964635	chr4	2964636	2966088	+	0	NA	promoter-TSS (NM_001004056)	promoter-TSS (NM_001004056)	64	NM_001350173	2868	Hs.32959	NM_005307	ENSG00000125388	GRK4	GPRK2L|GPRK4|GRK4a|IT11	G protein-coupled receptor kinase 4	protein-coding
peakchr1:46597602	chr1	46597603	46599204	+	0	NA	promoter-TSS (NR_125987)	promoter-TSS (NR_125987)	64	NM_001303428	8503	Hs.655387	NM_003629	ENSG00000117461	PIK3R3	p55|p55-GAMMA|p55PIK	phosphoinositide-3-kinase regulatory subunit 3	protein-coding
peakchr1:151253572	chr1	151253573	151254553	+	0	NA	promoter-TSS (NM_020832)	promoter-TSS (NM_020832)	65	NM_001304764	57592	Hs.186756	NM_020832	ENSG00000143373	ZNF687	PDB6	zinc finger protein 687	protein-coding
peakchr12:56842814	chr12	56842815	56843475	+	0	NA	promoter-TSS (NR_138471)	promoter-TSS (NR_138471)	65	NR_138471	8914	Hs.118631	NM_003920	ENSG00000111602	TIMELESS	TIM|TIM1|hTIM	timeless circadian regulator	protein-coding
peakchr17:75084450	chr17	75084451	75085213	+	0	NA	promoter-TSS (NM_001204408)	promoter-TSS (NM_001204408)	65	NM_001204408	6397	Hs.464184	NM_003003	ENSG00000129657	SEC14L1	PRELID4A|SEC14L	SEC14 like lipid binding 1	protein-coding
peakchr8:27694765	chr8	27694766	27695772	+	0	NA	promoter-TSS (NM_001278945)	promoter-TSS (NM_001278945)	65	NM_001278945	55872	Hs.104741	NM_018492	ENSG00000168078	PBK	CT84|HEL164|Nori-3|SPK|TOPK	PDZ binding kinase	protein-coding
peakchr17:56769718	chr17	56769719	56770338	+	0	NA	promoter-TSS (NM_031272)	promoter-TSS (NM_031272)	65	NR_103872	5889	Hs.412587	NM_002876	ENSG00000108384	RAD51C	BROVCA3|FANCO|R51H3|RAD51L2	RAD51 paralog C	protein-coding
peakchr17:35968929	chr17	35968930	35969873	+	0	NA	promoter-TSS (NM_001163546)	promoter-TSS (NM_001163546)	65	NM_001163546	11276	Hs.594647	NM_007247	ENSG00000275066	SYNRG	AP1GBP1|SYNG	synergin gamma	protein-coding
peakchr4:47465304	chr4	47465305	47466001	+	0	NA	promoter-TSS (NM_001329668)	promoter-TSS (NM_001329668)	66	NM_017845	54951	Hs.23956	NM_017845	ENSG00000169019	COMMD8	-	COMM domain containing 8	protein-coding
peakchr1:10490044	chr1	10490045	10491071	+	0	NA	promoter-TSS (NR_036462)	promoter-TSS (NR_036462)	68	NM_001270517	100526739	Hs.412311	NM_198544	ENSG00000251503	CENPS-CORT	APITD1|APITD1-CORT|CENP-S|CENPS|FAAP16|MHF1	CENPS-CORT readthrough	protein-coding
peakchr15:65578604	chr15	65578605	65579701	+	0	NA	promoter-TSS (NM_017851)	promoter-TSS (NM_017851)	68	NM_001316944	54956	Hs.30634	NM_017851	ENSG00000138617	PARP16	ARTD15|C15orf30|pART15	poly(ADP-ribose) polymerase family member 16	protein-coding
peakchr4:4543546	chr4	4543547	4544306	+	0	NA	promoter-TSS (NM_001346281)	promoter-TSS (NM_001346281)	68	NR_037888	100507266	Hs.276795	NR_037888	ENSG00000247708	STX18-AS1	-	STX18 antisense RNA 1 (head to head)	ncRNA
peakchr14:45721892	chr14	45721893	45722779	+	0	NA	promoter-TSS (NM_018353)	promoter-TSS (NM_018353)	69	NM_018353	55320	Hs.732769	NM_018353	ENSG00000129534	MIS18BP1	C14orf106|HSA242977|KNL2|M18BP1	MIS18 binding protein 1	protein-coding
peakchr16:2520570	chr16	2520571	2522163	+	0	NA	promoter-TSS (NM_006181)	promoter-TSS (NM_006181)	69	NM_006181	4917	Hs.158336	NM_006181	ENSG00000162068	NTN3	NTN2L	netrin 3	protein-coding
peakchr20:36661093	chr20	36661094	36662482	+	0	NA	promoter-TSS (NM_014657)	promoter-TSS (NM_014657)	70	NM_001303457	9675	Hs.655481	NM_014657	ENSG00000101407	TTI1	KIAA0406|smg-10	TELO2 interacting protein 1	protein-coding
peakchr4:176986716	chr4	176986717	176987409	+	0	NA	promoter-TSS (NM_181265)	promoter-TSS (NM_181265)	71	NM_001350727	116966	Hs.532056	NM_170710	ENSG00000150627	WDR17	-	WD repeat domain 17	protein-coding
peakchr17:54910438	chr17	54910439	54912728	+	0	NA	promoter-TSS (NM_003647)	promoter-TSS (NM_003647)	71	NM_003647	8526	Hs.239514	NM_003647	ENSG00000153933	DGKE	AHUS7|DAGK5|DAGK6|DGK|NPHS7	diacylglycerol kinase epsilon	protein-coding
peakchr20:35723922	chr20	35723923	35724733	+	0	NA	promoter-TSS (NM_002895)	promoter-TSS (NM_002895)	72	NM_001323281	5933	Hs.207745	NM_002895	ENSG00000080839	RBL1	CP107|PRB1|p107	RB transcriptional corepressor like 1	protein-coding
peakchr10:42970582	chr10	42970583	42971440	+	0	NA	promoter-TSS (NR_026827)	promoter-TSS (NR_026827)	72	NR_026827	84856	Hs.55977	NM_032770	ENSG00000185904	LINC00839	-	long intergenic non-protein coding RNA 839	ncRNA
peakchrX:70752468	chrX	70752469	70753583	+	0	NA	promoter-TSS (NM_181673)	promoter-TSS (NM_181673)	72	NM_181673	8473	Hs.405410	NM_003605	ENSG00000147162	OGT	HINCUT-1|HRNT1|MRX106|O-GLCNAC|OGT1	O-linked N-acetylglucosamine (GlcNAc) transferase	protein-coding
peakchr7:148958791	chr7	148958792	148959927	+	0	NA	promoter-TSS (NR_144366)	promoter-TSS (NR_144366)	72	NM_001195220	100289678	Hs.490512	NM_001195220	ENSG00000204946	ZNF783	-	zinc finger family member 783	protein-coding
peakchr2:174219109	chr2	174219110	174220236	+	0	NA	promoter-TSS (NM_031942)	promoter-TSS (NM_031942)	73	NM_031942	83879	Hs.470654	NM_031942	ENSG00000144354	CDCA7	ICF3|JPO1	cell division cycle associated 7	protein-coding
peakchr4:187111957	chr4	187111958	187113183	+	0	NA	promoter-TSS (NR_046264)	promoter-TSS (NR_046264)	74	NR_046264	651430	Hs.727796	NR_046264	ENSG00000279943	FLJ38576	-	uncharacterized LOC651430	ncRNA
peakchr12:57472169	chr12	57472170	57472830	+	0	NA	promoter-TSS (NM_015257)	promoter-TSS (NM_015257)	74	NM_015257	23306	Hs.591040	NM_015257	ENSG00000166881	NEMP1	TMEM194|TMEM194A	nuclear envelope integral membrane protein 1	protein-coding
peakchr1:91966150	chr1	91966151	91967327	+	0	NA	promoter-TSS (NM_001134420)	promoter-TSS (NM_001134420)	74	NM_001134420	8317	Hs.533573	NM_003503	ENSG00000097046	CDC7	CDC7L1|HsCDC7|Hsk1|huCDC7	cell division cycle 7	protein-coding
peakchr9:116172408	chr9	116172409	116173354	+	0	NA	promoter-TSS (NR_027261)	promoter-TSS (NR_027261)	74	NM_017443	54107	Hs.108112	NM_017443	ENSG00000148229	POLE3	CHARAC17|CHRAC17|CHRAC2|YBL1|p17	DNA polymerase epsilon 3, accessory subunit	protein-coding
peakchr13:36871476	chr13	36871477	36872273	+	0	NA	promoter-TSS (NM_001144981)	promoter-TSS (NM_001144981)	76	NM_001198908	728591	Hs.656745	NM_001144981	ENSG00000242715	CCDC169	C13orf38	coiled-coil domain containing 169	protein-coding
peakchr1:33282592	chr1	33282593	33284068	+	0	NA	promoter-TSS (NM_022753)	promoter-TSS (NM_022753)	76	NM_022753	64766	Hs.440880	NM_022753	ENSG00000116497	S100PBP	S100PBPR	S100P binding protein	protein-coding
peakchr9:34048388	chr9	34048389	34049854	+	0	NA	promoter-TSS (NM_018449)	promoter-TSS (NM_018449)	76	NM_001370059	55833	Hs.493739	NM_018449	ENSG00000137073	UBAP2	UBAP-2	ubiquitin associated protein 2	protein-coding
peakchr11:9405696	chr11	9405697	9406854	+	0	NA	promoter-TSS (NM_006391)	promoter-TSS (NM_006391)	76	NM_006391	10527	Hs.744911	NM_006391	ENSG00000205339	IPO7	Imp7|RANBP7	importin 7	protein-coding
peakchr17:77680064	chr17	77680065	77681898	+	0	NA	promoter-TSS (NR_109783)	promoter-TSS (NR_109783)	77	NR_039893	100616170		NR_039893	ENSG00000266665	MIR4739	mir-4739	microRNA 4739	ncRNA
peakchr20:5099884	chr20	5099885	5100733	+	0	NA	promoter-TSS (NR_028370)	promoter-TSS (NR_028370)	77	NR_028370	100302739	Hs.744934	NR_028370		PCNA-AS1	PCNA-AS|PCNAAS	PCNA antisense RNA 1	ncRNA
peakchr1:205180361	chr1	205180362	205181145	+	0	NA	promoter-TSS (NM_015375)	promoter-TSS (NM_015375)	77	NM_199462	25778	Hs.6874	NM_015375	ENSG00000133059	DSTYK	CAKUT1|DustyPK|HDCMD38P|RIP5|RIPK5|SPG23	dual serine/threonine and tyrosine protein kinase	protein-coding
peakchr2:187350469	chr2	187350470	187351660	+	0	NA	promoter-TSS (NM_018471)	promoter-TSS (NM_018471)	78	NM_018471	55854	Hs.741180	NM_018471	ENSG00000065548	ZC3H15	HT010|LEREPO4|MSTP012	zinc finger CCCH-type containing 15	protein-coding
peakchr2:178256860	chr2	178256861	178257822	+	0	NA	promoter-TSS (NR_026966)	promoter-TSS (NR_026966)	78	NR_026966	100130691	Hs.707723	NM_182585	ENSG00000213963	LOC100130691	-	uncharacterized LOC100130691	ncRNA
peakchr4:103681733	chr4	103681734	103682361	+	0	NA	promoter-TSS (NM_005908)	promoter-TSS (NM_005908)	78	NM_005908	4126	Hs.480415	NM_005908	ENSG00000109323	MANBA	MANB1	mannosidase beta	protein-coding
peakchr11:86382480	chr11	86382481	86383844	+	0	NA	promoter-TSS (NR_147831)	promoter-TSS (NR_147831)	78	NR_147831	10873	Hs.199743	NM_006680	ENSG00000151376	ME3	NADP-ME	malic enzyme 3	protein-coding
peakchr20:47894401	chr20	47894402	47896112	+	0	NA	promoter-TSS (NM_021035)	promoter-TSS (NM_021035)	78	NR_036659	441951	Hs.356766	NR_003604	ENSG00000177410	ZFAS1	C20orf199|HSUP1|HSUP2|NCRNA00275|ZNFX1-AS1	ZNFX1 antisense RNA 1	ncRNA
peakchr2:217362980	chr2	217362981	217364312	+	0	NA	promoter-TSS (NM_000998)	promoter-TSS (NM_000998)	79	NM_000998	6168	Hs.433701	NM_000998	ENSG00000197756	RPL37A	L37A	ribosomal protein L37a	protein-coding
peakchr14:81902198	chr14	81902199	81903261	+	0	NA	promoter-TSS (NM_001366849)	promoter-TSS (NM_001366849)	79	NM_001366849	85439	Hs.14248	NM_033104	ENSG00000140022	STON2	STN2|STNB|STNB2	stonin 2	protein-coding
peakchr11:33036924	chr11	33036925	33038082	+	0	NA	promoter-TSS (NM_001077242)	promoter-TSS (NM_001077242)	79	NM_001077242	91614	Hs.280990	NM_139160	ENSG00000121690	DEPDC7	TR2|dJ85M6.4	DEP domain containing 7	protein-coding
peakchr2:96873837	chr2	96873838	96875151	+	0	NA	promoter-TSS (NM_020151)	promoter-TSS (NM_020151)	79	NM_020151	56910	Hs.469331	NM_020151	ENSG00000084090	STARD7	GTT1	StAR related lipid transfer domain containing 7	protein-coding
peakchr17:65713637	chr17	65713638	65714626	+	0	NA	promoter-TSS (NM_015462)	promoter-TSS (NM_015462)	80	NM_015462	25926	Hs.463936	NM_015462	ENSG00000130935	NOL11	-	nucleolar protein 11	protein-coding
peakchr2:120980353	chr2	120980354	120981439	+	0	NA	promoter-TSS (NM_024121)	promoter-TSS (NM_024121)	80	NM_024121	79134	Hs.376722	NM_024121	ENSG00000226479	TMEM185B	FAM11B	transmembrane protein 185B	protein-coding
peakchr17:7818904	chr17	7818905	7819959	+	0	NA	promoter-TSS (NM_001358699)	promoter-TSS (NM_001358699)	81	NM_001358699	284023	Hs.744470	NM_001358699	ENSG00000179859	RNF227	LINC02581	ring finger protein 227	protein-coding
peakchr5:34915441	chr5	34915442	34916355	+	0	NA	promoter-TSS (NM_002853)	promoter-TSS (NM_002853)	82	NM_018321	55299	Hs.718510	NM_018321	ENSG00000113460	BRIX1	BRIX|BXDC2	biogenesis of ribosomes BRX1	protein-coding
peakchr20:32890087	chr20	32890088	32891338	+	0	NA	promoter-TSS (NM_001322085)	promoter-TSS (NM_001322085)	83	NM_001322084	191	Hs.388004	NM_000687	ENSG00000101444	AHCY	SAHH|adoHcyase	adenosylhomocysteinase	protein-coding
peakchr19:36605465	chr19	36605466	36606477	+	0	NA	promoter-TSS (NM_001281)	promoter-TSS (NM_001281)	83	NR_155756	1155	Hs.31053	NM_001281	ENSG00000105254	TBCB	CG22|CKAP1|CKAPI	tubulin folding cofactor B	protein-coding
peakchr14:62161469	chr14	62161470	62163164	+	0	NA	promoter-TSS (NM_001530)	promoter-TSS (NM_001530)	86	NM_181054	3091	Hs.597216	NM_001530	ENSG00000100644	HIF1A	HIF-1-alpha|HIF-1A|HIF-1alpha|HIF1|HIF1-ALPHA|MOP1|PASD8|bHLHe78	hypoxia inducible factor 1 subunit alpha	protein-coding
peakchr8:15396911	chr8	15396912	15398452	+	0	NA	promoter-TSS (NM_001356429)	promoter-TSS (NM_001356429)	86	NM_178234	7991	Hs.426324	NM_006765	ENSG00000104723	TUSC3	D8S1992|M33|MRT22|MRT7|MagT2|N33|OST3A|SLC58A2	tumor suppressor candidate 3	protein-coding
peakchr16:5083393	chr16	5083394	5084187	+	0	NA	promoter-TSS (NR_038913)	promoter-TSS (NR_038913)	87	NR_038913	100507589	Hs.729936	NR_038913		NAGPA-AS1	-	NAGPA antisense RNA 1	ncRNA
peakchr14:64971291	chr14	64971292	64972396	+	0	NA	promoter-TSS (NM_001304508)	promoter-TSS (NM_001304508)	87	NM_001304507	7597	Hs.654571	NM_006977	ENSG00000089775	ZBTB25	C14orf51|KUP|ZNF46	zinc finger and BTB domain containing 25	protein-coding
peakchr4:88343556	chr4	88343557	88344116	+	0	NA	promoter-TSS (NM_198038)	promoter-TSS (NM_198038)	87	NM_198038	53343	Hs.149500	NM_024047	ENSG00000170502	NUDT9	NUDT10	nudix hydrolase 9	protein-coding
peakchr6:36853443	chr6	36853444	36854186	+	0	NA	promoter-TSS (NM_001286635)	promoter-TSS (NM_001286635)	87	NM_001286635	221477	Hs.433381	NM_152734	ENSG00000198663	C6orf89	BRAP|PS1TP5TP1	chromosome 6 open reading frame 89	protein-coding
peakchr20:34329419	chr20	34329420	34330771	+	0	NA	promoter-TSS (NM_184234)	promoter-TSS (NM_184234)	87	NM_004902	9584	Hs.282901	NM_004902	ENSG00000131051	RBM39	CAPER|CAPERalpha|FSAP59|HCC1|RNPC2	RNA binding motif protein 39	protein-coding
peakchr17:74732163	chr17	74732164	74734486	+	0	NA	promoter-TSS (NM_001242533)	promoter-TSS (NM_001242533)	88	NR_036608	6427	Hs.584801	NM_003016	ENSG00000161547	SRSF2	PR264|SC-35|SC35|SFRS2|SFRS2A|SRp30b	serine and arginine rich splicing factor 2	protein-coding
peakchr5:132298768	chr5	132298769	132299708	+	0	NA	promoter-TSS (NM_014423)	promoter-TSS (NM_014423)	88	NM_014423	27125	Hs.519313	NM_014423	ENSG00000072364	AFF4	AF5Q31|CHOPS|MCEF	AF4/FMR2 family member 4	protein-coding
peakchr17:55037923	chr17	55037924	55038723	+	0	NA	promoter-TSS (NM_004645)	promoter-TSS (NM_004645)	88	NM_004645	8161	Hs.532795	NM_004645	ENSG00000121058	COIL	CLN80|p80-coilin	coilin	protein-coding
peakchr7:73588065	chr7	73588066	73589485	+	0	NA	promoter-TSS (NM_022170)	promoter-TSS (NM_022170)	89	NM_031992	7458	Hs.520943	NM_022170	ENSG00000106682	EIF4H	WBSCR1|WSCR1|eIF-4H	eukaryotic translation initiation factor 4H	protein-coding
peakchr20:50807627	chr20	50807628	50809243	+	0	NA	promoter-TSS (NM_022088)	promoter-TSS (NM_022088)	89	NM_199427	55734	Hs.473082	NM_018197	ENSG00000020256	ZFP64	ZNF338	ZFP64 zinc finger protein	protein-coding
peakchr1:182807847	chr1	182807848	182809296	+	0	NA	promoter-TSS (NM_001357)	promoter-TSS (NM_001357)	90	NM_001357	1660	Hs.191518	NM_001357	ENSG00000135829	DHX9	DDX9|LKP|NDH2|NDHII|RHA	DExH-box helicase 9	protein-coding
peakchr8:126103696	chr8	126103697	126104192	+	0	NA	promoter-TSS (NM_014846)	promoter-TSS (NM_014846)	90	NM_014846	9897	Hs.270043	NM_014846	ENSG00000164961	WASHC5	KIAA0196|RTSC|RTSC1|SPG8	WASH complex subunit 5	protein-coding
peakchr12:93964221	chr12	93964222	93965946	+	0	NA	promoter-TSS (NM_001270470)	promoter-TSS (NM_001270470)	90	NR_038263	144481	Hs.602278	NR_038263	ENSG00000246985	SOCS2-AS1	-	SOCS2 antisense RNA 1	ncRNA
peakchr17:35715188	chr17	35715189	35716747	+	0	NA	promoter-TSS (NM_198836)	promoter-TSS (NM_198836)	91	NM_198836	31	Hs.160556	NM_000664	ENSG00000278540	ACACA	ACAC|ACACAD|ACC|ACC1|ACCA	acetyl-CoA carboxylase alpha	protein-coding
peakchr2:230786640	chr2	230786641	230787979	+	0	NA	promoter-TSS (NM_001348331)	promoter-TSS (NM_001348331)	91	NM_174899	130888	Hs.140666	NM_174899	ENSG00000153832	FBXO36	Fbx36	F-box protein 36	protein-coding
peakchr1:156736973	chr1	156736974	156737865	+	0	NA	promoter-TSS (NM_005973)	promoter-TSS (NM_005973)	92	NM_005973	5546	Hs.516948	NM_005973	ENSG00000143294	PRCC	RCCP1|TPRC	proline rich mitotic checkpoint control factor	protein-coding
peakchr7:35225166	chr7	35225167	35226197	+	0	NA	promoter-TSS (NR_002833)	promoter-TSS (NR_002833)	92	NR_002833	554236	Hs.594815	NR_002833		DPY19L2P1	-	DPY19L2 pseudogene 1	pseudo
peakchr2:20549798	chr2	20549799	20551225	+	0	NA	promoter-TSS (NM_001282752)	promoter-TSS (NM_001282752)	93	NM_001352928	23369	Hs.467824	NM_015317	ENSG00000055917	PUM2	PUMH2|PUML2	pumilio RNA binding family member 2	protein-coding
peakchr11:72145128	chr11	72145129	72145836	+	0	NA	promoter-TSS (NM_001258392)	promoter-TSS (NM_001258392)	93	NM_030813	81570	Hs.523877	NM_030813	ENSG00000162129	CLPB	ANKCLB|HSP78|MEGCANN|MGCA7|SKD3	ClpB homolog, mitochondrial AAA ATPase chaperonin	protein-coding
peakchr11:8190067	chr11	8190068	8190890	+	0	NA	promoter-TSS (NM_001346693)	promoter-TSS (NM_001346693)	93	NM_001346693	79608	Hs.231850	NM_024557	ENSG00000166405	RIC3	AYST720|PRO1385	RIC3 acetylcholine receptor chaperone	protein-coding
peakchr7:151216082	chr7	151216083	151217689	+	0	NA	promoter-TSS (NM_005614)	promoter-TSS (NM_005614)	95	NM_005614	6009	Hs.283521	NM_005614	ENSG00000106615	RHEB	RHEB2	Ras homolog, mTORC1 binding	protein-coding
peakchr6:31707465	chr6	31707466	31708175	+	0	NA	promoter-TSS (NM_172166).5	promoter-TSS (NM_172166).5	95	NM_172166	4439	Hs.647011	NM_002441	ENSG00000204410	MSH5	G7|MUTSH5|NG23|POF13	mutS homolog 5	protein-coding
peakchr8:131455266	chr8	131455267	131456355	+	0	NA	promoter-TSS (NM_001247996)	promoter-TSS (NM_001247996)	95	NM_001247996	50807	Hs.655552	NM_018482	ENSG00000153317	ASAP1	AMAP1|CENTB4|DDEF1|PAG2|PAP|ZG14P	ArfGAP with SH3 domain, ankyrin repeat and PH domain 1	protein-coding
peakchr9:103114633	chr9	103114634	103115624	+	0	NA	promoter-TSS (NM_017746)	promoter-TSS (NM_017746)	95	NM_017746	54881	Hs.494648	NM_017746	ENSG00000136891	TEX10	Ipi1|bA208F1.2	testis expressed 10	protein-coding
peakchr16:18800925	chr16	18800926	18802196	+	0	NA	promoter-TSS (NM_001030009)	promoter-TSS (NM_001030009)	95	NM_001030009	6210	Hs.370504	NM_001019	ENSG00000134419	RPS15A	DBA20|S15a	ribosomal protein S15a	protein-coding
peakchr14:55878067	chr14	55878068	55878892	+	0	NA	promoter-TSS (NM_014924)	promoter-TSS (NM_014924)	96	NM_014924	22863	Hs.414809	NM_014924	ENSG00000126775	ATG14	ATG14L|BARKOR|KIAA0831	autophagy related 14	protein-coding
peakchr12:28343015	chr12	28343016	28344134	+	0	NA	promoter-TSS (NR_148936)	promoter-TSS (NR_148936)	96	NR_148936	729291	Hs.129278	NR_148936		LOC729291	-	uncharacterized LOC729291	ncRNA
peakchr3:23957886	chr3	23957887	23959553	+	0	NA	promoter-TSS (NM_001253383)	promoter-TSS (NM_001253383)	97	NM_001253383	6138	Hs.381219	NM_002948	ENSG00000174748	RPL15	DBA12|EC45|L15|RPL10|RPLY10|RPYL10	ribosomal protein L15	protein-coding
peakchr7:100797198	chr7	100797199	100798510	+	0	NA	promoter-TSS (NM_001283)	promoter-TSS (NM_001283)	97	NM_001283	1174	Hs.489365	NM_001283	ENSG00000106367	AP1S1	AP19|CLAPS1|EKV3|MEDNIK|SIGMA1A	adaptor related protein complex 1 subunit sigma 1	protein-coding
peakchr20:47537868	chr20	47537869	47538823	+	0	NA	promoter-TSS (NM_006420)	promoter-TSS (NM_006420)	98	NM_006420	10564	Hs.62578	NM_006420	ENSG00000124198	ARFGEF2	BIG2|PVNH2|dJ1164I10.1	ADP ribosylation factor guanine nucleotide exchange factor 2	protein-coding
peakchr12:46383517	chr12	46383518	46385000	+	0	NA	promoter-TSS (NM_004719)	promoter-TSS (NM_004719)	98	NM_004719	9169	Hs.210367	NM_004719	ENSG00000139218	SCAF11	CASP11|SFRS2IP|SIP1|SRRP129|SRSF2IP	SR-related CTD associated factor 11	protein-coding
peakchr3:197676523	chr3	197676524	197677797	+	0	NA	promoter-TSS (NM_001316311)	promoter-TSS (NM_001316311)	99	NM_001316311	6165	Hs.529631	NM_000996	ENSG00000182899	RPL35A	DBA5|L35A|eL33	ribosomal protein L35a	protein-coding
peakchr17:40984905	chr17	40984906	40986122	+	0	NA	promoter-TSS (NM_001330229)	promoter-TSS (NM_001330229)	100	NM_005789	10197	Hs.152978	NM_005789	ENSG00000131467	PSME3	HEL-S-283|Ki|PA28-gamma|PA28G|PA28gamma|REG-GAMMA	proteasome activator subunit 3	protein-coding
peakchr11:85779289	chr11	85779290	85780763	+	0	NA	promoter-TSS (NM_007166)	promoter-TSS (NM_007166)	100	NM_007166	8301	Hs.163893	NM_007166	ENSG00000073921	PICALM	CALM|CLTH|LAP	phosphatidylinositol binding clathrin assembly protein	protein-coding
peakchr16:30661784	chr16	30661785	30662979	+	0	NA	5' UTR (NM_024031, exon 1 of 12)	5' UTR (NM_024031, exon 1 of 12)	101	NM_024031	78994	Hs.293629	NM_024031	ENSG00000156858	PRR14	-	proline rich 14	protein-coding
peakchr6:31587838	chr6	31587839	31589350	+	0	NA	5' UTR (NM_004638, exon 1 of 31).5	5' UTR (NM_004638, exon 1 of 31).5	102	NM_080686	7916	Hs.436093	NM_004638	ENSG00000204469	PRRC2A	BAT2|D6S51|D6S51E|G2	proline rich coiled-coil 2A	protein-coding
peakchr1:203830360	chr1	203830361	203831297	+	0	NA	promoter-TSS (NM_001328638)	promoter-TSS (NM_001328638)	102	NM_001304464	6635	Hs.334612	NM_003094	ENSG00000182004	SNRPE	HYPT11|SME|Sm-E|snRNP-E	small nuclear ribonucleoprotein polypeptide E	protein-coding
peakchr11:73498411	chr11	73498412	73499630	+	0	NA	exon (NM_016055, exon 1 of 8)	exon (NM_016055, exon 1 of 8)	102	NM_001318500	51642	Hs.503239	NM_016055	ENSG00000175581	MRPL48	CGI-118|HSPC290|L48MT|MRP-L48	mitochondrial ribosomal protein L48	protein-coding
peakchr1:154946715	chr1	154946716	154947803	+	0	NA	promoter-TSS (NR_036212)	promoter-TSS (NR_036212)	102	NM_001826	1163	Hs.374378	NM_001826	ENSG00000173207	CKS1B	CKS1|PNAS-16|PNAS-18|ckshs1	CDC28 protein kinase regulatory subunit 1B	protein-coding
peakchr7:23221310	chr7	23221311	23222228	+	0	NA	exon (NM_007342, exon 1 of 7)	exon (NM_007342, exon 1 of 7)	102	NM_001370445	11097	Hs.408241	NM_007342	ENSG00000136243	NUP42	CG1|NLP-1|NLP_1|NUPL2|hCG1	nucleoporin 42	protein-coding
peakchr6:127839294	chr6	127839295	127840838	+	0	NA	5' UTR (NM_001012279, exon 1 of 12)	5' UTR (NM_001012279, exon 1 of 12)	103	NM_001012279	387104	Hs.319247	NM_001012279	ENSG00000255330	SOGA3	C6orf174|dJ403A15.3	SOGA family member 3	protein-coding
peakchr4:57253093	chr4	57253094	57254014	+	0	NA	5' UTR (NM_181806, exon 1 of 15)	5' UTR (NM_181806, exon 1 of 15)	103	NM_181806	132949	Hs.104347	NM_181806	ENSG00000157426	AASDH	ACSF4|LYS2|NRPS1098|NRPS998	aminoadipate-semialdehyde dehydrogenase	protein-coding
peakchr17:43024316	chr17	43024317	43025760	+	0	NA	5' UTR (NM_001265577, exon 1 of 16)	5' UTR (NM_001265577, exon 1 of 16)	103	NM_001264573	146909	Hs.135094	NM_001080443	ENSG00000186185	KIF18B	-	kinesin family member 18B	protein-coding
peakchr11:57508489	chr11	57508490	57509161	+	0	NA	promoter-TSS (NM_170746)	promoter-TSS (NM_170746)	103	NM_001321335	280636	Hs.655373	NM_170746	ENSG00000211450	SELENOH	C11orf31|C17orf10|SELH	selenoprotein H	protein-coding
peakchr3:186500646	chr3	186500647	186502292	+	0	NA	intron (NM_001967, intron 1 of 10)	CpG	103	NM_001967	1974	Hs.518475	NM_001967	ENSG00000156976	EIF4A2	BM-010|DDX2B|EIF4A|EIF4F|eIF-4A-II|eIF4A-II	eukaryotic translation initiation factor 4A2	protein-coding
peakchr10:44143585	chr10	44143586	44144702	+	0	NA	TTS (NR_047558)	TTS (NR_047558)	103	NM_001324168	7580	Hs.522885	NM_006973	ENSG00000169740	ZNF32	KOX30	zinc finger protein 32	protein-coding
peakchr3:98619808	chr3	98619809	98621062	+	0	NA	5' UTR (NM_080927, exon 1 of 16)	5' UTR (NM_080927, exon 1 of 16)	104	NM_080927	131566	Hs.203691	NM_080927	ENSG00000057019	DCBLD2	CLCP1|ESDN	discoidin, CUB and LCCL domain containing 2	protein-coding
peakchr10:25304872	chr10	25304873	25306419	+	0	NA	promoter-TSS (NM_145010)	promoter-TSS (NM_145010)	105	NM_024838	79896	Hs.645274	NM_024838	ENSG00000185875	THNSL1	TSH1	threonine synthase like 1	protein-coding
peakchr12:123716884	chr12	123716885	123718281	+	0	NA	promoter-TSS (NM_152269)	promoter-TSS (NM_152269)	105	NR_103517	10198	Hs.577404	NM_022782	ENSG00000051825	MPHOSPH9	MPP-9|MPP9	M-phase phosphoprotein 9	protein-coding
peakchr17:7387199	chr17	7387200	7388381	+	0	NA	promoter-TSS (NM_020899)	promoter-TSS (NM_020899)	105	NM_000937	5430	Hs.270017	NM_000937		POLR2A	POLR2|POLRA|RPB1|RPBh1|RPO2|RPOL2|RpIILS|hRPB220|hsRPB1	RNA polymerase II subunit A	protein-coding
peakchr4:39367418	chr4	39367419	39368333	+	0	NA	5' UTR (NM_002913, exon 1 of 25)	5' UTR (NM_002913, exon 1 of 25)	106	NM_001363495	5981	Hs.507475	NM_002913	ENSG00000035928	RFC1	A1|CANVAS|MHCBFB|PO-GA|RECC1|RFC|RFC140	replication factor C subunit 1	protein-coding
peakchr2:40005922	chr2	40005923	40006660	+	0	NA	exon (NM_001321468, exon 1 of 11)	exon (NM_001321468, exon 1 of 11)	107	NM_025264	80745	Hs.468254	NM_025264	ENSG00000138050	THUMPD2	C2orf8	THUMP domain containing 2	protein-coding
peakchr4:109541407	chr4	109541408	109542377	+	0	NA	promoter-TSS (NR_026968)	promoter-TSS (NR_026968)	107	NM_001319234	6164	Hs.438227	NM_000995	ENSG00000109475	RPL34	L34	ribosomal protein L34	protein-coding
peakchr2:120517018	chr2	120517019	120518194	+	0	NA	5' UTR (NM_002830, exon 1 of 27)	5' UTR (NM_002830, exon 1 of 27)	108	NM_002830	5775	Hs.469809	NM_002830	ENSG00000088179	PTPN4	MEG|PTPMEG|PTPMEG1	protein tyrosine phosphatase non-receptor type 4	protein-coding
peakchr5:180287546	chr5	180287547	180288809	+	0	NA	intron (NM_152283, intron 1 of 2)	CpG	108	NM_001172638	643836	Hs.509227	NM_152283	ENSG00000196670	ZFP62	ZET|ZNF755	ZFP62 zinc finger protein	protein-coding
peakchr4:74123515	chr4	74123516	74125299	+	0	NA	5' UTR (NM_015574, exon 1 of 34)	5' UTR (NM_015574, exon 1 of 34)	108	NM_198889	26057	Hs.601206	NM_015574	ENSG00000132466	ANKRD17	GTAR|MASK2|NY-BR-16	ankyrin repeat domain 17	protein-coding
peakchr7:107204149	chr7	107204150	107204901	+	0	NA	non-coding (NR_163940, exon 1 of 14)	non-coding (NR_163940, exon 1 of 14)	109	NM_001371366
peakchr9:100684270	chr9	100684271	100685215	+	0	NA	exon (NM_016481, exon 1 of 5)	exon (NM_016481, exon 1 of 5)	109	NM_016481	51531	Hs.9196	NM_016481	ENSG00000136932	TRMO	C9orf156|HSPC219|NAP1	tRNA methyltransferase O	protein-coding
peakchr21:30257183	chr21	30257184	30257976	+	0	NA	exon (NM_182749, exon 1 of 5)	exon (NM_182749, exon 1 of 5)	109	NM_013240	29104	Hs.163846	NM_013240	ENSG00000156239	N6AMT1	C21orf127|HEMK2|MTQ2|N6AMT|PRED28|m.HsaHemK2P	N-6 adenine-specific DNA methyltransferase 1	protein-coding
peakchr6:52148974	chr6	52148975	52149888	+	0	NA	exon (NM_002388, exon 1 of 17)	exon (NM_002388, exon 1 of 17)	109	NM_002388	4172	Hs.179565	NM_002388	ENSG00000112118	MCM3	HCC5|P1-MCM3|P1.h|RLFB	minichromosome maintenance complex component 3	protein-coding
peakchr17:47754677	chr17	47754678	47756020	+	0	NA	5' UTR (NM_001007228, exon 1 of 10)	5' UTR (NM_001007228, exon 1 of 10)	110	NM_001007228	8405	Hs.463382	NM_003563	ENSG00000121067	SPOP	BTBD32|TEF2	speckle type BTB/POZ protein	protein-coding
peakchr17:39967536	chr17	39967537	39968646	+	0	NA	promoter-TSS (NM_021939)	promoter-TSS (NM_021939)	110	NM_006455	10609	Hs.446459	NM_006455	ENSG00000141696	P3H4	LEPREL4|NO55|NOL55|SC65	prolyl 3-hydroxylase family member 4 (non-enzymatic)	protein-coding
peakchr8:59571728	chr8	59571729	59572875	+	0	NA	promoter-TSS (NM_001144772)	promoter-TSS (NM_001144772)	110	NM_003580	8439	Hs.372000	NM_003580	ENSG00000035681	NSMAF	FAN|GRAMD5	neutral sphingomyelinase activation associated factor	protein-coding
peakchr10:15139049	chr10	15139050	15139880	+	0	NA	promoter-TSS (NR_160789)	promoter-TSS (NR_160789)	111	NM_006414	10557	Hs.94986	NM_006414	ENSG00000152464	RPP38	-	ribonuclease P/MRP subunit p38	protein-coding
peakchr15:38746137	chr15	38746138	38746741	+	0	NA	intron (NM_173611, intron 1 of 7)	CpG	111	NM_173611	283742	Hs.6799	NM_173611	ENSG00000171262	FAM98B	-	family with sequence similarity 98 member B	protein-coding
peakchr15:66796774	chr15	66796775	66797390	+	0	NA	promoter-TSS (NM_001287822)	promoter-TSS (NM_001287822)	111	NM_000968	6124	Hs.186350	NM_000968	ENSG00000174444	RPL4	L4	ribosomal protein L4	protein-coding
peakchr9:77642448	chr9	77642449	77643748	+	0	NA	exon (NM_152420, exon 1 of 8)	exon (NM_152420, exon 1 of 8)	111	NM_152420	138199	Hs.567688	NM_152420	ENSG00000156017	CARNMT1	C9orf41|UPF0586	carnosine N-methyltransferase 1	protein-coding
peakchr11:107879369	chr11	107879370	107880100	+	0	NA	5' UTR (NM_003478, exon 1 of 19)	5' UTR (NM_003478, exon 1 of 19)	111	NM_003478	8065	Hs.440320	NM_003478	ENSG00000166266	CUL5	CUL-5|VACM-1|VACM1	cullin 5	protein-coding
peakchr2:43452581	chr2	43452582	43454685	+	0	NA	promoter-TSS (NR_027251)	promoter-TSS (NR_027251)	112	NM_006887	678	Hs.503093	NM_006887	ENSG00000152518	ZFP36L2	BRF2|ERF-2|ERF2|RNF162C|TIS11D	ZFP36 ring finger protein like 2	protein-coding
peakchr9:19379432	chr9	19379433	19380811	+	0	NA	intron (NM_001010, intron 1 of 5)	CpG	112	NM_001010	6194	Hs.408073	NM_001010	ENSG00000137154	RPS6	S6	ribosomal protein S6	protein-coding
peakchr3:112280102	chr3	112280103	112281178	+	0	NA	promoter-TSS (NM_001348910)	promoter-TSS (NM_001348910)	113	NM_001348905	55032	Hs.237480	NM_017945	ENSG00000138459	SLC35A5	-	solute carrier family 35 member A5	protein-coding
peakchr7:103968544	chr7	103968545	103969889	+	0	NA	5' UTR (NM_199000, exon 1 of 3)	5' UTR (NM_199000, exon 1 of 3)	113	NM_199000	375612	Hs.659164	NM_199000	ENSG00000187416	LHFPL3	LHFPL4	LHFPL tetraspan subfamily member 3	protein-coding
peakchr1:173836262	chr1	173836263	173837768	+	0	NA	promoter-TSS (NR_003941)	promoter-TSS (NR_003941)	114	NR_002578	60674	Hs.531856	NR_002578	ENSG00000234741	GAS5	NCRNA00030|SNHG2	growth arrest specific 5	ncRNA
peakchr21:45079013	chr21	45079014	45080097	+	0	NA	promoter-TSS (NM_007031)	promoter-TSS (NM_007031)	114	NM_015056	23076	Hs.565725	NM_015056	ENSG00000160208	RRP1B	KIAA0179|NNP1L|Nnp1|PPP1R136|RRP1	ribosomal RNA processing 1B	protein-coding
peakchr7:111201692	chr7	111201693	111202772	+	0	NA	5' UTR (NM_032549, exon 1 of 6)	5' UTR (NM_032549, exon 1 of 6)	115	NM_032549	83943	Hs.655722	NM_032549	ENSG00000184903	IMMP2L	IMMP2L-IT1|IMP2|IMP2-LIKE	inner mitochondrial membrane peptidase subunit 2	protein-coding
peakchr7:92861222	chr7	92861223	92862365	+	0	NA	promoter-TSS (NM_001346642)	promoter-TSS (NM_001346642)	115	NM_017667	55610	Hs.202424	NM_017667	ENSG00000004766	VPS50	CCDC132|VPS54L	VPS50 subunit of EARP/GARPII complex	protein-coding
peakchr4:152020278	chr4	152020279	152021514	+	0	NA	intron (NM_001267699, intron 1 of 2)	CpG	116	NM_001006	6189	Hs.356572	NM_001006	ENSG00000145425	RPS3A	FTE1|MFTL|S3A	ribosomal protein S3A	protein-coding
peakchr16:1401151	chr16	1401152	1402375	+	0	NA	promoter-TSS (NM_032520)	promoter-TSS (NM_032520)	116	NM_001001410	115939	Hs.134846	NM_001001410	ENSG00000007520	TSR3	C16orf42	TSR3 ribosome maturation factor	protein-coding
peakchr14:50778519	chr14	50778520	50779796	+	0	NA	promoter-TSS (NM_024884)	promoter-TSS (NM_024884)	116	NM_001370605	27109	Hs.438489	NM_015684	ENSG00000125375	DMAC2L	ATP5S|ATPW|FB|HSU79253	distal membrane arm assembly complex 2 like	protein-coding
peakchr11:32605058	chr11	32605059	32605929	+	0	NA	intron (NM_001307929, intron 1 of 7)	CpG	117	NM_006360	10480	Hs.502244	NM_006360	ENSG00000149100	EIF3M	B5|GA17|PCID1|TANGO7|hfl-B5	eukaryotic translation initiation factor 3 subunit M	protein-coding
peakchr15:50978355	chr15	50978356	50979396	+	0	NA	non-coding (NR_149152, exon 1 of 39)	non-coding (NR_149152, exon 1 of 39)	118	NR_149154	54822	Hs.512894	NM_017672	ENSG00000092439	TRPM7	ALSPDC|CHAK|CHAK1|LTRPC7|LTrpC-7|TRP-PLIK	transient receptor potential cation channel subfamily M member 7	protein-coding
peakchr6:18264096	chr6	18264097	18265187	+	0	NA	5' UTR (NM_003472, exon 1 of 11)	5' UTR (NM_003472, exon 1 of 11)	119	NM_003472	7913	Hs.484813	NM_003472	ENSG00000124795	DEK	D6S231E	DEK proto-oncogene	protein-coding
peakchr14:45552963	chr14	45552964	45553914	+	0	NA	5' UTR (NM_017922, exon 1 of 14)	5' UTR (NM_017922, exon 1 of 14)	120	NM_017922	55015	Hs.274337	NM_017922	ENSG00000185246	PRPF39	-	pre-mRNA processing factor 39	protein-coding
peakchr11:75110102	chr11	75110103	75111261	+	0	NA	promoter-TSS (NR_000005)	promoter-TSS (NR_000005)	120	NM_001005	6188	Hs.546286	NM_001005	ENSG00000149273	RPS3	S3	ribosomal protein S3	protein-coding
peakchr11:118900996	chr11	118900997	118901938	+	0	NA	intron (NM_001164277, intron 1 of 10)	CpG	120	NM_001467	2542	Hs.719203	NM_001467	ENSG00000137700	SLC37A4	G6PT1|G6PT2|G6PT3|GSD1b|GSD1c|GSD1d|PRO0685|TRG-19|TRG19	solute carrier family 37 member 4	protein-coding
peakchr17:40074170	chr17	40074171	40075998	+	0	NA	intron (NM_001303275, intron 1 of 27)	CpG	120	NM_001096	47	Hs.387567	NM_001096	ENSG00000131473	ACLY	ACL|ATPCL|CLATP	ATP citrate lyase	protein-coding
peakchr16:28891015	chr16	28891016	28891953	+	0	NA	promoter-TSS (NR_046287)	promoter-TSS (NR_046287)	120	NM_001286075	487	Hs.657344	NM_004320	ENSG00000196296	ATP2A1	ATP2A|SERCA1	ATPase sarcoplasmic/endoplasmic reticulum Ca2+ transporting 1	protein-coding
peakchr1:40562454	chr1	40562455	40563152	+	0	NA	exon (NM_001142604, exon 1 of 6)	exon (NM_001142604, exon 1 of 6)	121	NM_001363695	5538	Hs.3873	NM_000310	ENSG00000131238	PPT1	CLN1|INCL|PPT	palmitoyl-protein thioesterase 1	protein-coding
peakchr1:31537715	chr1	31537716	31539170	+	0	NA	intron (NM_014676, intron 1 of 21)	CpG	121	NM_001020658	9698	Hs.281707	NM_014676	ENSG00000134644	PUM1	HSPUM|PUMH|PUMH1|PUML1|SCA47	pumilio RNA binding family member 1	protein-coding
peakchr9:17134588	chr9	17134589	17135730	+	0	NA	exon (NM_017738, exon 1 of 26)	exon (NM_017738, exon 1 of 26)	121	NM_001114395	54875	Hs.435381	NM_017738	ENSG00000044459	CNTLN	C9orf101|C9orf39|bA340N12.1	centlein	protein-coding
peakchr6:31508977	chr6	31508978	31510339	+	0	NA	promoter-TSS (NR_003065)	promoter-TSS (NR_003065)	122	NM_080598	7919	Hs.254042	NM_004640	ENSG00000198563	DDX39B	BAT1|D6S81E|UAP56	DExD-box helicase 39B	protein-coding
peakchr6:153303995	chr6	153303996	153305189	+	0	NA	promoter-TSS (NM_012177)	promoter-TSS (NM_012177)	122	NM_001142522	26271	Hs.520506	NM_012177	ENSG00000112029	FBXO5	EMI1|FBX5|Fbxo31	F-box protein 5	protein-coding
peakchr3:136470183	chr3	136470184	136472011	+	0	NA	5' UTR (NM_005862, exon 1 of 34)	5' UTR (NM_005862, exon 1 of 34)	123	NM_005862	10274	Hs.412586	NM_005862	ENSG00000118007	STAG1	MRD47|SA1|SCC3A	stromal antigen 1	protein-coding
peakchr5:95066508	chr5	95066509	95067818	+	0	NA	5' UTR (NM_014899, exon 1 of 12)	5' UTR (NM_014899, exon 1 of 12)	123	NM_014899	22836	Hs.445030	NM_014899	ENSG00000164292	RHOBTB3	-	Rho related BTB domain containing 3	protein-coding
peakchr22:36924348	chr22	36924349	36925832	+	0	NA	intron (NR_156418, intron 1 of 14)	CpG	123	NM_003753	8664	Hs.55682	NM_003753	ENSG00000100353	EIF3D	EIF3S7|eIF3-p66|eIF3-zeta	eukaryotic translation initiation factor 3 subunit D	protein-coding
peakchr16:67312640	chr16	67312641	67313708	+	0	NA	promoter-TSS (NM_001129729)	promoter-TSS (NM_001129729)	124	NM_001129728	25894	Hs.188781	NM_015432	ENSG00000196155	PLEKHG4	ARHGEF44|PRTPHN1|SCA4	pleckstrin homology and RhoGEF domain containing G4	protein-coding
peakchr17:7485977	chr17	7485978	7487446	+	0	NA	promoter-TSS (NM_001330073)	promoter-TSS (NM_001330073)	124	NM_001322800	100996842	Hs.720681	NM_001322800	ENSG00000233223	LOC100996842	-	uncharacterized LOC100996842	protein-coding
peakchr8:121136909	chr8	121136910	121138021	+	0	NA	5' UTR (NM_021110, exon 1 of 48)	5' UTR (NM_021110, exon 1 of 48)	124	NM_021110	7373	Hs.409662	NM_021110	ENSG00000187955	COL14A1	UND	collagen type XIV alpha 1 chain	protein-coding
peakchr5:40834513	chr5	40834514	40835887	+	0	NA	intron (NR_159993, intron 1 of 4)	intron (NR_159993, intron 1 of 4)	124	NR_159993	6167	Hs.80545	NM_000997	ENSG00000145592	RPL37	L37	ribosomal protein L37	protein-coding
peakchrX:100645552	chrX	100645553	100646695	+	0	NA	promoter-TSS (NM_001287344)	promoter-TSS (NM_001287344)	125	NM_001199974	100529097	Hs.432485	NM_001199973		RPL36A-HNRNPH2	-	RPL36A-HNRNPH2 readthrough	protein-coding
peakchr7:27195737	chr7	27195738	27196600	+	0	NA	TTS (NR_038832)	TTS (NR_038832)	125	NM_006896	3204	Hs.660918	NM_006896	ENSG00000122592	HOXA7	ANTP|HOX1|HOX1.1|HOX1A	homeobox A7	protein-coding
peakchr1:36235028	chr1	36235029	36235880	+	0	NA	exon (NM_001330490, exon 1 of 25)	exon (NM_001330490, exon 1 of 25)	125	NM_001330490	63967	Hs.175613	NM_022111	ENSG00000092853	CLSPN	-	claspin	protein-coding
peakchr13:99852202	chr13	99852203	99853564	+	0	NA	promoter-TSS (NR_026644)	promoter-TSS (NR_026644)	126	NR_036532	100289373	Hs.225914	NR_036531	ENSG00000228889	UBAC2-AS1	-	UBAC2 antisense RNA 1	ncRNA
peakchr17:75368638	chr17	75368639	75370451	+	0	NA	5' UTR (NM_001113493, exon 1 of 11)	5' UTR (NM_001113493, exon 1 of 11)	126	NM_001113493	10801	Hs.440932	NM_006640	ENSG00000184640	SEPT9	AF17q25|MSF|MSF1|NAPB|PNUTL4|SEPT9|SINT1|SeptD1	septin 9	protein-coding
peakchr4:108852357	chr4	108852358	108853304	+	0	NA	exon (NM_183075, exon 1 of 5)	exon (NM_183075, exon 1 of 5)	126	NM_183075	113612	Hs.109087	NM_183075	ENSG00000155016	CYP2U1	P450TEC|SPG49|SPG56	cytochrome P450 family 2 subfamily U member 1	protein-coding
peakchr6:43196700	chr6	43196701	43197485	+	0	NA	exon (NM_199184, exon 1 of 3)	exon (NM_199184, exon 1 of 3)	126	NM_006443	10591	Hs.109752	NM_006443	ENSG00000112667	DNPH1	C6orf108|RCL|dJ330M21.3	2'-deoxynucleoside 5'-phosphate N-hydrolase 1	protein-coding
peakchr6:44191018	chr6	44191019	44191899	+	0	NA	5' UTR (NM_001078177, exon 1 of 14)	5' UTR (NM_001078177, exon 1 of 14)	127	NM_001078175	2030	Hs.25450	NM_004955	ENSG00000112759	SLC29A1	ENT1	solute carrier family 29 member 1 (Augustine blood group)	protein-coding
peakchr3:145878564	chr3	145878565	145879123	+	0	NA	5' UTR (NM_182943, exon 1 of 20)	5' UTR (NM_182943, exon 1 of 20)	127	NM_182943	5352	Hs.477866	NM_000935	ENSG00000152952	PLOD2	BRKS2|LH2|TLH	procollagen-lysine,2-oxoglutarate 5-dioxygenase 2	protein-coding
peakchr8:9008341	chr8	9008342	9009503	+	0	NA	promoter-TSS (NM_024607)	promoter-TSS (NM_024607)	127	NM_001201329	79660	Hs.458513	NM_024607	ENSG00000173281	PPP1R3B	GL|PPP1R4|PTG	protein phosphatase 1 regulatory subunit 3B	protein-coding
peakchr7:45150661	chr7	45150662	45151675	+	0	NA	intron (NM_199122, intron 1 of 8)	CpG	128	NM_004749	9238	Hs.231411	NM_004749	ENSG00000136270	TBRG4	CPR2|FASTKD4	transforming growth factor beta regulator 4	protein-coding
peakchr17:46184765	chr17	46184766	46185384	+	0	NA	5' UTR (NM_001330320, exon 1 of 7)	5' UTR (NM_001330320, exon 1 of 7)	128	NM_013323	29916	Hs.15827	NM_013323	ENSG00000002919	SNX11	-	sorting nexin 11	protein-coding
peakchr1:40915366	chr1	40915367	40916363	+	0	NA	promoter-TSS (NM_023070)	promoter-TSS (NM_023070)	129	NM_001369565	65243	Hs.133034	NM_023070	ENSG00000187801	ZFP69B	ZKSCAN23B|ZNF643|ZSCAN54B	ZFP69 zinc finger protein B	protein-coding
peakchr11:18343488	chr11	18343489	18344402	+	0	NA	promoter-TSS (NM_181508)	promoter-TSS (NM_181508)	129	NM_001142307	2965	Hs.577202	NM_005316	ENSG00000110768	GTF2H1	BTF2|P62|TFB1|TFIIH	general transcription factor IIH subunit 1	protein-coding
peakchr8:104383211	chr8	104383212	104384579	+	0	NA	promoter-TSS (NM_001256099)	promoter-TSS (NM_001256099)	129	NM_138455	115908	Hs.405614	NM_138455	ENSG00000164932	CTHRC1	-	collagen triple helix repeat containing 1	protein-coding
peakchr11:67250115	chr11	67250116	67251136	+	0	NA	promoter-TSS (NM_001302959)	promoter-TSS (NM_001302959)	129	NM_003977	9049	Hs.412433	NM_003977	ENSG00000110711	AIP	ARA9|FKBP16|FKBP37|PITA1|SMTPHN|XAP-2|XAP2	aryl hydrocarbon receptor interacting protein	protein-coding
peakchr1:22778049	chr1	22778050	22778899	+	0	NA	5' UTR (NM_001330398, exon 1 of 16)	5' UTR (NM_001330398, exon 1 of 16)	130	NM_001330398	9923	Hs.418966	NM_014870	ENSG00000184677	ZBTB40	ZNF923	zinc finger and BTB domain containing 40	protein-coding
peakchr5:135468282	chr5	135468283	135469045	+	0	NA	intron (NM_001001420, intron 1 of 7)	CpG	130	NM_001001419	4090	Hs.167700	NM_005903	ENSG00000113658	SMAD5	DWFC|JV5-1|MADH5	SMAD family member 5	protein-coding
peakchr14:60631329	chr14	60631330	60632640	+	0	NA	exon (NM_001322282, exon 1 of 6)	exon (NM_001322282, exon 1 of 6)	131	NM_016029	51635	Hs.59719	NM_016029	ENSG00000100612	DHRS7	CGI-86|SDR34C1|retDSR4|retSDR4	dehydrogenase/reductase 7	protein-coding
peakchr9:124131857	chr9	124131858	124132935	+	0	NA	intron (NR_073037, intron 1 of 7)	CpG	132	NM_001270526	2040	Hs.253903	NM_004099	ENSG00000148175	STOM	BND7|EPB7|EPB72	stomatin	protein-coding
peakchr1:53163319	chr1	53163320	53164454	+	0	NA	intron (NM_023077, intron 1 of 2)	CpG	132	NM_023077	65260	Hs.349905	NM_023077	ENSG00000162377	COA7	C1orf163|RESA1|SCAN3|SELRC1	cytochrome c oxidase assembly factor 7 (putative)	protein-coding
peakchr10:124739640	chr10	124739641	124740457	+	0	NA	exon (NM_001363531, exon 1 of 6)	exon (NM_001363531, exon 1 of 6)	132	NM_001363531	118672	Hs.281004	NM_153336	ENSG00000179988	PSTK	C10orf89	phosphoseryl-tRNA kinase	protein-coding
peakchr12:123942471	chr12	123942472	123943164	+	0	NA	intron (NR_104103, intron 1 of 1)	CpG	132	NR_104103	11066	Hs.632738	NM_007020	ENSG00000184209	SNRNP35	HM-1|U1SNRNPBP	small nuclear ribonucleoprotein U11/U12 subunit 35	protein-coding
peakchr7:130080017	chr7	130080018	130081429	+	0	NA	intron (NR_046443, intron 1 of 10)	CpG	134	NM_018718	95681	Hs.368315	NM_018718	ENSG00000106477	CEP41	JBTS15|TSGA14	centrosomal protein 41	protein-coding
peakchr12:39298579	chr12	39298580	39299937	+	0	NA	exon (NM_153634, exon 1 of 20)	exon (NM_153634, exon 1 of 20)	135	NM_153634	144402	Hs.40910	NM_153634	ENSG00000139117	CPNE8	-	copine 8	protein-coding
peakchr19:796745	chr19	796746	798429	+	0	NA	intron (NM_002819, intron 1 of 14)	CpG	135	NM_031991	5725	Hs.172550	NM_002819	ENSG00000011304	PTBP1	HNRNP-I|HNRNPI|HNRPI|PTB|PTB-1|PTB-T|PTB2|PTB3|PTB4|pPTB	polypyrimidine tract binding protein 1	protein-coding
peakchr5:180670007	chr5	180670008	180671534	+	0	NA	promoter-TSS (NR_002591)	promoter-TSS (NR_002591)	135	NM_006098	10399	Hs.5662	NM_006098	ENSG00000204628	RACK1	GNB2L1|Gnb2-rs1|H12.3|HLC-7|PIG21	receptor for activated C kinase 1	protein-coding
peakchr10:131908281	chr10	131908282	131909606	+	0	NA	intron (NR_034125, intron 1 of 7)	CpG	137	NR_034125	387723	Hs.127394	NM_001355042	ENSG00000237489	C10orf143	LINC00959	chromosome 10 open reading frame 143	protein-coding
peakchr7:120590427	chr7	120590428	120591508	+	0	NA	exon (NM_198267, exon 1 of 5)	exon (NM_198267, exon 1 of 5)	137	NM_019071	54556	Hs.489811	NM_019071	ENSG00000071243	ING3	Eaf4|ING2|MEAF4|p47ING3	inhibitor of growth family member 3	protein-coding
peakchr11:17757324	chr11	17757325	17757939	+	0	NA	exon (NM_001112741, exon 1 of 4)	exon (NM_001112741, exon 1 of 4)	137	NM_001112741	3746	Hs.552896	NM_004976	ENSG00000129159	KCNC1	EPM7|KV3.1|KV4|NGK2	potassium voltage-gated channel subfamily C member 1	protein-coding
peakchr2:177502116	chr2	177502117	177503123	+	0	NA	promoter-TSS (NR_040001)	promoter-TSS (NR_040001)	138	NR_110599	102724224	Hs.663125	NR_110599	ENSG00000224577	LINC01117	-	long intergenic non-protein coding RNA 1117	ncRNA
peakchr1:28969262	chr1	28969263	28970552	+	0	NA	promoter-TSS (NM_005644)	promoter-TSS (NM_005644)	139	NR_146731	105378616	Hs.697117	NR_146730	ENSG00000229388	LINC01715	-	long intergenic non-protein coding RNA 1715	ncRNA
peakchr15:50646484	chr15	50646485	50648022	+	0	NA	promoter-TSS (NR_026891)	promoter-TSS (NR_026891)	142	NM_005254	2553	Hs.654350	NM_002041	ENSG00000104064	GABPB1	BABPB2|E4TF1|E4TF1-47|E4TF1-53|E4TF1B|GABPB|GABPB-1|GABPB2|NRF2B1|NRF2B2	GA binding protein transcription factor subunit beta 1	protein-coding
peakchr11:94226364	chr11	94226365	94227370	+	0	NA	promoter-TSS (NM_017704)	promoter-TSS (NM_017704)	143	NM_001330347	4361	Hs.192649	NM_005590	ENSG00000020922	MRE11	ATLD|HNGS1|MRE11A|MRE11B	MRE11 homolog, double strand break repair nuclease	protein-coding
peakchr1:182758292	chr1	182758293	182759161	+	0	NA	promoter-TSS (NM_001200056)	promoter-TSS (NM_001200056)	143	NM_001200050	80896	Hs.496969	NM_030769	ENSG00000135838	NPL	C112|C1orf13|NAL|NPL1	N-acetylneuraminate pyruvate lyase	protein-coding
peakchr6:33678920	chr6	33678921	33679746	+	0	NA	exon (NM_032340, exon 1 of 4)	exon (NM_032340, exon 1 of 4)	144	NM_032340	84300	Hs.732448	NM_032340	ENSG00000137288	UQCC2	C6orf125|C6orf126|Cbp6|M19|MC3DN7|MNF1|bA6B20.2	ubiquinol-cytochrome c reductase complex assembly factor 2	protein-coding
peakchr12:21809784	chr12	21809785	21811383	+	0	NA	5' UTR (NM_001174097, exon 1 of 8)	5' UTR (NM_001174097, exon 1 of 8)	144	NM_001174097	3945	Hs.446149	NM_002300	ENSG00000111716	LDHB	HEL-S-281|LDH-B|LDH-H|LDHBD|TRG-5	lactate dehydrogenase B	protein-coding
peakchr18:70533806	chr18	70533807	70534772	+	0	NA	non-coding (NR_148695, exon 1 of 12)	non-coding (NR_148695, exon 1 of 12)	145	NR_148695	81832	Hs.465407	NM_138966	ENSG00000166342	NETO1	BCTL1|BTCL1	neuropilin and tolloid like 1	protein-coding
peakchr11:107798717	chr11	107798718	107799921	+	0	NA	exon (NM_017516, exon 1 of 2)	exon (NM_017516, exon 1 of 2)	145	NM_017516	54734	Hs.354906	NM_017516	ENSG00000179331	RAB39A	RAB39	RAB39A, member RAS oncogene family	protein-coding
peakchr5:172197349	chr5	172197350	172198757	+	0	NA	5' UTR (NM_004417, exon 1 of 4)	5' UTR (NM_004417, exon 1 of 4)	145	NM_004417	1843	Hs.171695	NM_004417	ENSG00000120129	DUSP1	CL100|HVH1|MKP-1|MKP1|PTPN10	dual specificity phosphatase 1	protein-coding
peakchr5:65017373	chr5	65017374	65018981	+	0	NA	promoter-TSS (NM_019072)	promoter-TSS (NM_019072)	145	NM_020726	57486	Hs.247460	NM_020726	ENSG00000123213	NLN	AGTBP|EP24.16|MEP|MOP	neurolysin	protein-coding
peakchr2:113012030	chr2	113012031	113012918	+	0	NA	intron (NM_032494, intron 1 of 8)	CpG	145	NM_032494	84524	Hs.418416	NM_032494	ENSG00000144161	ZC3H8	Fliz1|ZC3HDC8	zinc finger CCCH-type containing 8	protein-coding
peakchr17:46048010	chr17	46048011	46049240	+	0	NA	intron (NM_001278198, intron 1 of 12)	CpG	146	NM_001278198	80279	Hs.20157	NM_025197	ENSG00000108465	CDK5RAP3	C53|HSF-27|IC53|LZAP|MST016|OK/SW-cl.114|PP1553	CDK5 regulatory subunit associated protein 3	protein-coding
peakchr1:153939496	chr1	153939497	153940613	+	0	NA	promoter-TSS (NR_045658)	promoter-TSS (NR_045658)	146	NM_014437	27173	Hs.7854	NM_014437	ENSG00000143570	SLC39A1	ZIP1|ZIRTL	solute carrier family 39 member 1	protein-coding
peakchr5:77071497	chr5	77071498	77072536	+	0	NA	intron (NM_004607, intron 1 of 3)	CpG	146	NM_001297738	6902	Hs.291212	NM_004607	ENSG00000171530	TBCA	-	tubulin folding cofactor A	protein-coding
peakchr1:203764434	chr1	203764435	203765189	+	0	NA	5' UTR (NM_001350265, exon 1 of 19)	5' UTR (NM_001350265, exon 1 of 19)	147	NM_014827	9877	Hs.532399	NM_014827	ENSG00000058673	ZC3H11A	ZC3HDC11A	zinc finger CCCH-type containing 11A	protein-coding
peakchr16:2013881	chr16	2013882	2015479	+	0	NA	promoter-TSS (NR_003142)	promoter-TSS (NR_003142)	147	NM_002952	6187	Hs.356366	NM_002952	ENSG00000140988	RPS2	LLREP3|S2	ribosomal protein S2	protein-coding
peakchr11:124823685	chr11	124823686	124824806	+	0	NA	5' UTR (NM_025004, exon 1 of 16)	5' UTR (NM_025004, exon 1 of 16)	148	NM_025004	80071	Hs.287555	NM_025004	ENSG00000149548	CCDC15	-	coiled-coil domain containing 15	protein-coding
peakchr1:235291404	chr1	235291405	235292603	+	0	NA	promoter-TSS (NR_002956)	promoter-TSS (NR_002956)	148	NM_014765	9804	Hs.533192	NM_014765	ENSG00000173726	TOMM20	MAS20|MOM19|TOM20	translocase of outer mitochondrial membrane 20	protein-coding
peakchr11:123065358	chr11	123065359	123066258	+	0	NA	5' UTR (NM_024769, exon 1 of 7)	5' UTR (NM_024769, exon 1 of 7)	148	NM_024769	79827	Hs.591949	NM_024769	ENSG00000166250	CLMP	ACAM|ASAM|CSBM|CSBS	CXADR like membrane protein	protein-coding
peakchr20:34252283	chr20	34252284	34253064	+	0	NA	intron (NM_001198838, intron 1 of 2)	CpG	148	NR_037188	8904	Hs.246413	NM_003915	ENSG00000214078	CPNE1	COPN1|CPN1	copine 1	protein-coding
peakchr17:45726418	chr17	45726419	45728450	+	0	NA	promoter-TSS (NM_001276453)	promoter-TSS (NM_001276453)	149	NM_002265	3837	Hs.532793	NM_002265	ENSG00000108424	KPNB1	IMB1|IPO1|IPOB|Impnb|NTF97	karyopherin subunit beta 1	protein-coding
peakchr1:150039154	chr1	150039155	150040022	+	0	NA	promoter-TSS (NM_001279354)	promoter-TSS (NM_001279354)	149	NM_001279353	11311	Hs.443750	NM_007259	ENSG00000136631	VPS45	H1|H1VPS45|SCN5|VPS45A|VPS45B|VPS54A|VSP45|VSP45A	vacuolar protein sorting 45 homolog	protein-coding
peakchr4:115519177	chr4	115519178	115520237	+	0	NA	promoter-TSS (NM_001128174)	promoter-TSS (NM_001128174)	149	NM_001322112	7368	Hs.144197	NM_003360	ENSG00000174607	UGT8	CGT|UGT4	UDP glycosyltransferase 8	protein-coding
peakchrX:103356705	chrX	103356706	103358020	+	0	NA	non-coding (NR_026694, exon 1 of 4)	non-coding (NR_026694, exon 1 of 4)	149	NR_026694	644353	Hs.648338	NM_001143978	ENSG00000166707	ZCCHC18	PNMA7B|SIZN2	zinc finger CCHC-type containing 18	protein-coding
peakchr5:149828477	chr5	149828478	149829829	+	0	NA	5' UTR (NM_001025070, exon 1 of 5)	5' UTR (NM_001025070, exon 1 of 5)	149	NM_001025070	6208	Hs.744846	NM_005617	ENSG00000164587	RPS14	EMTB|S14	ribosomal protein S14	protein-coding
peakchr9:113341187	chr9	113341188	113342554	+	0	NA	5' UTR (NM_153366, exon 1 of 48)	5' UTR (NM_153366, exon 1 of 48)	150	NM_153366	79987	Hs.522334	NM_153366	ENSG00000165124	SVEP1	C9orf13|CCP22|POLYDOM|SEL-OB|SELOB	sushi, von Willebrand factor type A, EGF and pentraxin domain containing 1	protein-coding
peakchr1:202895785	chr1	202895786	202896638	+	0	NA	intron (NM_001303051, intron 1 of 11)	CpG	150	NM_001303109	59349	Hs.706793	NM_021633	ENSG00000117153	KLHL12	C3IP1|DKIR	kelch like family member 12	protein-coding
peakchr17:38333346	chr17	38333347	38334403	+	0	NA	5' UTR (NM_016339, exon 1 of 16)	5' UTR (NM_016339, exon 1 of 16)	152	NM_016339	51195	Hs.632254	NM_016339	ENSG00000108352	RAPGEFL1	Link-GEFII	Rap guanine nucleotide exchange factor like 1	protein-coding
peakchr6:105307223	chr6	105307224	105308060	+	0	NA	promoter-TSS (NM_001321083)	promoter-TSS (NM_001321083)	152	NM_001350559	57531	Hs.434340	NM_020771	ENSG00000085382	HACE1	SPPRS	HECT domain and ankyrin repeat containing E3 ubiquitin protein ligase 1	protein-coding
peakchr8:67341017	chr8	67341018	67341785	+	0	NA	promoter-TSS (NR_040434)	promoter-TSS (NR_040434)	152	NM_015169	23212	Hs.71827	NM_015169	ENSG00000179041	RRS1	-	ribosome biogenesis regulator 1 homolog	protein-coding
peakchr17:49230587	chr17	49230588	49231557	+	0	NA	intron (NM_000269, intron 1 of 4)	CpG	152	NM_001018136	654364	Hs.463456	NM_001018136	ENSG00000011052	NME1-NME2	NM23-LV|NMELV	NME1-NME2 readthrough	protein-coding
peakchr19:10304833	chr19	10304834	10306118	+	0	NA	intron (NM_001379, intron 1 of 39)	CpG	153	NM_001379	1786	Hs.202672	NM_001379	ENSG00000130816	DNMT1	ADCADN|AIM|CXXC9|DNMT|HSN1E|MCMT|m.HsaI	DNA methyltransferase 1	protein-coding
peakchr7:26437586	chr7	26437587	26439097	+	0	NA	non-coding (NR_148499, exon 1 of 7)	non-coding (NR_148499, exon 1 of 7)	153	NR_148501	441204	Hs.587432	NR_015364	ENSG00000214870	LOC441204	-	uncharacterized LOC441204	ncRNA
peakchr19:10764102	chr19	10764103	10766249	+	0	NA	promoter-TSS (NR_024333)	promoter-TSS (NR_024333)	154	NM_001137673	3609	Hs.465885	NM_004516	ENSG00000129351	ILF3	CBTF|DRBF|DRBP76|MMP4|MPHOSPH4|MPP4|MPP4110|NF-AT-90|NF110|NF110b|NF90|NF90a|NF90b|NF90c|NF90ctv|NFAR|NFAR-1|NFAR-2|NFAR110|NFAR2|NFAR90|TCP110|TCP80	interleukin enhancer binding factor 3	protein-coding
peakchr6:34724636	chr6	34724637	34725416	+	0	NA	promoter-TSS (NM_003093)	promoter-TSS (NM_003093)	155	NR_029472	6631	Hs.1063	NM_003093	ENSG00000124562	SNRPC	U1C|Yhc1	small nuclear ribonucleoprotein polypeptide C	protein-coding
peakchr7:95950681	chr7	95950682	95951829	+	0	NA	exon (NM_014251, exon 1 of 18)	exon (NM_014251, exon 1 of 18)	155	NM_014251	10165	Hs.489190	NM_014251	ENSG00000004864	SLC25A13	ARALAR2|CITRIN|CTLN2	solute carrier family 25 member 13	protein-coding
peakchr18:12947140	chr18	12947141	12949191	+	0	NA	exon (NM_031216, exon 1 of 9)	exon (NM_031216, exon 1 of 9)	156	NM_001013437	81929	Hs.301048	NM_031216	ENSG00000085415	SEH1L	SEC13L|SEH1A|SEH1B|Seh1	SEH1 like nucleoporin	protein-coding
peakchr13:50365899	chr13	50365900	50367423	+	0	NA	5' UTR (NM_002267, exon 1 of 17)	5' UTR (NM_002267, exon 1 of 17)	157	NM_002267	3839	Hs.527919	NM_002267	ENSG00000102753	KPNA3	IPOA4|SRP1|SRP1gamma|SRP4|hSRP1	karyopherin subunit alpha 3	protein-coding
peakchr11:108368418	chr11	108368419	108369489	+	0	NA	exon (NM_001363503, exon 1 of 7)	exon (NM_001363503, exon 1 of 7)	157	NM_001363502	143888	Hs.83286	NM_153705	ENSG00000178202	POGLUT3	KDELC2	protein O-glucosyltransferase 3	protein-coding
peakchr19:36544954	chr19	36544955	36546055	+	0	NA	promoter-TSS (NM_173636)	promoter-TSS (NM_173636)	159	NR_138539	199745	Hs.350209	NM_152658	ENSG00000161277	THAP8	-	THAP domain containing 8	protein-coding
peakchr19:5680346	chr19	5680347	5682048	+	0	NA	promoter-TSS (NM_001365761)	promoter-TSS (NM_001365761)	159	NM_198708	374875	Hs.631840	NM_198533	ENSG00000167733	HSD11B1L	11-DH3|11-beta-HSD3|HSD1L|HSD3|SCDR10|SCDR10B|SDR26C2	hydroxysteroid 11-beta dehydrogenase 1 like	protein-coding
peakchr2:54342560	chr2	54342561	54343262	+	0	NA	intron (NM_138448, intron 1 of 3)	CpG	159	NM_001320590	98	Hs.516173	NM_138448	ENSG00000170634	ACYP2	ACYM|ACYP	acylphosphatase 2	protein-coding
peakchr19:10613076	chr19	10613077	10614670	+	0	NA	promoter-TSS (NM_012289)	promoter-TSS (NM_012289)	159	NM_203500	9817	Hs.465870	NM_012289	ENSG00000079999	KEAP1	INrf2|KLHL19	kelch like ECH associated protein 1	protein-coding
peakchr19:32836275	chr19	32836276	32837079	+	0	NA	5' UTR (NM_001136156, exon 1 of 7)	5' UTR (NM_001136156, exon 1 of 7)	161	NM_001136156	22847	Hs.205392	NM_014910	ENSG00000168813	ZNF507	-	zinc finger protein 507	protein-coding
peakchr2:55459479	chr2	55459480	55460474	+	0	NA	promoter-TSS (NR_148542)	promoter-TSS (NR_148542)	163	NM_001177413	6233	Hs.311640	NM_002954	ENSG00000143947	RPS27A	CEP80|HEL112|S27A|UBA80|UBC|UBCEP1|UBCEP80	ribosomal protein S27a	protein-coding
peakchr7:1199846	chr7	1199847	1200502	+	0	NA	promoter-TSS (NM_001365381)	promoter-TSS (NM_001365381)	164	NR_110065	101927021	Hs.529566	NR_110065		LOC101927021	-	uncharacterized LOC101927021	ncRNA
peakchr21:47743016	chr21	47743017	47744198	+	0	NA	promoter-TSS (NM_006031)	promoter-TSS (NM_006031)	164	NM_001286477	54058	Hs.236572	NM_058180	ENSG00000160298	C21orf58	-	chromosome 21 open reading frame 58	protein-coding
peakchr1:16939225	chr1	16939226	16940646	+	0	NA	5' UTR (NM_017940, exon 1 of 29)	5' UTR (NM_017940, exon 1 of 29)	164	NM_017940	55672	Hs.467587	NM_017940	ENSG00000219481	NBPF1	AB13|AB14|AB23|AD2|NBG|NBPF	NBPF member 1	protein-coding
peakchr4:103789697	chr4	103789698	103790930	+	0	NA	promoter-TSS (NM_181893)	promoter-TSS (NM_181893)	165	NM_001008388	493856	Hs.444955	NM_001008388	ENSG00000145354	CISD2	ERIS|Miner1|NAF-1|WFS2|ZCD2	CDGSH iron sulfur domain 2	protein-coding
peakchr7:45025468	chr7	45025469	45026790	+	0	NA	non-coding (NR_152597, exon 1 of 3)	non-coding (NR_152597, exon 1 of 3)	166	NR_152595	285958	Hs.25892	NR_003697	ENSG00000232956	SNHG15	C7orf40|Linc-Myo1g|MYO1GUT	small nucleolar RNA host gene 15	ncRNA
peakchr13:41768115	chr13	41768116	41768962	+	0	NA	5' UTR (NM_032138, exon 1 of 1)	5' UTR (NM_032138, exon 1 of 1)	166	NM_032138	84078	Hs.63841	NM_032138	ENSG00000120696	KBTBD7	-	kelch repeat and BTB domain containing 7	protein-coding
peakchr19:58399797	chr19	58399798	58400680	+	0	NA	5' UTR (NM_001144989, exon 1 of 3)	5' UTR (NM_001144989, exon 1 of 3)	166	NM_001144989	730051	Hs.634143	NM_001144989	ENSG00000204514	ZNF814	-	zinc finger protein 814	protein-coding
peakchr12:27485345	chr12	27485346	27486529	+	0	NA	5' UTR (NM_001248002, exon 1 of 16)	5' UTR (NM_001248002, exon 1 of 16)	168	NM_001248002	56938	Hs.445447	NM_020183	ENSG00000029153	ARNTL2	BMAL2|CLIF|MOP9|PASD9|bHLHe6	aryl hydrocarbon receptor nuclear translocator like 2	protein-coding
peakchrX:70287409	chrX	70287410	70288620	+	0	NA	exon (NM_001256185, exon 2 of 5)	exon (NM_001256185, exon 2 of 5)	169	NM_013346	29934	Hs.260750	NM_013346	ENSG00000147164	SNX12	-	sorting nexin 12	protein-coding
peakchr20:18118246	chr20	18118247	18119108	+	0	NA	exon (NM_001164811, exon 1 of 2)	exon (NM_001164811, exon 1 of 2)	170	NM_001164811	100303755	Hs.488051	NM_001164811	ENSG00000232838	PET117	CSRP2BP	PET117 cytochrome c oxidase chaperone	protein-coding
peakchr6:39082185	chr6	39082186	39083399	+	0	NA	exon (NM_018322, exon 1 of 2)	exon (NM_018322, exon 1 of 2)	170	NM_018322	55776	Hs.58382	NM_018322	ENSG00000112167	SAYSD1	C6orf64	SAYSVFN motif domain containing 1	protein-coding
peakchr14:69864326	chr14	69864327	69865366	+	0	NA	promoter-TSS (NM_001330185)	promoter-TSS (NM_001330185)	170	NM_004450	2079	Hs.509791	NM_004450	ENSG00000100632	ERH	DROER	ERH mRNA splicing and mitosis factor	protein-coding
peakchr1:23856878	chr1	23856879	23858229	+	0	NA	5' UTR (NM_004091, exon 1 of 7)	5' UTR (NM_004091, exon 1 of 7)	171	NM_004091	1870	Hs.194333	NM_004091	ENSG00000007968	E2F2	E2F-2	E2F transcription factor 2	protein-coding
peakchr6:35435630	chr6	35435631	35437067	+	0	NA	intron (NM_007104, intron 1 of 5)	CpG	171	NM_007104	4736	Hs.148340	NM_007104	ENSG00000198755	RPL10A	CSA19|Csa-19|L10A|NEDD6	ribosomal protein L10a	protein-coding
peakchr17:40896218	chr17	40896219	40897554	+	0	NA	intron (NM_001321082, intron 1 of 19)	CpG	172	NM_001991	2145	Hs.194669	NM_001991	ENSG00000108799	EZH1	KMT6B	enhancer of zeste 1 polycomb repressive complex 2 subunit	protein-coding
peakchr2:58467902	chr2	58467903	58468781	+	0	NA	intron (NM_001114636, intron 1 of 13)	CpG	173	NR_156742	55120	Hs.631890	NM_018062	ENSG00000115392	FANCL	FAAP43|PHF9|POG	FA complementation group L	protein-coding
peakchr8:30601362	chr8	30601363	30602349	+	0	NA	intron (NM_001282189, intron 1 of 8)	intron (NM_001282189, intron 1 of 8)	174	NM_001282199	7993	Hs.153678	NM_005671	ENSG00000104691	UBXN8	D8S2298E|REP8|UBXD6	UBX domain protein 8	protein-coding
peakchr14:78266233	chr14	78266234	78267018	+	0	NA	intron (NR_158988, intron 1 of 10)	CpG	174	NM_001366486	57143	Hs.413208	NM_020421	ENSG00000063761	ADCK1	-	aarF domain containing kinase 1	protein-coding
peakchr1:224622436	chr1	224622437	224623013	+	0	NA	promoter-TSS (NM_025160)	promoter-TSS (NM_025160)	174	NR_136291	149111	Hs.731723	NM_152495	ENSG00000143786	CNIH3	CNIH-3	cornichon family AMPA receptor auxiliary protein 3	protein-coding
peakchr9:100395138	chr9	100395139	100396619	+	0	NA	promoter-TSS (NM_139246)	promoter-TSS (NM_139246)	174	NM_001351506	4686	Hs.595669	NM_002486	ENSG00000136937	NCBP1	CBP80|NCBP|Sto1	nuclear cap binding protein subunit 1	protein-coding
peakchr6:107077209	chr6	107077210	107078046	+	0	NA	promoter-TSS (NM_032730)	promoter-TSS (NM_032730)	175	NM_018292	55278	Hs.406917	NM_018292	ENSG00000130348	QRSL1	GatA	glutaminyl-tRNA amidotransferase subunit QRSL1	protein-coding
peakchr9:98079366	chr9	98079367	98080263	+	0	NA	promoter-TSS (NM_001243743)	promoter-TSS (NM_001243743)	176	NM_001243744	2176	Hs.494529	NM_000136	ENSG00000158169	FANCC	FA3|FAC|FACC	FA complementation group C	protein-coding
peakchr15:64454683	chr15	64454684	64455671	+	0	NA	exon (NM_000942, exon 1 of 5)	exon (NM_000942, exon 1 of 5)	177	NM_000942	5479	Hs.434937	NM_000942	ENSG00000166794	PPIB	B|CYP-S1|CYPB|HEL-S-39|OI9|SCYLP	peptidylprolyl isomerase B	protein-coding
peakchr1:90460356	chr1	90460357	90461335	+	0	NA	promoter-TSS (NR_002830)	promoter-TSS (NR_002830)	177	NM_001320185	284695	Hs.306221	NM_181781	ENSG00000162664	ZNF326	ZAN75|ZIRD|Zfp326|dJ871E2.1	zinc finger protein 326	protein-coding
peakchr4:77134064	chr4	77134065	77135534	+	0	NA	promoter-TSS (NM_001242936)	promoter-TSS (NM_001242936)	178	NM_005506	950	Hs.349656	NM_005506	ENSG00000138760	SCARB2	AMRF|CD36L2|EPM4|HLGP85|LGP85|LIMP-2|LIMPII|SR-BII	scavenger receptor class B member 2	protein-coding
peakchr2:11605499	chr2	11605500	11606718	+	0	NA	non-coding (NR_103490, exon 1 of 5)	non-coding (NR_103490, exon 1 of 5)	178	NR_103490	1876	Hs.603093	NM_198256	ENSG00000169016	E2F6	E2F-6	E2F transcription factor 6	protein-coding
peakchr10:46951307	chr10	46951308	46951992	+	0	NA	TTS (NM_001370184)	TTS (NM_001370184)	178	NR_155740	101927699	Hs.663831	NR_155739		LOC101927699	-	uncharacterized LOC101927699	ncRNA
peakchr9:88356024	chr9	88356025	88357507	+	0	NA	exon (NM_001286715, exon 1 of 25)	exon (NM_001286715, exon 1 of 25)	178	NM_001286717	23287	Hs.719980	NM_015239	ENSG00000135049	AGTPBP1	CCP1|CONDCA|NNA1	ATP/GTP binding protein 1	protein-coding
peakchr1:205290170	chr1	205290171	205291218	+	0	NA	exon (NM_030952, exon 1 of 7)	exon (NM_030952, exon 1 of 7)	179	NM_030952	81788	Hs.497512	NM_030952	ENSG00000163545	NUAK2	SNARK	NUAK family kinase 2	protein-coding
peakchr16:75018211	chr16	75018212	75019471	+	0	NA	intron (NM_030581, intron 1 of 25)	CpG	180	NM_030581	79726	Hs.280951	NM_030581	ENSG00000103091	WDR59	CDW12|FP977|p90-120	WD repeat domain 59	protein-coding
peakchr4:39459731	chr4	39459732	39461044	+	0	NA	promoter-TSS (NM_006859)	promoter-TSS (NM_006859)	180	NM_000661	6133	Hs.412370	NM_000661	ENSG00000163682	RPL9	L9|NPC-A-16	ribosomal protein L9	protein-coding
peakchr12:56510104	chr12	56510105	56511093	+	0	NA	intron (NM_001035267, intron 1 of 2)	intron (NM_001035267, intron 1 of 2)	182	NM_001035267	6171	Hs.112553	NM_021104	ENSG00000229117	RPL41	L41	ribosomal protein L41	protein-coding
peakchr6:8063956	chr6	8063957	8064922	+	0	NA	intron (NR_037618, intron 3 of 6)	CpG	183	NM_201280	63915	Hs.719272	NM_201280	ENSG00000188428	BLOC1S5	BLOS5|MU|MUTED	biogenesis of lysosomal organelles complex 1 subunit 5	protein-coding
peakchr5:43120619	chr5	43120620	43121781	+	0	NA	promoter-TSS (NM_001330715)	promoter-TSS (NM_001330715)	184	NM_001330709	7690	Hs.535804	NM_003432	ENSG00000172262	ZNF131	ZBTB35|pHZ-10	zinc finger protein 131	protein-coding
peakchr3:126373317	chr3	126373318	126374248	+	0	NA	exon (NM_052883, exon 1 of 16)	exon (NM_052883, exon 1 of 16)	184	NM_001173513	114112	Hs.477475	NM_052883	ENSG00000197763	TXNRD3	TGR|TR2|TR2IT1|TRXR3|TXNRD3IT1|TXNRD3NB|TXNRD3NT1	thioredoxin reductase 3	protein-coding
peakchr12:49075330	chr12	49075331	49076341	+	0	NA	intron (NM_017822, intron 1 of 9)	CpG	185	NM_017822	54934	Hs.505412	NM_017822	ENSG00000139620	KANSL2	C12orf41|NSL2	KAT8 regulatory NSL complex subunit 2	protein-coding
peakchr16:30456452	chr16	30456453	30457567	+	0	NA	exon (NM_012248, exon 1 of 1)	exon (NM_012248, exon 1 of 1)	185	NM_012248	22928	Hs.118725	NM_012248	ENSG00000179918	SEPHS2	SPS2	selenophosphate synthetase 2	protein-coding
peakchr13:103248989	chr13	103248990	103250052	+	0	NA	exon (NM_001367947, exon 1 of 30)	exon (NM_001367947, exon 1 of 30)	185	NR_160411	7174	Hs.432424	NM_003291	ENSG00000134900	TPP2	TPP-2|TPP-II|TPPII	tripeptidyl peptidase 2	protein-coding
peakchr13:53024084	chr13	53024085	53025082	+	0	NA	promoter-TSS (NM_001282169)	promoter-TSS (NM_001282169)	186	NM_016075	51028	Hs.109520	NM_016075	ENSG00000136100	VPS36	C13orf9|CGI-145|EAP45	vacuolar protein sorting 36 homolog	protein-coding
peakchr19:5790509	chr19	5790510	5791464	+	0	NA	intron (NM_020175, intron 1 of 12)	CpG	187	NM_001161619	56931	Hs.284297	NM_020175	ENSG00000141994	DUS3L	DUS3	dihydrouridine synthase 3 like	protein-coding
peakchr21:38361808	chr21	38361809	38362839	+	0	NA	intron (NR_148020, intron 1 of 10)	CpG	187	NM_000411	3141	Hs.371350	NM_000411	ENSG00000159267	HLCS	HCS	holocarboxylase synthetase	protein-coding
peakchr16:698587	chr16	698588	699665	+	0	NA	promoter-TSS (NM_145294)	promoter-TSS (NM_145294)	187	NR_135177	105371038		NR_135177		LOC105371038	-	uncharacterized LOC105371038	ncRNA
peakchr5:110074511	chr5	110074512	110075278	+	0	NA	exon (NM_001303249, exon 1 of 8)	exon (NM_001303249, exon 1 of 8)	187	NM_138773	91137	Hs.75639	NM_138773	ENSG00000164209	SLC25A46	HMSN6B	solute carrier family 25 member 46	protein-coding
peakchr11:75479215	chr11	75479216	75479792	+	0	NA	promoter-TSS (NM_001253891)	promoter-TSS (NM_001253891)	188	NR_046090	283214	Hs.591972	NR_046090	ENSG00000247867	LOC283214	-	uncharacterized LOC283214	ncRNA
peakchr16:89626420	chr16	89626421	89628198	+	0	NA	promoter-TSS (NR_002450)	promoter-TSS (NR_002450)	190	NM_033251	6137	Hs.410817	NM_000977	ENSG00000167526	RPL13	BBC1|D16S444E|D16S44E|L13	ribosomal protein L13	protein-coding
peakchr9:103790477	chr9	103790478	103791926	+	0	NA	5' UTR (NM_207299, exon 1 of 8)	5' UTR (NM_207299, exon 1 of 8)	193	NM_207299	54886	Hs.382683	NM_017753	ENSG00000148123	PLPPR1	LPPR1|PRG-3	phospholipid phosphatase related 1	protein-coding
peakchr1:156390980	chr1	156390981	156391755	+	0	NA	non-coding (NR_135267, exon 1 of 3)	non-coding (NR_135267, exon 1 of 3)	193	NR_135265	10485	Hs.380027	NM_006365	ENSG00000125462	C1orf61	CROC4	chromosome 1 open reading frame 61	protein-coding
peakchr5:61601389	chr5	61601390	61602974	+	0	NA	5' UTR (NM_001098511, exon 1 of 21)	5' UTR (NM_001098511, exon 1 of 21)	193	NM_001243952	3796	Hs.558351	NM_004520	ENSG00000068796	KIF2A	CDCBM3|HK2|KIF2	kinesin family member 2A	protein-coding
peakchr2:169312264	chr2	169312265	169313692	+	0	NA	exon (NM_001256126, exon 1 of 11)	exon (NM_001256126, exon 1 of 11)	196	NM_203463	253782	Hs.506829	NM_203463	ENSG00000172292	CERS6	CERS5|LASS6	ceramide synthase 6	protein-coding
peakchr10:79793287	chr10	79793288	79794353	+	0	NA	intron (NM_033022, intron 1 of 5)	CpG	199	NM_001142285	6229	Hs.280130	NM_001026	ENSG00000138326	RPS24	DBA3|S24|eS24	ribosomal protein S24	protein-coding
peakchr10:38382928	chr10	38382929	38384001	+	0	NA	intron (NM_001324261, intron 1 of 6)	CpG	200	NM_003421	7587	Hs.292575	NM_003421	ENSG00000075407	ZNF37A	KOX21|ZNF37	zinc finger protein 37A	protein-coding
peakchr22:38712476	chr22	38712477	38713999	+	0	NA	5' UTR (NM_152221, exon 1 of 11)	5' UTR (NM_152221, exon 1 of 11)	200	NM_152221	1454	Hs.474833	NM_001894	ENSG00000213923	CSNK1E	CKIe|CKIepsilon|HCKIE	casein kinase 1 epsilon	protein-coding
peakchr8:26148561	chr8	26148562	26149891	+	0	NA	5' UTR (NM_002717, exon 1 of 10)	5' UTR (NM_002717, exon 1 of 10)	202	NM_002717	5520	Hs.146339	NM_002717	ENSG00000221914	PPP2R2A	B55A|B55ALPHA|PR52A|PR55A|PR55alpha	protein phosphatase 2 regulatory subunit Balpha	protein-coding
peakchr17:27037957	chr17	27037958	27039449	+	0	NA	promoter-TSS (NM_001366302)	promoter-TSS (NM_001366302)	203	NM_001304953	147011	Hs.207471	NM_152465	ENSG00000167525	PROCA1	-	protein interacting with cyclin A1	protein-coding
peakchr17:78074876	chr17	78074877	78076289	+	0	NA	5' UTR (NM_000152, exon 1 of 20)	5' UTR (NM_000152, exon 1 of 20)	203	NM_000152	2548	Hs.1437	NM_000152	ENSG00000171298	GAA	LYAG	glucosidase alpha, acid	protein-coding
peakchr14:36295328	chr14	36295329	36296166	+	0	NA	exon (NM_032352, exon 1 of 10)	exon (NM_032352, exon 1 of 10)	203	NM_032352	84312	Hs.525299	NM_032352	ENSG00000100916	BRMS1L	BRMS1	BRMS1 like transcriptional repressor	protein-coding
peakchr12:27166675	chr12	27166676	27167551	+	0	NA	5' UTR (NM_016551, exon 1 of 12)	5' UTR (NM_016551, exon 1 of 12)	204	NM_016551	51768	Hs.438641	NM_016551	ENSG00000064115	TM7SF3	-	transmembrane 7 superfamily member 3	protein-coding
peakchr5:149736918	chr5	149736919	149738009	+	0	NA	intron (NM_001008657, intron 1 of 17)	CpG	204	NM_001195141	6949	Hs.519672	NM_000356	ENSG00000070814	TCOF1	MFD1|TCS|TCS1|treacle	treacle ribosome biogenesis factor 1	protein-coding
peakchr5:173042784	chr5	173042785	173044114	+	0	NA	5' UTR (NM_138369, exon 1 of 4)	5' UTR (NM_138369, exon 1 of 4)	204	NM_138369	91272	Hs.425091	NM_138369	ENSG00000145919	BOD1	FAM44B	biorientation of chromosomes in cell division 1	protein-coding
peakchrY:2709382	chrY	2709383	2710313	+	0	NA	intron (NM_001008, intron 1 of 6)	intron (NM_001008, intron 1 of 6)	205	NM_001008	6192	Hs.282376	NM_001008	ENSG00000129824	RPS4Y1	RPS4Y|S4	ribosomal protein S4 Y-linked 1	protein-coding
peakchr1:51425130	chr1	51425131	51426337	+	0	NA	5' UTR (NM_007051, exon 1 of 19)	5' UTR (NM_007051, exon 1 of 19)	205	NM_007051	11124	Hs.530402	NM_007051	ENSG00000185104	FAF1	CGI-03|HFAF1s|UBXD12|UBXN3A|hFAF1	Fas associated factor 1	protein-coding
peakchr8:146126158	chr8	146126159	146127106	+	0	NA	promoter-TSS (NM_001363103)	promoter-TSS (NM_001363103)	206	NM_001363107	58500	Hs.532277	NM_021061	ENSG00000196150	ZNF250	ZFP647|ZNF647	zinc finger protein 250	protein-coding
peakchr21:40720226	chr21	40720227	40721388	+	0	NA	intron (NM_004965, intron 1 of 5)	CpG-17220	207	NM_004965	3150	Hs.356285	NM_004965	ENSG00000205581	HMGN1	HMG14	high mobility group nucleosome binding domain 1	protein-coding
peakchr21:33031561	chr21	33031562	33032723	+	0	NA	exon (NM_000454, exon 1 of 5)	exon (NM_000454, exon 1 of 5)	207	NM_000454	6647	Hs.443914	NM_000454	ENSG00000142168	SOD1	ALS|ALS1|HEL-S-44|IPOA|SOD|hSod1|homodimer	superoxide dismutase 1	protein-coding
peakchr3:142720000	chr3	142720001	142721237	+	0	NA	promoter-TSS (NR_034032)	promoter-TSS (NR_034032)	207	NM_001320220	23350	Hs.596572	NM_001080415	ENSG00000163714	U2SURP	SR140|fSAPa	U2 snRNP associated SURP domain containing	protein-coding
peakchr3:52029219	chr3	52029220	52030185	+	0	NA	intron (NM_000992, intron 1 of 3)	intron (NM_000992, intron 1 of 3)	209	NM_000992	6159	Hs.425125	NM_000992	ENSG00000162244	RPL29	HIP|HUMRPL29|L29|RPL29P10|RPL29_3_370	ribosomal protein L29	protein-coding
peakchr6:33167952	chr6	33167953	33168513	+	0	NA	promoter-TSS (NM_001077516).2	promoter-TSS (NM_001077516).2	209	NM_021976	6257	Hs.388034	NM_021976	ENSG00000204231	RXRB	DAUDI6|H-2RIIBP|NR2B2|RCoR-1	retinoid X receptor beta	protein-coding
peakchr11:61583649	chr11	61583650	61584882	+	0	NA	exon (NM_013402, exon 1 of 12)	intron (NM_001281502, intron 1 of 11)	209	NM_013402	3992	Hs.503546	NM_013402	ENSG00000149485	FADS1	D5D|FADS6|FADSD5|LLCDL1|TU12	fatty acid desaturase 1	protein-coding
peakchr1:26798325	chr1	26798326	26799954	+	0	NA	intron (NM_005517, intron 1 of 5)	CpG	209	NM_005517	3151	Hs.181163	NM_005517	ENSG00000198830	HMGN2	HMG17	high mobility group nucleosomal binding domain 2	protein-coding
peakchr20:2820570	chr20	2820571	2821613	+	0	NA	promoter-TSS (NM_022575)	promoter-TSS (NM_022575)	209	NM_022760	64773	Hs.29341	NM_022760	ENSG00000132635	PCED1A	C20orf81|FAM113A|bA12M19.1	PC-esterase domain containing 1A	protein-coding
peakchr11:449664	chr11	449665	451312	+	0	NA	exon (NM_001329544, exon 1 of 12)	exon (NM_001329544, exon 1 of 12)	209	NM_030783	81490	Hs.12851	NM_030783	ENSG00000174915	PTDSS2	PSS2	phosphatidylserine synthase 2	protein-coding
peakchr7:155088611	chr7	155088612	155090984	+	0	NA	intron (NM_001346591, intron 1 of 6)	CpG	210	NM_005542	3638	Hs.520819	NM_005542	ENSG00000186480	INSIG1	CL6	insulin induced gene 1	protein-coding
peakchr14:69726334	chr14	69726335	69727836	+	0	NA	exon (NM_001168368, exon 1 of 15)	exon (NM_001168368, exon 1 of 15)	210	NM_020692	57452	Hs.21035	NM_020692	ENSG00000100626	GALNT16	GALNACT16|GALNTL1|GalNAc-T16	polypeptide N-acetylgalactosaminyltransferase 16	protein-coding
peakchr20:2450707	chr20	2450708	2451742	+	0	NA	intron (NM_198216, intron 1 of 6)	CpG	210	NM_198216	6628	Hs.83753	NM_003091	ENSG00000125835	SNRPB	CCMS|COD|SNRPB1|Sm-B/B'|SmB/B'|SmB/SmB'|snRNP-B	small nuclear ribonucleoprotein polypeptides B and B1	protein-coding
peakchr22:21212249	chr22	21212250	21213528	+	0	NA	promoter-TSS (NM_004782)	promoter-TSS (NM_004782)	210	NM_058004	5297	Hs.529438	NM_002650	ENSG00000241973	PI4KA	PI4K-ALPHA|PIK4CA|PMGYCHA|pi4K230	phosphatidylinositol 4-kinase alpha	protein-coding
peakchr1:70686788	chr1	70686789	70687762	+	0	NA	non-coding (NR_146810, exon 1 of 13)	non-coding (NR_146810, exon 1 of 13)	212	NR_146810	9295	Hs.479693	NM_004768	ENSG00000116754	SRSF11	NET2|SFRS11|dJ677H15.2|p54	serine and arginine rich splicing factor 11	protein-coding
peakchr1:202137048	chr1	202137049	202137736	+	0	NA	non-coding (NR_002930, exon 1 of 22)	non-coding (NR_002930, exon 1 of 22)	213	NR_002930	148713	Hs.523870	NR_002930	ENSG00000243323	PTPRVP	ESP|OST-PTP|PTPRV	protein tyrosine phosphatase receptor type V, pseudogene	pseudo
peakchr22:36902157	chr22	36902158	36903590	+	0	NA	intron (NM_001102371, intron 1 of 8)	CpG	213	NM_001363042	80020	Hs.387601	NM_024955	ENSG00000100350	FOXRED2	ERFAD	FAD dependent oxidoreductase domain containing 2	protein-coding
peakchr2:70528543	chr2	70528544	70529429	+	0	NA	exon (NM_001329753, exon 1 of 3)	exon (NM_001329753, exon 1 of 3)	213	NM_001329752	84908	Hs.516077	NM_032822	ENSG00000035141	FAM136A	-	family with sequence similarity 136 member A	protein-coding
peakchr18:21976942	chr18	21976943	21978206	+	0	NA	intron (NM_080597, intron 1 of 27)	CpG	214	NM_080597	114876	Hs.370725	NM_018030	ENSG00000141447	OSBPL1A	ORP-1|ORP1|OSBPL1B	oxysterol binding protein like 1A	protein-coding
peakchr11:69489410	chr11	69489411	69490404	+	0	NA	intron (NM_153451, intron 1 of 4)	CpG	214	NM_153451	220064	Hs.667996	NM_153451	ENSG00000149716	LTO1	CIAB1|ORAOV1|TAOS1	LTO1 maturation factor of ABCE1	protein-coding
peakchr1:33501588	chr1	33501589	33502952	+	0	NA	intron (NM_001319140, intron 1 of 6)	CpG	214	NM_013411	204	Hs.470907	NM_001625	ENSG00000004455	AK2	ADK2	adenylate kinase 2	protein-coding
peakchr17:41855659	chr17	41855660	41856600	+	0	NA	intron (NM_004090, intron 1 of 2)	CpG	215	NM_004090	1845	Hs.181046	NM_004090	ENSG00000108861	DUSP3	VHR	dual specificity phosphatase 3	protein-coding
peakchr9:136214544	chr9	136214545	136216032	+	0	NA	promoter-TSS (NM_181491)	promoter-TSS (NM_181491)	215	NM_000972	6130	Hs.499839	NM_000972	ENSG00000148303	RPL7A	L7A|SURF3|TRUP	ribosomal protein L7a	protein-coding
peakchr13:30880867	chr13	30880868	30882079	+	0	NA	promoter-TSS (NM_001014380)	promoter-TSS (NM_001014380)	215	NM_032116	84056	Hs.243596	NM_032116	ENSG00000102781	KATNAL1	-	katanin catalytic subunit A1 like 1	protein-coding
peakchr20:42086197	chr20	42086198	42087308	+	0	NA	exon (NM_006275, exon 1 of 6)	exon (NM_006275, exon 1 of 6)	217	NM_006275	6431	Hs.684950	NM_006275	ENSG00000124193	SRSF6	B52|HEL-S-91|SFRS6|SRP55	serine and arginine rich splicing factor 6	protein-coding
peakchr2:62114887	chr2	62114888	62116261	+	0	NA	promoter-TSS (NM_001321782)	promoter-TSS (NM_001321782)	217	NM_006430	10575	Hs.421509	NM_006430	ENSG00000115484	CCT4	CCT-DELTA|Cctd|SRB	chaperonin containing TCP1 subunit 4	protein-coding
peakchr16:31105373	chr16	31105374	31106428	+	0	NA	exon (NM_024006, exon 1 of 3)	exon (NM_024006, exon 1 of 3)	217	NM_024006	79001	Hs.324844	NM_024006	ENSG00000167397	VKORC1	EDTP308|MST134|MST576|VKCFD2|VKOR	vitamin K epoxide reductase complex subunit 1	protein-coding
peakchr12:112450637	chr12	112450638	112452256	+	0	NA	promoter-TSS (NR_122119)	promoter-TSS (NR_122119)	217	NM_006817	10961	Hs.75841	NM_006817	ENSG00000089248	ERP29	C12orf8|ERp28|ERp31|HEL-S-107|PDI-DB|PDIA9	endoplasmic reticulum protein 29	protein-coding
peakchr1:32644930	chr1	32644931	32646059	+	0	NA	intron (NM_175852, intron 1 of 10)	CpG	219	NM_175852	200081	Hs.17987	NM_175852	ENSG00000084652	TXLNA	IL14|TXLN	taxilin alpha	protein-coding
peakchr4:119273201	chr4	119273202	119274677	+	0	NA	5' UTR (NM_003619, exon 1 of 13)	5' UTR (NM_003619, exon 1 of 13)	219	NM_003619	8492	Hs.445857	NM_003619	ENSG00000164099	PRSS12	BSSP-3|BSSP3|MRT1	serine protease 12	protein-coding
peakchr17:36904539	chr17	36904540	36906479	+	0	NA	promoter-TSS (NM_007144)	promoter-TSS (NM_007144)	222	NR_149004	100287808	Hs.371617	NR_149004		LOC100287808	-	uncharacterized LOC100287808	ncRNA
peakchr14:24911295	chr14	24911296	24912274	+	0	NA	promoter-TSS (NR_110032)	promoter-TSS (NR_110032)	222	NM_020195	56948	Hs.643552	NM_020195	ENSG00000100445	SDR39U1	C14orf124|HCDI	short chain dehydrogenase/reductase family 39U member 1	protein-coding
peakchr8:56685036	chr8	56685037	56686393	+	0	NA	promoter-TSS (NM_001317902)	promoter-TSS (NM_001317902)	222	NM_152417	137695	Hs.420076	NM_152417	ENSG00000167904	TMEM68	-	transmembrane protein 68	protein-coding
peakchr3:185654874	chr3	185654875	185656281	+	0	NA	intron (NM_004593, intron 1 of 8)	CpG	224	NM_004593	6434	Hs.533122	NM_004593	ENSG00000136527	TRA2B	Htra2-beta|PPP1R156|SFRS10|SRFS10|TRA2-BETA|TRAN2B	transformer 2 beta homolog	protein-coding
peakchr6:96025202	chr6	96025203	96026068	+	0	NA	promoter-TSS (NR_104136)	promoter-TSS (NR_104136)	224	NM_024641	79694	Hs.734632	NM_024641	ENSG00000172469	MANEA	ENDO|hEndo	mannosidase endo-alpha	protein-coding
peakchr17:40020784	chr17	40020785	40022119	+	0	NA	exon (NM_018143, exon 1 of 2)	exon (NM_018143, exon 1 of 2)	224	NM_018143	55175	Hs.13268	NM_018143	ENSG00000178502	KLHL11	-	kelch like family member 11	protein-coding
peakchr1:109642511	chr1	109642512	109643568	+	0	NA	non-coding (NR_003023, exon 1 of 1)	non-coding (NR_003023, exon 1 of 1)	225	NR_003023	677766	Hs.550815	NR_003023	ENSG00000278249	SCARNA2	HBII-382|mgU2-25/61	small Cajal body-specific RNA 2	ncRNA
peakchr1:24017746	chr1	24017747	24019296	+	0	NA	intron (NM_001199802, intron 1 of 5)	CpG	225	NM_000975	6135	Hs.719951	NM_000975	ENSG00000142676	RPL11	DBA7|GIG34|L11|uL5	ribosomal protein L11	protein-coding
peakchr20:44717756	chr20	44717757	44718993	+	0	NA	intron (NM_020967, intron 1 of 7)	CpG	226	NM_020967	57727	Hs.654991	NM_020967	ENSG00000124160	NCOA5	CIA|bA465L10.6	nuclear receptor coactivator 5	protein-coding
peakchr10:17242981	chr10	17242982	17243908	+	0	NA	intron (NM_004412, intron 1 of 10)	CpG	226	NM_001321006	1787	Hs.351665	NM_004412	ENSG00000107614	TRDMT1	DMNT2|DNMT2|MHSAIIP|PUMET|RNMT1	tRNA aspartic acid methyltransferase 1	protein-coding
peakchr19:1247810	chr19	1247811	1249748	+	0	NA	intron (NM_177401, intron 1 of 7)	CpG	227	NM_177401	90007	Hs.465529	NM_177401	ENSG00000167470	MIDN	-	midnolin	protein-coding
peakchr8:103423946	chr8	103423947	103425434	+	0	NA	5' UTR (NM_015902, exon 1 of 59)	5' UTR (NM_015902, exon 1 of 59)	227	NM_001282873	51366	Hs.492445	NM_015902	ENSG00000104517	UBR5	DD5|EDD|EDD1|HYD	ubiquitin protein ligase E3 component n-recognin 5	protein-coding
peakchr21:32930834	chr21	32930835	32932714	+	0	NA	promoter-TSS (NM_003253)	promoter-TSS (NM_003253)	228	NM_001321023	150051	Hs.708976	NM_001321023		LOC150051	-	uncharacterized LOC150051	protein-coding
peakchr2:149401679	chr2	149401680	149403417	+	0	NA	5' UTR (NM_015630, exon 1 of 14)	5' UTR (NM_015630, exon 1 of 14)	228	NM_015630	26122	Hs.23270	NM_015630	ENSG00000135999	EPC2	EPC-LIKE	enhancer of polycomb homolog 2	protein-coding
peakchr19:58891844	chr19	58891845	58892489	+	0	NA	intron (NR_049780, intron 1 of 2)	CpG	230	NR_049780	116412	Hs.222236	NM_138466	ENSG00000152475	ZNF837	-	zinc finger protein 837	protein-coding
peakchr7:149569728	chr7	149569729	149570848	+	0	NA	promoter-TSS (NM_001367794)	promoter-TSS (NM_001367794)	231	NR_110612	155066	Hs.556998	NM_145230	ENSG00000171130	ATP6V0E2	ATP6V0E2L|C7orf32	ATPase H+ transporting V0 subunit e2	protein-coding
peakchr7:134671072	chr7	134671073	134671908	+	0	NA	5' UTR (NM_001367817, exon 1 of 5)	5' UTR (NM_001367817, exon 1 of 5)	231	NM_001367819	340351	Hs.648616	NM_178563	ENSG00000146856	AGBL3	CCP3	ATP/GTP binding protein like 3	protein-coding
peakchr2:183988912	chr2	183988913	183989893	+	0	NA	intron (NM_138285, intron 1 of 8)	intron (NM_138285, intron 1 of 8)	232	NM_138285	129401	Hs.180591	NM_138285	ENSG00000163002	NUP35	MP-44|MP44|NP44|NUP53	nucleoporin 35	protein-coding
peakchr7:22893624	chr7	22893625	22894557	+	0	NA	intron (NR_146320, intron 1 of 4)	CpG	232	NR_146320	109729180	Hs.553139	NR_146320		SNHG26	-	small nucleolar RNA host gene 26	ncRNA
peakchr18:657240	chr18	657241	658878	+	0	NA	exon (NM_001012716, exon 1 of 2)	exon (NM_001012716, exon 1 of 2)	232	NM_001012716	494514	Hs.274959	NM_001012716		TYMSOS	C18orf56	TYMS opposite strand	protein-coding
peakchr18:47018056	chr18	47018057	47019143	+	0	NA	promoter-TSS (NM_001369561)	promoter-TSS (NM_001369561)	234	NM_001199341	6139	Hs.293653	NM_000985	ENSG00000265681	RPL17	L17|PD-1|RPL23	ribosomal protein L17	protein-coding
peakchr6:74229932	chr6	74229933	74231109	+	0	NA	intron (NM_001402, intron 1 of 7)	CpG	234	NM_001402	1915	Hs.535192	NM_001402	ENSG00000156508	EEF1A1	CCS-3|CCS3|EE1A1|EEF-1|EEF1A|EF-Tu|EF1A|GRAF-1EF|HNGC:16303|LENG7|PTI1|eEF1A-1	eukaryotic translation elongation factor 1 alpha 1	protein-coding
peakchr12:32831944	chr12	32831945	32832996	+	0	NA	intron (NM_012062, intron 1 of 19)	CpG	235	NM_012062	10059	Hs.556296	NM_005690	ENSG00000087470	DNM1L	DLP1|DRP1|DVLP|DYMPLE|EMPF|EMPF1|HDYNIV|OPA5	dynamin 1 like	protein-coding
peakchr10:29698275	chr10	29698276	29699124	+	0	NA	promoter-TSS (NR_110928)	promoter-TSS (NR_110928)	237	NR_110925	102724316	Hs.499209	NR_003930	ENSG00000224597	SVIL-AS1	-	SVIL antisense RNA 1	ncRNA
peakchr20:34203689	chr20	34203690	34204396	+	0	NA	exon (NM_003116, exon 1 of 12)	exon (NM_003116, exon 1 of 12)	237	NM_001317931	6676	Hs.123159	NM_003116	ENSG00000061656	SPAG4	CT127|SUN4	sperm associated antigen 4	protein-coding
peakchr17:61777140	chr17	61777141	61778730	+	0	NA	promoter-TSS (NM_030576)	promoter-TSS (NM_030576)	237	NR_046273	729683	Hs.534931	NR_046273		LOC729683	-	uncharacterized LOC729683	ncRNA
peakchr6:47276832	chr6	47276833	47277974	+	0	NA	5' UTR (NM_014452, exon 1 of 6)	5' UTR (NM_014452, exon 1 of 6)	238	NM_014452	27242	Hs.443577	NM_014452	ENSG00000146072	TNFRSF21	BM-018|CD358|DR6	TNF receptor superfamily member 21	protein-coding
peakchr4:154386671	chr4	154386672	154388828	+	0	NA	intron (NM_001131007, intron 1 of 34)	CpG	238	NM_001131007	23240	Hs.732450	NM_015196	ENSG00000121210	TMEM131L	KIAA0922	transmembrane 131 like	protein-coding
peakchr2:232328185	chr2	232328186	232329726	+	0	NA	intron (NM_005381, intron 1 of 13)	CpG	239	NM_005381	4691	Hs.79110	NM_005381	ENSG00000115053	NCL	C23|Nsr1	nucleolin	protein-coding
peakchr15:69706384	chr15	69706385	69707469	+	0	NA	non-coding (NR_132970, exon 1 of 3)	non-coding (NR_132970, exon 1 of 3)	239	NM_138555	9493	Hs.270845	NM_004856	ENSG00000137807	KIF23	CHO1|KNSL5|MKLP-1|MKLP1	kinesin family member 23	protein-coding
peakchr7:135242296	chr7	135242297	135243514	+	0	NA	intron (NM_015135, intron 1 of 42)	intron (NM_015135, intron 1 of 42)	240	NM_001329434	23165	Hs.743250	NM_015135	ENSG00000155561	NUP205	C7orf14|NPHS13	nucleoporin 205	protein-coding
peakchr2:3622282	chr2	3622283	3623898	+	0	NA	intron (NM_001011, intron 1 of 6)	CpG	240	NM_001011	6201	Hs.534346	NM_001011	ENSG00000171863	RPS7	DBA8|S7|eS7	ribosomal protein S7	protein-coding
peakchr13:27998479	chr13	27998480	27999516	+	0	NA	exon (NM_002097, exon 1 of 9)	exon (NM_002097, exon 1 of 9)	242	NM_002097	2971	Hs.445977	NM_002097	ENSG00000122034	GTF3A	AP2|TFIIIA	general transcription factor IIIA	protein-coding
peakchr12:123849242	chr12	123849243	123850232	+	0	NA	promoter-TSS (NM_001167856)	promoter-TSS (NM_001167856)	242	NR_157806	112268105	Hs.7012	NR_157805		SBNO1-AS1	-	SBNO1 antisense RNA 1	ncRNA
peakchr16:70557203	chr16	70557204	70558719	+	0	NA	promoter-TSS (NM_015386)	promoter-TSS (NM_015386)	242	NM_012426	23450	Hs.514435	NM_012426	ENSG00000189091	SF3B3	RSE1|SAP130|SF3b130|STAF130	splicing factor 3b subunit 3	protein-coding
peakchr6:31774187	chr6	31774188	31774809	+	0	NA	intron (NM_021177, intron 1 of 4).6	CpG	245	NM_021177	57819	Hs.103106	NM_021177	ENSG00000204392	LSM2	C6orf28|G7B|YBL026W|snRNP	LSM2 homolog, U6 small nuclear RNA and mRNA degradation associated	protein-coding
peakchr15:102263966	chr15	102263967	102264895	+	0	NA	exon (NM_152334, exon 1 of 19)	exon (NM_152334, exon 1 of 19)	245	NM_152334	123283	Hs.657163	NM_152334	ENSG00000185418	TARSL2	-	threonyl-tRNA synthetase like 2	protein-coding
peakchr3:17783420	chr3	17783421	17784551	+	0	NA	promoter-TSS (NR_135536)	promoter-TSS (NR_135536)	245	NM_001349076	9779	Hs.475629	NM_014744	ENSG00000131374	TBC1D5	-	TBC1 domain family member 5	protein-coding
peakchr12:66563195	chr12	66563196	66564011	+	0	NA	intron (NM_001282606, intron 1 of 7)	CpG	249	NM_001282609	51643	Hs.505934	NM_016056	ENSG00000155957	TMBIM4	CGI-119|GAAP|LFG4|S1R|ZPRO	transmembrane BAX inhibitor motif containing 4	protein-coding
peakchr12:57118167	chr12	57118168	57119501	+	0	NA	5' UTR (NM_001113201, exon 1 of 8)	5' UTR (NM_001113201, exon 1 of 8)	249	NM_001113201	4666	Hs.505735	NM_005594	ENSG00000196531	NACA	HSD48|NAC-alpha|NACA1|skNAC	nascent polypeptide associated complex subunit alpha	protein-coding
peakchr1:10531744	chr1	10531745	10532919	+	0	NA	intron (NM_213566, intron 1 of 4)	CpG	254	NM_213566	1676	Hs.484782	NM_004401	ENSG00000160049	DFFA	DFF-45|DFF1|ICAD	DNA fragmentation factor subunit alpha	protein-coding
peakchr3:193788169	chr3	193788170	193788841	+	0	NA	intron (NR_136180, intron 1 of 3)	CpG	254	NR_136180	285389	Hs.157102	NR_136179	ENSG00000230102	LINC02028	-	long intergenic non-protein coding RNA 2028	ncRNA
peakchr13:28194710	chr13	28194711	28195557	+	0	NA	promoter-TSS (NM_015972)	promoter-TSS (NM_015972)	254	NM_001206559	51082	Hs.507584	NM_015972	ENSG00000186184	POLR1D	AC19|POLR1C|RPA16|RPA9|RPAC2|RPC16|RPO1-3|TCS2	RNA polymerase I and III subunit D	protein-coding
peakchr14:95622729	chr14	95622730	95624278	+	0	NA	promoter-TSS (NR_015415)	promoter-TSS (NR_015415)	255	NM_177438	23405	Hs.87889	NM_030621	ENSG00000100697	DICER1	DCR1|Dicer|Dicer1e|GLOW|HERNA|K12H4.8-LIKE|MNG1|RMSE2	dicer 1, ribonuclease III	protein-coding
peakchr1:245132981	chr1	245132982	245134850	+	0	NA	intron (NR_026587, intron 1 of 5)	CpG	255	NR_111907	101928068	Hs.134857	NR_111907		LOC101928068	-	uncharacterized LOC101928068	ncRNA
peakchr3:159557598	chr3	159557599	159558213	+	0	NA	5' UTR (NM_001197109, exon 1 of 7)	5' UTR (NM_001197109, exon 1 of 7)	256	NM_001197109	29970	Hs.134665	NM_014575	ENSG00000151967	SCHIP1	SCHIP-1	schwannomin interacting protein 1	protein-coding
peakchr3:154041623	chr3	154041624	154042414	+	0	NA	exon (NM_001114397, exon 1 of 25)	exon (NM_001114397, exon 1 of 25)	257	NM_020865	170506	Hs.446270	NM_020865	ENSG00000174953	DHX36	DDX36|G4R1|MLEL1|RHAU	DEAH-box helicase 36	protein-coding
peakchr2:101618159	chr2	101618160	101619858	+	0	NA	intron (NM_001099693, intron 1 of 3)	intron (NM_001099693, intron 1 of 3)	258	NM_000993	6160	Hs.469473	NM_000993	ENSG00000071082	RPL31	L31	ribosomal protein L31	protein-coding
peakchr3:184031921	chr3	184031922	184033384	+	0	NA	promoter-TSS (NM_182917)	promoter-TSS (NM_182917)	259	NM_198242	1981	Hs.433750	NM_004953	ENSG00000114867	EIF4G1	EIF-4G1|EIF4F|EIF4G|EIF4GI|P220|PARK18	eukaryotic translation initiation factor 4 gamma 1	protein-coding
peakchr14:97263466	chr14	97263467	97264492	+	0	NA	intron (NM_003384, intron 1 of 12)	CpG	260	NM_003384	7443	Hs.422662	NM_003384	ENSG00000100749	VRK1	PCH1|PCH1A	VRK serine/threonine kinase 1	protein-coding
peakchr3:152879152	chr3	152879153	152881397	+	0	NA	5' UTR (NM_002886, exon 1 of 1)	5' UTR (NM_002886, exon 1 of 1)	260	NM_002886	5912	Hs.98643	NM_002886	ENSG00000181467	RAP2B	-	RAP2B, member of RAS oncogene family	protein-coding
peakchr3:12882155	chr3	12882156	12883450	+	0	NA	promoter-TSS (NR_002582)	promoter-TSS (NR_002582)	261	NM_000994	6161	Hs.265174	NM_000994	ENSG00000144713	RPL32	L32|PP9932	ribosomal protein L32	protein-coding
peakchr17:72199116	chr17	72199117	72201039	+	0	NA	5' UTR (NM_001035258, exon 2 of 5)	5' UTR (NM_001035258, exon 2 of 5)	261	NM_000999	6169	Hs.380953	NM_000999	ENSG00000172809	RPL38	L38	ribosomal protein L38	protein-coding
peakchr17:42385021	chr17	42385022	42386055	+	0	NA	promoter-TSS (NM_001144825)	promoter-TSS (NM_001144825)	261	NR_110802	101926996	Hs.666688	NR_110802		RUNDC3A-AS1	-	RUNDC3A antisense RNA 1	ncRNA
peakchr20:52789616	chr20	52789617	52790912	+	0	NA	5' UTR (NM_001128915, exon 1 of 11)	5' UTR (NM_001128915, exon 1 of 11)	261	NM_001128915	1591	Hs.89663	NM_000782	ENSG00000019186	CYP24A1	CP24|CYP24|HCAI|HCINF1|P450-CC24	cytochrome P450 family 24 subfamily A member 1	protein-coding
peakchr14:20937322	chr14	20937323	20938278	+	0	NA	intron (NM_000270, intron 1 of 5)	intron (NM_000270, intron 1 of 5)	262	NM_000270	4860	Hs.75514	NM_000270	ENSG00000198805	PNP	NP|PRO1837|PUNP	purine nucleoside phosphorylase	protein-coding
peakchr9:113017637	chr9	113017638	113019409	+	0	NA	intron (NM_001244938, intron 1 of 3)	CpG	264	NM_003329	7295	Hs.435136	NM_003329	ENSG00000136810	TXN	TRDX|TRX|TRX1	thioredoxin	protein-coding
peakchr6:34392734	chr6	34392735	34394430	+	0	NA	5' UTR (NM_001203245, exon 1 of 6)	5' UTR (NM_001203245, exon 1 of 6)	264	NM_001204091	6204	Hs.406620	NM_001014	ENSG00000124614	RPS10	DBA9|S10	ribosomal protein S10	protein-coding
peakchr19:51610888	chr19	51610889	51611909	+	0	NA	intron (NM_145232, intron 1 of 2)	intron (NM_145232, intron 1 of 2)	267	NM_145232	90353	Hs.148425	NM_145232	ENSG00000142544	CTU1	ATPBD3|NCS6	cytosolic thiouridylase subunit 1	protein-coding
peakchr4:147560021	chr4	147560022	147560604	+	0	NA	exon (NM_004575, exon 1 of 2)	exon (NM_004575, exon 1 of 2)	268	NM_004575	5458	Hs.266	NM_004575	ENSG00000151615	POU4F2	BRN3.2|BRN3B|Brn-3b	POU class 4 homeobox 2	protein-coding
peakchr12:98908910	chr12	98908911	98910361	+	0	NA	non-coding (NR_027157, exon 2 of 2)	non-coding (NR_027157, exon 2 of 2)	268	NM_001307975	7112	Hs.11355	NM_003276	ENSG00000120802	TMPO	CMD1T|LAP2|LEMD4|PRO0868|TP	thymopoietin	protein-coding
peakchr18:23806003	chr18	23806004	23807353	+	0	NA	non-coding (NR_121653, exon 1 of 16)	non-coding (NR_121653, exon 1 of 16)	269	NM_005640	6875	Hs.369519	NM_005640	ENSG00000141384	TAF4B	SPGF13|TAF2C2|TAFII105	TATA-box binding protein associated factor 4b	protein-coding
peakchr5:132387246	chr5	132387247	132388702	+	0	NA	exon (NM_002154, exon 1 of 19)	exon (NM_002154, exon 1 of 19)	269	NM_002154	3308	Hs.90093	NM_002154	ENSG00000170606	HSPA4	APG-2|HEL-S-5a|HS24/P52|HSPH2|RY|hsp70|hsp70RY	heat shock protein family A (Hsp70) member 4	protein-coding
peakchr5:32585404	chr5	32585405	32586460	+	0	NA	intron (NM_006713, intron 1 of 4)	CpG	269	NM_006713	10923	Hs.229641	NM_006713	ENSG00000113387	SUB1	P15|PC4|p14	SUB1 regulator of transcription	protein-coding
peakchr14:75517408	chr14	75517409	75518391	+	0	NA	intron (NM_001040108, intron 1 of 12)	CpG	270	NM_014381	27030	Hs.436650	NM_014381	ENSG00000119684	MLH3	HNPCC7	mutL homolog 3	protein-coding
peakchr12:12509785	chr12	12509786	12510778	+	0	NA	promoter-TSS (NR_024061)	promoter-TSS (NR_024061)	270	NM_001330356	118426	Hs.504805	NM_058169	ENSG00000165714	BORCS5	LOH12CR1|LOH1CR12	BLOC-1 related complex subunit 5	protein-coding
peakchr19:1905100	chr19	1905101	1906242	+	0	NA	intron (NM_001329539, intron 1 of 5)	CpG	273	NM_138422	113179	Hs.144980	NM_138422	ENSG00000213638	ADAT3	FWP005|MRT36|MST121|MSTP121|S863-5|TAD3	adenosine deaminase tRNA specific 3	protein-coding
peakchr1:29062864	chr1	29062865	29064587	+	0	NA	intron (NM_001172828, intron 1 of 3)	CpG	274	NM_016258	51441	Hs.532286	NM_016258	ENSG00000198492	YTHDF2	CAHL|HGRG8|NY-REN-2	YTH N6-methyladenosine RNA binding protein 2	protein-coding
peakchr19:5689971	chr19	5689972	5691189	+	0	NA	exon (NM_015414, exon 1 of 3)	exon (NM_015414, exon 1 of 3)	274	NM_033643	25873	Hs.408018	NM_015414	ENSG00000130255	RPL36	L36	ribosomal protein L36	protein-coding
peakchr6:99394987	chr6	99394988	99396109	+	0	NA	intron (NM_001278716, intron 1 of 9)	CpG	274	NR_103837	26235	Hs.536850	NM_012160	ENSG00000112234	FBXL4	FBL4|FBL5|MTDPS13	F-box and leucine rich repeat protein 4	protein-coding
peakchr17:48555713	chr17	48555714	48557283	+	0	NA	intron (NR_130911, intron 1 of 4)	CpG	277	NM_018346	55316	Hs.8033	NM_018346	ENSG00000136444	RSAD1	HemW	radical S-adenosyl methionine domain containing 1	protein-coding
peakchr8:141520883	chr8	141520884	141522513	+	0	NA	promoter-TSS (NR_040712)	promoter-TSS (NR_040712)	277	NM_017444	54108	Hs.279704	NM_017444	ENSG00000104472	CHRAC1	CHARC1|CHARC15|CHRAC-1|CHRAC-15|CHRAC15|YCL1	chromatin accessibility complex subunit 1	protein-coding
peakchr17:80230599	chr17	80230600	80231996	+	0	NA	non-coding (NR_110578, exon 1 of 9)	non-coding (NR_110578, exon 1 of 9)	278	NM_001363749	1453	Hs.631725	NM_001893	ENSG00000141551	CSNK1D	ASPS|CKI-delta|CKId|CKIdelta|FASPS2|HCKID	casein kinase 1 delta	protein-coding
peakchr17:48943400	chr17	48943401	48945236	+	0	NA	promoter-TSS (NM_005749)	promoter-TSS (NM_005749)	278	NR_038458	400604	Hs.641441	NR_038458	ENSG00000229980	TOB1-AS1	-	TOB1 antisense RNA 1	ncRNA
peakchr8:94928477	chr8	94928478	94930429	+	0	NA	intron (NM_001161781, intron 1 of 1)	CpG	278	NM_001161779	54704	Hs.22265	NM_018444	ENSG00000164951	PDP1	PDH|PDP|PDPC|PPM2A|PPM2C	pyruvate dehyrogenase phosphatase catalytic subunit 1	protein-coding
peakchr4:99849220	chr4	99849221	99850792	+	0	NA	intron (NM_001331017, intron 1 of 7)	CpG	278	NM_001130678	1977	Hs.13211	NM_001968	ENSG00000151247	EIF4E	AUTS19|CBP|EIF4E1|EIF4EL1|EIF4F|eIF-4E	eukaryotic translation initiation factor 4E	protein-coding
peakchr1:67894556	chr1	67894557	67897046	+	0	NA	exon (NM_015640, exon 1 of 8)	exon (NM_015640, exon 1 of 8)	284	NM_001018067	26135	Hs.530412	NM_015640	ENSG00000142864	SERBP1	CGI-55|CHD3IP|HABP4L|PAI-RBP1|PAIRBP1	SERPINE1 mRNA binding protein 1	protein-coding
peakchr7:82071887	chr7	82071888	82073728	+	0	NA	5' UTR (NM_000722, exon 1 of 39)	5' UTR (NM_000722, exon 1 of 39)	285	NM_001302890	781	Hs.282151	NM_000722	ENSG00000153956	CACNA2D1	CACNA2|CACNL2A|CCHL2A|LINC01112|lncRNA-N3	calcium voltage-gated channel auxiliary subunit alpha2delta 1	protein-coding
peakchr15:79164991	chr15	79164992	79166242	+	0	NA	intron (NM_001265604, intron 1 of 11)	CpG	286	NM_001265604	10933	Hs.374503	NM_006791	ENSG00000185787	MORF4L1	Eaf3|FWP006|HsT17725|MEAF3|MORFRG15|MRG15|S863-6	mortality factor 4 like 1	protein-coding
peakchr9:130212610	chr9	130212611	130214185	+	0	NA	promoter-TSS (NM_138361)	promoter-TSS (NM_138361)	287	NM_000976	6136	Hs.408054	NM_000976	ENSG00000197958	RPL12	L12	ribosomal protein L12	protein-coding
peakchr17:26698287	chr17	26698288	26699717	+	0	NA	5' UTR (NM_015077, exon 1 of 13)	5' UTR (NM_015077, exon 1 of 13)	287	NM_015077	23098	Hs.743510	NM_015077	ENSG00000004139	SARM1	MyD88-5|SAMD2|SARM	sterile alpha and TIR motif containing 1	protein-coding
peakchr5:98108592	chr5	98108593	98110719	+	0	NA	promoter-TSS (NR_033932)	promoter-TSS (NR_033932)	289	NM_001366508	285704	Hs.526902	NM_173670	ENSG00000174136	RGMB	DRAGON	repulsive guidance molecule BMP co-receptor b	protein-coding
peakchr1:93297239	chr1	93297240	93298534	+	0	NA	TTS (NM_001252273)	TTS (NM_001252273)	290	NM_000969	6125	Hs.532359	NM_000969	ENSG00000122406	RPL5	L5|MSTP030|PPP1R135|uL18	ribosomal protein L5	protein-coding
peakchr16:21530670	chr16	21530671	21532271	+	0	NA	non-coding (NR_002594, exon 1 of 1)	non-coding (NR_002594, exon 1 of 1)	294	NR_002594	387254	Hs.448808	NR_002594		SLC7A5P2	IMAA|MMAA	solute carrier family 7 member 5 pseudogene 2	pseudo
peakchr15:67813174	chr15	67813175	67814351	+	0	NA	promoter-TSS (NR_040055)	promoter-TSS (NR_040055)	294	NM_001143936	145853	Hs.438385	NM_001143936	ENSG00000189227	C15orf61	-	chromosome 15 open reading frame 61	protein-coding
peakchr3:9437957	chr3	9437958	9439810	+	0	NA	promoter-TSS (NM_001349451)	promoter-TSS (NM_001349451)	294	NR_132780	440944	Hs.598958	NM_001013713	ENSG00000206573	THUMPD3-AS1	SETD5-AS1	THUMPD3 antisense RNA 1	ncRNA
peakchr22:35653208	chr22	35653209	35654352	+	0	NA	intron (NM_001362972, intron 1 of 9)	CpG	294	NM_001003681	10042	Hs.588815	NM_005487	ENSG00000100281	HMGXB4	HMG2L1|HMGBCG|THC211630	HMG-box containing 4	protein-coding
peakchr6:88411052	chr6	88411053	88412257	+	0	NA	5' UTR (NM_018064, exon 1 of 5)	5' UTR (NM_018064, exon 1 of 5)	296	NM_018064	55122	Hs.485915	NM_018064	ENSG00000135334	AKIRIN2	C6orf166|FBI1|dJ486L4.2	akirin 2	protein-coding
peakchr7:2393361	chr7	2393362	2394673	+	0	NA	promoter-TSS (NM_001362791)	promoter-TSS (NM_001362791)	296	NM_001362793	8662	Hs.371001	NM_003751	ENSG00000106263	EIF3B	EIF3-ETA|EIF3-P110|EIF3-P116|EIF3S9|PRT1	eukaryotic translation initiation factor 3 subunit B	protein-coding
peakchr1:185285262	chr1	185285263	185286894	+	0	NA	intron (NM_006469, intron 1 of 14)	CpG	297	NM_006469	10625	Hs.497183	NM_006469	ENSG00000116679	IVNS1ABP	ARA3|FLARA3|HSPC068|KLHL39|ND1|NS-1|NS1-BP|NS1BP	influenza virus NS1A binding protein	protein-coding
peakchr5:170814239	chr5	170814240	170816065	+	0	NA	intron (NM_001355010, intron 1 of 6)	CpG	299	NM_001355009	4869	Hs.557550	NM_002520	ENSG00000181163	NPM1	B23|NPM	nucleophosmin 1	protein-coding
peakchr16:70332899	chr16	70332900	70333610	+	0	NA	exon (NM_007242, exon 1 of 12)	exon (NM_007242, exon 1 of 12)	299	NM_001014451	11269	Hs.221761	NM_007242	ENSG00000157349	DDX19B	DBP5|DDX19|RNAh	DEAD-box helicase 19B	protein-coding
peakchr1:78147998	chr1	78147999	78149627	+	0	NA	promoter-TSS (NM_015534)	promoter-TSS (NM_015534)	299	NM_001308237	26009	Hs.480506	NM_015534	ENSG00000036549	ZZZ3	ATAC1	zinc finger ZZ-type containing 3	protein-coding
peakchr2:38977490	chr2	38977491	38978914	+	0	NA	intron (NM_001031684, intron 1 of 7)	CpG	301	NM_001031684	6432	Hs.309090	NM_006276	ENSG00000115875	SRSF7	9G8|AAG3|SFRS7	serine and arginine rich splicing factor 7	protein-coding
peakchr1:215740318	chr1	215740319	215741581	+	0	NA	5' UTR (NM_001319295, exon 1 of 18)	5' UTR (NM_001319295, exon 1 of 18)	303	NM_016121	51133	Hs.335139	NM_016121	ENSG00000136636	KCTD3	NY-REN-45	potassium channel tetramerization domain containing 3	protein-coding
peakchr21:45937047	chr21	45937048	45937754	+	0	NA	TTS (NR_103707)	TTS (NR_103707)	303	NR_026548	114043	Hs.592163	NM_153204		TSPEAR-AS2	C21orf90	TSPEAR antisense RNA 2	ncRNA
peakchr20:33459836	chr20	33459837	33460874	+	0	NA	intron (NM_178026, intron 1 of 14)	intron (NM_178026, intron 1 of 14)	304	NM_178026	2686	Hs.433738	NM_178026	ENSG00000131067	GGT7	D20S101|GGT4|GGTL3|GGTL5	gamma-glutamyltransferase 7	protein-coding
peakchr13:32889352	chr13	32889353	32890489	+	0	NA	intron (NM_000059, intron 1 of 26)	intron (NM_000059, intron 1 of 26)	304	NM_000059	675	Hs.34012	NM_000059	ENSG00000139618	BRCA2	BRCC2|BROVCA2|FACD|FAD|FAD1|FANCD|FANCD1|GLM3|PNCA2|XRCC11	BRCA2 DNA repair associated	protein-coding
peakchr4:24585168	chr4	24585169	24586576	+	0	NA	intron (NM_001358, intron 1 of 13)	CpG	305	NM_001358	1665	Hs.696074	NM_001358	ENSG00000109606	DHX15	DBP1|DDX15|HRH2|PRP43|PRPF43|PrPp43p	DEAH-box helicase 15	protein-coding
peakchr11:100557940	chr11	100557941	100558707	+	0	NA	5' UTR (NM_001367945, exon 1 of 26)	5' UTR (NM_001367945, exon 1 of 26)	305	NM_152432	143872	Hs.44004	NM_032021	ENSG00000165895	ARHGAP42	AD031|GRAF3|TMEM133	Rho GTPase activating protein 42	protein-coding
peakchrX:153990661	chrX	153990662	153992226	+	0	NA	intron (NR_110022, intron 1 of 13)	CpG	305	NR_110021	1736	Hs.4747	NM_001363	ENSG00000130826	DKC1	CBF5|DKC|DKCX|NAP57|NOLA4|XAP101	dyskerin pseudouridine synthase 1	protein-coding
peakchr19:1437770	chr19	1437771	1439689	+	0	NA	intron (NM_001308226, intron 1 of 3)	CpG	306	NM_001308226	6209	Hs.406683	NM_001018	ENSG00000115268	RPS15	RIG|S15	ribosomal protein S15	protein-coding
peakchr9:115249256	chr9	115249257	115249974	+	0	NA	5' UTR (NM_001350649, exon 1 of 5)	5' UTR (NM_001350649, exon 1 of 5)	309	NM_001350649	100133204	Hs.662552	NM_001350649		C9orf147	-	chromosome 9 open reading frame 147	protein-coding
peakchr14:35591059	chr14	35591060	35591816	+	0	NA	promoter-TSS (NM_014672)	promoter-TSS (NM_014672)	310	NM_001305155	55012	Hs.530712	NM_017917	ENSG00000092020	PPP2R3C	C14orf10|G4-1|G5pr|GDRM|SPGF36	protein phosphatase 2 regulatory subunit B''gamma	protein-coding
peakchr15:68569737	chr15	68569738	68571048	+	0	NA	5' UTR (NM_015322, exon 1 of 2)	5' UTR (NM_015322, exon 1 of 2)	310	NM_015322	10116	Hs.362733	NM_015322	ENSG00000169018	FEM1B	F1A-ALPHA|F1AA|FEM1-beta	fem-1 homolog B	protein-coding
peakchr11:35684234	chr11	35684235	35685038	+	0	NA	5' UTR (NM_017583, exon 1 of 5)	5' UTR (NM_017583, exon 1 of 5)	313	NM_017583	54765	Hs.192103	NM_017583	ENSG00000166326	TRIM44	AN3|DIPB|HSA249128|MC7	tripartite motif containing 44	protein-coding
peakchr22:39267527	chr22	39267528	39268284	+	0	NA	intron (NM_014292, intron 2 of 4)	CpG-17840	315	NM_014292	23466	Hs.592201	NM_014292	ENSG00000183741	CBX6	-	chromobox 6	protein-coding
peakchr10:32634856	chr10	32634857	32636684	+	0	NA	promoter-TSS (NR_104163)	promoter-TSS (NR_104163)	316	NM_001272004	80314	Hs.167805	NM_025209	ENSG00000120616	EPC1	Epl1	enhancer of polycomb homolog 1	protein-coding
peakchr20:45317312	chr20	45317313	45318221	+	0	NA	intron (NM_033550, intron 1 of 1)	CpG	316	NM_033550	112858	Hs.440263	NM_033550	ENSG00000172315	TP53RK	BUD32|C20orf64|GAMOS4|Nori-2|Nori-2p|PRPK|dJ101A2	TP53 regulating kinase	protein-coding
peakchr2:38603541	chr2	38603542	38604654	+	0	NA	promoter-TSS (NM_001308076)	promoter-TSS (NM_001308076)	317	NM_001330461	64225	Hs.594950	NM_022374	ENSG00000119787	ATL2	ARL3IP2|ARL6IP2|aip-2|atlastin2	atlastin GTPase 2	protein-coding
peakchr2:85838907	chr2	85838908	85840182	+	0	NA	promoter-TSS (NM_001013649)	promoter-TSS (NM_001013649)	319	NM_001256728	10713	Hs.654745	NM_006590	ENSG00000168883	USP39	65K|CGI-21|HSPC332|SAD1|SNRNP65	ubiquitin specific peptidase 39	protein-coding
peakchr16:29623933	chr16	29623934	29625503	+	0	NA	non-coding (NR_135317, exon 1 of 12)	non-coding (NR_135317, exon 1 of 12)	320	NR_135317	440354	Hs.552700	NR_002473		SMG1P2	-	SMG1 pseudogene 2	pseudo
peakchr7:100230469	chr7	100230470	100231432	+	0	NA	exon (NM_001206855, exon 2 of 15)	exon (NM_001206855, exon 2 of 15)	322	NM_001206855	7036	Hs.544932	NM_003227	ENSG00000106327	TFR2	HFE3|TFRC2	transferrin receptor 2	protein-coding
peakchr17:6555064	chr17	6555065	6555746	+	0	NA	promoter-TSS (NM_016060)	promoter-TSS (NM_016060)	323	NM_001105520	388327	Hs.262480	NM_001105520	ENSG00000256806	C17orf100	-	chromosome 17 open reading frame 100	protein-coding
peakchr11:14912721	chr11	14912722	14914132	+	0	NA	intron (NM_024514, intron 1 of 4)	CpG	324	NM_024514	120227	Hs.371427	NM_024514	ENSG00000186104	CYP2R1	-	cytochrome P450 family 2 subfamily R member 1	protein-coding
peakchr2:62732363	chr2	62732364	62733649	+	0	NA	intron (NM_198276, intron 1 of 3)	CpG	324	NM_198276	200728	Hs.308028	NM_198276	ENSG00000186889	TMEM17	-	transmembrane protein 17	protein-coding
peakchr1:21502169	chr1	21502170	21503962	+	0	NA	intron (NM_001198801, intron 1 of 34)	(CCG)n|Simple_repeat|Simple_repeat	324	NM_001198802	8672	Hs.467084	NM_003760	ENSG00000075151	EIF4G3	eIF-4G 3|eIF4G 3|eIF4GII	eukaryotic translation initiation factor 4 gamma 3	protein-coding
peakchr17:47866013	chr17	47866014	47866724	+	0	NA	intron (NM_001199155, intron 1 of 13)	CpG	326	NM_001346706	11143	Hs.21907	NM_007067	ENSG00000136504	KAT7	HBO1|HBOA|MYST2|ZC2HC7	lysine acetyltransferase 7	protein-coding
peakchr4:91048234	chr4	91048235	91049792	+	0	NA	intron (NM_001145065, intron 1 of 10)	CpG	329	NM_001145065	401145	Hs.654735	NM_207491	ENSG00000184305	CCSER1	FAM190A	coiled-coil serine rich protein 1	protein-coding
peakchr6:43138584	chr6	43138585	43140087	+	0	NA	promoter-TSS (NM_001292001)	promoter-TSS (NM_001292001)	329	NM_003131	6722	Hs.520140	NM_003131	ENSG00000112658	SRF	MCM1	serum response factor	protein-coding
peakchr17:37008938	chr17	37008939	37010352	+	0	NA	promoter-TSS (NR_002576)	promoter-TSS (NR_002576)	329	NM_000978	9349	Hs.406300	NM_000978	ENSG00000125691	RPL23	L23|rpL17	ribosomal protein L23	protein-coding
peakchr6:30524605	chr6	30524606	30525475	+	0	NA	5' UTR (NM_005275, exon 1 of 12).6	5' UTR (NM_005275, exon 1 of 12).6	331	NM_005275	2794	Hs.83147	NM_005275	ENSG00000204590	GNL1	HSR1	G protein nucleolar 1 (putative)	protein-coding
peakchr10:44101657	chr10	44101658	44102780	+	0	NA	intron (NM_001318140, intron 1 of 4)	CpG	333	NM_145312	220992	Hs.147440	NM_145312	ENSG00000198298	ZNF485	-	zinc finger protein 485	protein-coding
peakchr4:183064889	chr4	183064890	183065781	+	0	NA	intron (NR_125905, intron 1 of 4)	CpG-20284	333	NR_125905	90768	Hs.175465	NR_027107		TENM3-AS1	-	TENM3 antisense RNA 1	ncRNA
peakchr2:45235621	chr2	45235622	45236889	+	0	NA	5' UTR (NM_016932, exon 1 of 2)	5' UTR (NM_016932, exon 1 of 2)	336	NM_016932	10736	Hs.101937	NM_016932	ENSG00000170577	SIX2	-	SIX homeobox 2	protein-coding
peakchr13:50698233	chr13	50698234	50700448	+	0	NA	intron (NR_109974, intron 2 of 6)	CpG	336	NR_152566	8847	Hs.547964	NR_002612	ENSG00000231607	DLEU2	ALT1|BCMSUN|DLB2|LEU2|LINC00022|MIR15AHG|NCRNA00022|RFP2|RFP2OS|TRIM13OS	deleted in lymphocytic leukemia 2	ncRNA
peakchr10:76969685	chr10	76969686	76970815	+	0	NA	intron (NM_001184823, intron 1 of 9)	CpG	338	NM_001184823	7417	Hs.355927	NM_003375	ENSG00000165637	VDAC2	POR	voltage dependent anion channel 2	protein-coding
peakchr16:4364279	chr16	4364280	4365923	+	0	NA	5' UTR (NM_001318918, exon 1 of 8)	5' UTR (NM_001318918, exon 1 of 8)	339	NM_001318918	84662	Hs.592087	NM_032575	ENSG00000126603	GLIS2	NKL|NPHP7	GLIS family zinc finger 2	protein-coding
peakchr6:76311163	chr6	76311164	76312706	+	0	NA	5' UTR (NM_001304792, exon 1 of 15)	5' UTR (NM_001304792, exon 1 of 15)	339	NM_015571	26054	Hs.485784	NM_015571	ENSG00000112701	SENP6	SSP1|SUSP1	SUMO specific peptidase 6	protein-coding
peakchr5:179233821	chr5	179233822	179234879	+	0	NA	promoter-TSS (NM_014275)	promoter-TSS (NM_014275)	341	NM_001142299	8878	Hs.587290	NM_003900	ENSG00000161011	SQSTM1	A170|DMRV|FTDALS3|NADGP|OSIL|PDB3|ZIP3|p60|p62|p62B	sequestosome 1	protein-coding
peakchr1:16693430	chr1	16693431	16694726	+	0	NA	intron (NR_073500, intron 1 of 1)	CpG	341	NR_073501	26099	Hs.252967	NM_001114600	ENSG00000055070	SZRD1	C1orf144	SUZ RNA binding domain containing 1	protein-coding
peakchr1:149870792	chr1	149870793	149872133	+	0	NA	5' UTR (NM_001321025, exon 2 of 2)	5' UTR (NM_001321025, exon 2 of 2)	342	NM_016074	51027	Hs.13880	NM_016074	ENSG00000178096	BOLA1	CGI-143	bolA family member 1	protein-coding
peakchr17:36830004	chr17	36830005	36831729	+	0	NA	5' UTR (NM_001130677, exon 1 of 1)	5' UTR (NM_001130677, exon 1 of 1)	343	NM_001130677	100170841		NM_001130677	ENSG00000273604	EPOP	C17orf96|PRR28	elongin BC and polycomb repressive complex 2 associated protein	protein-coding
peakchr20:30310496	chr20	30310497	30312348	+	0	NA	promoter-TSS (NM_138578)	promoter-TSS (NM_138578)	344	NM_001317921	598	Hs.516966	NM_001191	ENSG00000171552	BCL2L1	BCL-XL/S|BCL2L|BCLX|Bcl-X|PPP1R52	BCL2 like 1	protein-coding
peakchr6:36953600	chr6	36953601	36954365	+	0	NA	non-coding (NR_130739, exon 1 of 12)	non-coding (NR_130739, exon 1 of 12)	344	NM_014341	23787	Hs.485262	NM_014341	ENSG00000137409	MTCH1	CGI-64|PIG60|PSAP|SLC25A49	mitochondrial carrier 1	protein-coding
peakchr12:31226469	chr12	31226470	31227807	+	0	NA	promoter-TSS (NR_038927)	promoter-TSS (NR_038927)	344	NM_004399	1663	Hs.443960	NM_004399	ENSG00000013573	DDX11	CHL1|CHLR1|KRG2|WABS	DEAD/H-box helicase 11	protein-coding
peakchr4:89513335	chr4	89513336	89514617	+	0	NA	intron (NM_001271602, intron 1 of 24)	CpG	345	NM_001318505	8916	Hs.35804	NM_014606	ENSG00000138641	HERC3	-	HECT and RLD domain containing E3 ubiquitin protein ligase 3	protein-coding
peakchr3:36421609	chr3	36421610	36423041	+	0	NA	intron (NM_003149, intron 1 of 10)	intron (NM_003149, intron 1 of 10)	346	NM_003149	6769	Hs.56045	NM_003149	ENSG00000144681	STAC	STAC1	SH3 and cysteine rich domain	protein-coding
peakchr12:85305029	chr12	85305030	85307427	+	0	NA	intron (NM_018057, intron 1 of 4)	intron (NM_018057, intron 1 of 4)	350	NM_001146335	55117	Hs.44424	NM_018057	ENSG00000072041	SLC6A15	NTT73|SBAT1|V7-3|hv7-3	solute carrier family 6 member 15	protein-coding
peakchr17:1302341	chr17	1302342	1303988	+	0	NA	intron (NR_024058, intron 1 of 6)	CpG	351	NM_006761	7531	Hs.513851	NM_006761	ENSG00000108953	YWHAE	14-3-3E|HEL2|KCIP-1|MDCR|MDS	tyrosine 3-monooxygenase/tryptophan 5-monooxygenase activation protein epsilon	protein-coding
peakchr7:112090180	chr7	112090181	112091648	+	0	NA	intron (NM_001007245, intron 2 of 12)	CpG	351	NR_120333	3475	Hs.7879	NM_001550	ENSG00000006652	IFRD1	PC4|TIS7	interferon related developmental regulator 1	protein-coding
peakchr1:210405549	chr1	210405550	210407436	+	0	NA	intron (NM_001354173, intron 1 of 4)	CpG	352	NM_019605	56256	Hs.600545	NM_019605	ENSG00000082497	SERTAD4	DJ667H12.2	SERTA domain containing 4	protein-coding
peakchr15:72766168	chr15	72766169	72767878	+	0	NA	promoter-TSS (NR_135678)	promoter-TSS (NR_135678)	352	NM_005744	25820	Hs.268787	NM_005744	ENSG00000166233	ARIH1	ARI|HARI|HHARI|UBCH7BP	ariadne RBR E3 ubiquitin protein ligase 1	protein-coding
peakchr17:41150002	chr17	41150003	41151575	+	0	NA	non-coding (NR_146327, exon 2 of 4)	non-coding (NR_146327, exon 2 of 4)	353	NM_001349922	6155	Hs.514196	NM_000988	ENSG00000131469	RPL27	DBA16|L27	ribosomal protein L27	protein-coding
peakchr4:103997027	chr4	103997028	103998102	+	0	NA	5' UTR (NM_178833, exon 1 of 12)	5' UTR (NM_178833, exon 1 of 12)	353	NM_001370205	133308	Hs.546482	NM_178833	ENSG00000164038	SLC9B2	NHA2|NHE10|NHEDC2	solute carrier family 9 member B2	protein-coding
peakchr6:38670011	chr6	38670012	38671123	+	0	NA	intron (NM_006708, intron 1 of 5)	intron (NM_006708, intron 1 of 5)	354	NM_006708	2739	Hs.268849	NM_006708	ENSG00000124767	GLO1	GLOD1|GLYI|HEL-S-74	glyoxalase I	protein-coding
peakchr20:37063039	chr20	37063040	37064291	+	0	NA	intron (NR_152761, intron 1 of 5)	CpG	355	NR_152760	388796	Hs.400876	NR_015366	ENSG00000196756	SNHG17	-	small nucleolar RNA host gene 17	ncRNA
peakchr17:48784389	chr17	48784390	48785442	+	0	NA	exon (NM_052855, exon 1 of 5)	exon (NM_052855, exon 1 of 5)	359	NM_052855	91369	Hs.463426	NM_052855	ENSG00000154945	ANKRD40	-	ankyrin repeat domain 40	protein-coding
peakchr9:124855133	chr9	124855134	124855917	+	0	NA	exon (NM_001139442, exon 1 of 9)	exon (NM_001139442, exon 1 of 9)	360	NM_194252	158135	Hs.438937	NM_194252	ENSG00000175764	TTLL11	C9orf20|bA244O19.1	tubulin tyrosine ligase like 11	protein-coding
peakchr1:183440027	chr1	183440028	183441485	+	0	NA	promoter-TSS (NM_173156)	promoter-TSS (NM_173156)	361	NR_040063	284649	Hs.127384	NR_040063	ENSG00000232860	SMG7-AS1	DKFZP564C196	SMG7 antisense RNA 1	ncRNA
peakchr2:86421949	chr2	86421950	86423110	+	0	NA	5' UTR (NM_001100169, exon 1 of 15)	5' UTR (NM_001100169, exon 1 of 15)	363	NM_006839	10989	Hs.148559	NM_006839	ENSG00000132305	IMMT	HMP|MICOS60|MINOS2|Mic60|P87|P87/89|P89|PIG4|PIG52	inner membrane mitochondrial protein	protein-coding
peakchr16:2389365	chr16	2389366	2391350	+	0	NA	promoter-TSS (NR_003574)	promoter-TSS (NR_003574)	371	NM_001089	21	Hs.26630	NM_001089	ENSG00000167972	ABCA3	ABC-C|ABC3|EST111653|LBM180|SMDP3	ATP binding cassette subfamily A member 3	protein-coding
peakchr8:86089081	chr8	86089082	86090443	+	0	NA	promoter-TSS (NR_134311)	promoter-TSS (NR_134311)	373	NM_001083588	1875	Hs.445758	NM_001951	ENSG00000133740	E2F5	E2F-5	E2F transcription factor 5	protein-coding
peakchr5:138629064	chr5	138629065	138630566	+	0	NA	intron (NM_001194956, intron 1 of 13)	CpG	376	NM_001194956	9782	Hs.268939	NM_018834	ENSG00000015479	MATR3	ALS21|MPD2|VCPDM	matrin 3	protein-coding
peakchr7:100025371	chr7	100025372	100026527	+	0	NA	promoter-TSS (NM_001194990)	promoter-TSS (NM_001194990)	377	NM_017984	55063	Hs.105191	NM_017984	ENSG00000078487	ZCWPW1	ZCW1	zinc finger CW-type and PWWP domain containing 1	protein-coding
peakchr1:231298711	chr1	231298712	231299392	+	0	NA	exon (NM_001004342, exon 1 of 10)	exon (NM_001004342, exon 1 of 10)	378	NM_001004342	440730	Hs.655089	NM_001004342	ENSG00000119283	TRIM67	TNL	tripartite motif containing 67	protein-coding
peakchr11:125495248	chr11	125495249	125496147	+	0	NA	promoter-TSS (NM_001330428)	promoter-TSS (NM_001330428)	379	NM_001330427	1111	Hs.24529	NM_001274	ENSG00000149554	CHEK1	CHK1	checkpoint kinase 1	protein-coding
peakchr5:126112179	chr5	126112180	126114238	+	0	NA	non-coding (NR_134488, exon 1 of 12)	non-coding (NR_134488, exon 1 of 12)	381	NM_005573	4001	Hs.89497	NM_005573	ENSG00000113368	LMNB1	ADLD|LMN|LMN2|LMNB	lamin B1	protein-coding
peakchr12:104233894	chr12	104233895	104235363	+	0	NA	intron (NM_001031701, intron 1 of 13)	CpG	383	NM_001031701	51559	Hs.48428	NM_016575	ENSG00000111696	NT5DC3	TU12B1-TY|TU12B1TY	5'-nucleotidase domain containing 3	protein-coding
peakchr12:19591994	chr12	19591995	19593626	+	0	NA	promoter-TSS (NM_001267043)	promoter-TSS (NM_001267043)	384	NM_001363736	121536	Hs.126497	NM_153207	ENSG00000139154	AEBP2	-	AE binding protein 2	protein-coding
peakchr9:86535634	chr9	86535635	86536287	+	0	NA	intron (NM_001354071, intron 1 of 16)	CpG	386	NM_001354071	55582	Hs.697514	NM_017576	ENSG00000165115	KIF27	-	kinesin family member 27	protein-coding
peakchr3:135969018	chr3	135969019	135970122	+	0	NA	intron (NM_001178014, intron 1 of 15)	intron (NM_001178014, intron 1 of 15)	388	NM_000532	5096	Hs.63788	NM_000532	ENSG00000114054	PCCB	-	propionyl-CoA carboxylase subunit beta	protein-coding
peakchr6:131383307	chr6	131383308	131384686	+	0	NA	intron (NM_001350307, intron 1 of 18)	CpG	388	NM_001431	2037	Hs.486470	NM_001431	ENSG00000079819	EPB41L2	4.1-G|4.1G	erythrocyte membrane protein band 4.1 like 2	protein-coding
peakchr12:62995938	chr12	62995939	62997709	+	0	NA	promoter-TSS (NR_029661)	promoter-TSS (NR_029661)	390	NR_121682	283416	Hs.375881	NM_175895	ENSG00000221949	LINC01465	C12orf61	long intergenic non-protein coding RNA 1465	ncRNA
peakchr7:139167618	chr7	139167619	139168429	+	0	NA	exon (NM_198508, exon 1 of 5)	exon (NM_198508, exon 1 of 5)	395	NM_198508	346689	Hs.17572	NM_198508	ENSG00000188883	KLRG2	CLEC15B	killer cell lectin like receptor G2	protein-coding
peakchrX:41192050	chrX	41192051	41193865	+	0	NA	promoter-TSS (NM_001193417)	promoter-TSS (NM_001193417)	397	NM_001356	1654	Hs.728563	NM_001356	ENSG00000215301	DDX3X	CAP-Rf|DBX|DDX14|DDX3|HLP2|MRX102	DEAD-box helicase 3 X-linked	protein-coding
peakchr3:167967068	chr3	167967069	167968348	+	0	NA	non-coding (NR_021485, exon 1 of 16)	non-coding (NR_021485, exon 1 of 16)	398	NR_021485	93556	Hs.478158	NR_021485		EGFEM1P	C3orf50|NCRNA00259	EGF like and EMI domain containing 1, pseudogene	pseudo
peakchr4:83349817	chr4	83349818	83352137	+	0	NA	promoter-TSS (NM_021204)	promoter-TSS (NM_021204)	401	NR_003249	9987	Hs.527105	NM_005463	ENSG00000152795	HNRNPDL	HNRNP|HNRPDL|JKTBP|JKTBP2|LGMD1G|LGMDD3|laAUF1	heterogeneous nuclear ribonucleoprotein D like	protein-coding
peakchr20:30467436	chr20	30467437	30468609	+	0	NA	intron (NR_160277, intron 1 of 12)	intron (NR_160277, intron 1 of 12)	403	NM_001367620	164395	Hs.712915	NM_001008409	ENSG00000131044	TTLL9	C20orf125	tubulin tyrosine ligase like 9	protein-coding
peakchr6:32935815	chr6	32935816	32937738	+	0	NA	5' UTR (NM_005104, exon 1 of 13).4	5' UTR (NM_005104, exon 1 of 13).4	406	NM_005104	6046	Hs.75243	NM_005104	ENSG00000204256	BRD2	BRD2-IT1|D6S113E|FSH|FSRG1|NAT|O27.1.1|RING3|RNF3	bromodomain containing 2	protein-coding
peakchr7:32981672	chr7	32981673	32983073	+	0	NA	intron (NR_003500, intron 1 of 5)	CpG	409	NR_003500	441212	Hs.648086	NM_001039754	ENSG00000205763	RP9P	-	RP9 pseudogene	pseudo
peakchr3:184870088	chr3	184870089	184870788	+	0	NA	exon (NM_001025266, exon 1 of 2)	exon (NM_001025266, exon 1 of 2)	410	NM_001025266	285382	Hs.245793	NM_001025266	ENSG00000187068	C3orf70	-	chromosome 3 open reading frame 70	protein-coding
peakchr8:24770631	chr8	24770632	24772740	+	0	NA	promoter-TSS (NM_001105541)	promoter-TSS (NM_001105541)	412	NM_005382	4741	Hs.458657	NM_005382	ENSG00000104722	NEFM	NEF3|NF-M|NFM	neurofilament medium	protein-coding
peakchr15:47475933	chr15	47475934	47477465	+	0	NA	intron (NM_001198999, intron 1 of 19)	CpG	413	NM_001198999	80031	Hs.511265	NM_020858	ENSG00000137872	SEMA6D	-	semaphorin 6D	protein-coding
peakchr13:51483610	chr13	51483611	51484845	+	0	NA	exon (NM_001142279, exon 1 of 10)	exon (NM_001142279, exon 1 of 10)	414	NM_024570	79621	Hs.306291	NM_024570	ENSG00000136104	RNASEH2B	AGS2|DLEU8	ribonuclease H2 subunit B	protein-coding
peakchr19:45147219	chr19	45147220	45148029	+	0	NA	intron (NM_006505, intron 1 of 7)	CpG	414	NM_006505	5817	Hs.171844	NM_006505	ENSG00000073008	PVR	CD155|HVED|NECL5|Necl-5|PVS|TAGE4	PVR cell adhesion molecule	protein-coding
peakchr16:87901833	chr16	87901834	87903544	+	0	NA	exon (NM_003486, exon 1 of 10)	exon (NM_003486, exon 1 of 10)	424	NM_003486	8140	Hs.513797	NM_003486	ENSG00000103257	SLC7A5	4F2LC|CD98|D16S469E|E16|LAT1|MPE16	solute carrier family 7 member 5	protein-coding
peakchr3:184428684	chr3	184428685	184430167	+	0	NA	promoter-TSS (NR_160768)	promoter-TSS (NR_160768)	426	NM_022149	64110	Hs.306123	NM_022149	ENSG00000177383	MAGEF1	MAGE-F1	MAGE family member F1	protein-coding
peakchr2:64067866	chr2	64067867	64069182	+	0	NA	promoter-TSS (NM_006759)	promoter-TSS (NM_006759)	426	NM_001001521	7360	Hs.516217	NM_006759	ENSG00000169764	UGP2	UDPG|UDPGP|UDPGP2|UGP1|UGPP1|UGPP2|pHC379	UDP-glucose pyrophosphorylase 2	protein-coding
peakchr7:77325349	chr7	77325350	77327055	+	0	NA	promoter-TSS (NR_134251)	promoter-TSS (NR_134251)	426	NM_198467	222194	Hs.72451	NM_198467	ENSG00000187257	RSBN1L	-	round spermatid basic protein 1 like	protein-coding
peakchr6:3231454	chr6	3231455	3232684	+	0	NA	non-coding (NR_147505, exon 1 of 2)	non-coding (NR_147505, exon 1 of 2)	432	NR_147505	100422781	Hs.664539	NR_147505		LOC100422781	-	uncharacterized LOC100422781	ncRNA
peakchr12:49523797	chr12	49523798	49525691	+	0	NA	intron (NM_006082, intron 1 of 3)	CpG	434	NM_006082	10376	Hs.524390	NM_006082	ENSG00000123416	TUBA1B	K-ALPHA-1	tubulin alpha 1b	protein-coding
peakchr16:89752948	chr16	89752949	89754121	+	0	NA	intron (NR_027702, intron 1 of 11)	CpG	438	NM_052987	8558	Hs.699177	NM_003674	ENSG00000185324	CDK10	ALSAS|PISSLRE	cyclin dependent kinase 10	protein-coding
peakchr2:177021689	chr2	177021690	177023259	+	0	NA	intron (NM_006898, intron 1 of 3)	intron (NM_006898, intron 1 of 3)	439	NM_006898	3232	Hs.93574	NM_006898	ENSG00000128652	HOXD3	HOX1D|HOX4|HOX4A|Hox-4.1	homeobox D3	protein-coding
peakchr3:169529943	chr3	169529944	169530546	+	0	NA	exon (NM_001172780, exon 1 of 9)	exon (NM_001172780, exon 1 of 9)	447	NM_153353	151827	Hs.591289	NM_153353	ENSG00000171757	LRRC34	-	leucine rich repeat containing 34	protein-coding
peakchr10:104178226	chr10	104178227	104179831	+	0	NA	promoter-TSS (NM_024326)	promoter-TSS (NM_024326)	455	NM_001270966	5662	Hs.154658	NM_002779	ENSG00000059915	PSD	EFA6|EFA6A|PSD1|TYL	pleckstrin and Sec7 domain containing	protein-coding
peakchr15:57025474	chr15	57025475	57026182	+	0	NA	5' UTR (NM_017661, exon 1 of 22)	5' UTR (NM_017661, exon 1 of 22)	456	NM_017661	54816	Hs.511477	NM_017661	ENSG00000137871	ZNF280D	SUHW4|ZNF634	zinc finger protein 280D	protein-coding
peakchr22:21982929	chr22	21982930	21984775	+	0	NA	non-coding (NR_163922, exon 2 of 5)	non-coding (NR_163922, exon 2 of 5)	459	NR_163923
peakchr14:104603712	chr14	104603713	104605294	+	0	NA	promoter-TSS (NM_015656)	promoter-TSS (NM_015656)	463	NR_158217	105370708		NR_158217		LOC105370708	-	uncharacterized LOC105370708	ncRNA
peakchr3:156877284	chr3	156877285	156878874	+	0	NA	5' UTR (NM_020307, exon 1 of 11)	5' UTR (NM_020307, exon 1 of 11)	470	NM_020307	57018	Hs.4859	NM_020307	ENSG00000163660	CCNL1	ANIA6A|BM-001|PRO1073|ania-6a	cyclin L1	protein-coding
peakchr16:31470227	chr16	31470228	31471353	+	0	NA	exon (NM_001288767, exon 3 of 8)	exon (NM_001288767, exon 3 of 8)	473	NM_001105247	79798	Hs.732945	NM_024742	ENSG00000140691	ARMC5	AIMAH2	armadillo repeat containing 5	protein-coding
peakchr1:36621749	chr1	36621750	36622720	+	0	NA	promoter-TSS (NM_001270895)	promoter-TSS (NM_001270895)	474	NM_001286366	55700	Hs.356096	NM_018067	ENSG00000116871	MAP7D1	PARCC1|RPRC1	MAP7 domain containing 1	protein-coding
peakchr20:44518614	chr20	44518615	44520285	+	0	NA	non-coding (NR_133656, exon 1 of 15)	non-coding (NR_133656, exon 1 of 15)	476	NM_080749	140825	Hs.517094	NM_080749	ENSG00000124257	NEURL2	C20orf163|OZZ|OZZ-E3	neuralized E3 ubiquitin protein ligase 2	protein-coding
peakchr11:58346654	chr11	58346655	58347485	+	0	NA	non-coding (NR_024091, exon 1 of 13)	non-coding (NR_024091, exon 1 of 13)	483	NR_024091	386607	Hs.524920	NM_170768		ZFP91-CNTF	ZFP91|ZNF757|Zfp-91	ZFP91-CNTF readthrough (NMD candidate)	ncRNA
peakchr3:197281445	chr3	197281446	197283264	+	0	NA	intron (NM_203314, intron 1 of 7)	CpG	484	NM_004051	622	Hs.274539	NM_004051	ENSG00000161267	BDH1	BDH|SDR9C1	3-hydroxybutyrate dehydrogenase 1	protein-coding
peakchr3:159942868	chr3	159942869	159944958	+	0	NA	exon (NM_001168214, exon 1 of 1)	exon (NM_001168214, exon 1 of 1)	490	NM_001168214	401097	Hs.729755	NM_001168214	ENSG00000180044	C3orf80	-	chromosome 3 open reading frame 80	protein-coding
peakchr19:3984159	chr19	3984160	3985780	+	0	NA	intron (NM_001961, intron 1 of 14)	CpG	491	NM_001961	1938	Hs.515070	NM_001961	ENSG00000167658	EEF2	EEF-2|EF-2|EF2|SCA26	eukaryotic translation elongation factor 2	protein-coding
peakchr1:109234619	chr1	109234620	109236230	+	0	NA	exon (NM_018061, exon 1 of 6)	exon (NM_018061, exon 1 of 6)	493	NM_001349757	55119	Hs.342307	NM_018061	ENSG00000134186	PRPF38B	NET1	pre-mRNA processing factor 38B	protein-coding
peakchr18:8706308	chr18	8706309	8707941	+	0	NA	non-coding (NR_120598, exon 1 of 2)	non-coding (NR_120598, exon 1 of 2)	494	NR_120598	100287082	Hs.439434	NR_120598	ENSG00000265962	GACAT2	MTCL1-AS1|MTCL1AS1	gastric cancer associated transcript 2	ncRNA
peakchr6:42847123	chr6	42847124	42848604	+	0	NA	intron (NR_134563, intron 1 of 5)	intron (NR_134563, intron 1 of 5)	510	NR_134563	285855	Hs.520133	NM_198486	ENSG00000146223	RPL7L1	dJ475N16.4	ribosomal protein L7 like 1	protein-coding
peakchr10:18429348	chr10	18429349	18430396	+	0	NA	5' UTR (NM_201571, exon 1 of 14)	5' UTR (NM_201571, exon 1 of 14)	519	NM_201596	783	Hs.59093	NM_000724	ENSG00000165995	CACNB2	CACNLB2|CAVB2|MYSB	calcium voltage-gated channel auxiliary subunit beta 2	protein-coding
peakchr7:127031703	chr7	127031704	127032773	+	0	NA	5' UTR (NM_176814, exon 1 of 6)	5' UTR (NM_176814, exon 1 of 6)	524	NM_176814	168850	Hs.159006	NM_176814	ENSG00000048405	ZNF800	-	zinc finger protein 800	protein-coding
peakchr1:220701251	chr1	220701252	220702870	+	0	NA	5' UTR (NM_001286124, exon 1 of 18)	5' UTR (NM_001286124, exon 1 of 18)	536	NM_001286124	4139	Hs.497806	NM_018650	ENSG00000116141	MARK1	MARK|Par-1c|Par1c	microtubule affinity regulating kinase 1	protein-coding
peakchr17:70117410	chr17	70117411	70117986	+	0	NA	promoter-TSS (NR_103737)	promoter-TSS (NR_103737)	537	NM_000346	6662	Hs.647409	NM_000346	ENSG00000125398	SOX9	CMD1|CMPD1|SRA1|SRXX2|SRXY10	SRY-box transcription factor 9	protein-coding
peakchr1:11119100	chr1	11119101	11119955	+	0	NA	intron (NM_003132, intron 1 of 7)	CpG-426	547	NM_003132	6723	Hs.76244	NM_003132	ENSG00000116649	SRM	PAPT|SPDSY|SPS1|SRML1	spermidine synthase	protein-coding
peakchr8:24813254	chr8	24813255	24814395	+	0	NA	exon (NM_006158, exon 1 of 5)	exon (NM_006158, exon 1 of 5)	558	NM_006158	4747	Hs.521461	NM_006158	ENSG00000277586	NEFL	CMT1F|CMT2E|CMTDIG|NF-L|NF68|NFL|PPP1R110	neurofilament light	protein-coding
peakchr8:37887520	chr8	37887521	37889704	+	0	NA	intron (NM_004095, intron 1 of 2)	CpG	560	NM_004095	1978	Hs.411641	NM_004095	ENSG00000187840	EIF4EBP1	4E-BP1|4EBP1|BP-1|PHAS-I	eukaryotic translation initiation factor 4E binding protein 1	protein-coding
peakchr15:82335310	chr15	82335311	82340271	+	0	NA	exon (NM_032246, exon 1 of 2)	exon (NM_032246, exon 1 of 2)	568	NM_032246	84206	Hs.104744	NM_032246	ENSG00000183496	MEX3B	MEX-3B|RKHD3|RNF195	mex-3 RNA binding family member B	protein-coding
peakchr17:42906655	chr17	42906656	42907518	+	0	NA	intron (NM_001080383, intron 1 of 2)	CpG	568	NM_005497	10052	Hs.712052	NM_005497	ENSG00000182963	GJC1	CX45|GJA7	gap junction protein gamma 1	protein-coding
peakchr10:69990775	chr10	69990776	69991819	+	0	NA	exon (NM_145178, exon 1 of 1)	exon (NM_145178, exon 1 of 1)	573	NM_145178	220202	Hs.175396	NM_145178	ENSG00000179774	ATOH7	Math5|NCRNA|PHPVAR|RNANC|bHLHa13	atonal bHLH transcription factor 7	protein-coding
peakchr9:6757366	chr9	6757367	6758486	+	0	NA	non-coding (NR_130707, exon 1 of 15)	non-coding (NR_130707, exon 1 of 15)	576	NM_001354000	23081	Hs.709425	NM_015061	ENSG00000107077	KDM4C	GASC1|JHDM3C|JMJD2C|TDRD14C	lysine demethylase 4C	protein-coding
peakchr1:173793432	chr1	173793433	173795360	+	0	NA	promoter-TSS (NM_001127181)	promoter-TSS (NM_001127181)	585	NM_001365212	55157	Hs.647707	NM_018122	ENSG00000117593	DARS2	ASPRS|LBSL|MT-ASPRS|mtAspRS	aspartyl-tRNA synthetase 2, mitochondrial	protein-coding
peakchr15:101458278	chr15	101458279	101459520	+	0	NA	promoter-TSS (NM_024652)	promoter-TSS (NM_024652)	589	NR_135827	101927751	Hs.659224	NR_135827	ENSG00000259583	LOC101927751	-	uncharacterized LOC101927751	ncRNA
peakchr7:123672004	chr7	123672005	123673039	+	0	NA	exon (NM_001136002, exon 1 of 1)	exon (NM_001136002, exon 1 of 1)	599	NM_001136002	730130	Hs.450249	NM_001136002	ENSG00000234224	TMEM229A	-	transmembrane protein 229A	protein-coding
peakchr16:1660606	chr16	1660607	1662333	+	0	NA	intron (NM_014714, intron 1 of 30)	CpG	603	NM_014714	9742	Hs.389438	NM_014714	ENSG00000187535	IFT140	MZSDS|RP80|SRTD9|WDTC2|c305C8.4|c380F5.1|gs114	intraflagellar transport 140	protein-coding
peakchr17:73452798	chr17	73452799	73453845	+	0	NA	intron (NM_014738, intron 1 of 31)	intron (NM_014738, intron 1 of 31)	606	NM_014738	9772	Hs.514474	NM_014738	ENSG00000177728	TMEM94	IDDCDF|KIAA0195	transmembrane protein 94	protein-coding
peakchr11:61276556	chr11	61276557	61277192	+	0	NA	TTS (NR_039708)	TTS (NR_039708)	653	NM_001145077	390205	Hs.441122	NM_001145077	ENSG00000204950	LRRC10B	-	leucine rich repeat containing 10B	protein-coding
peakchr7:26239134	chr7	26239135	26240290	+	0	NA	intron (NM_031243, intron 1 of 11)	CpG	654	NM_031243	3181	Hs.487774	NM_002137	ENSG00000122566	HNRNPA2B1	HNRNPA2|HNRNPB1|HNRPA2|HNRPA2B1|HNRPB1|IBMPFD2|RNPA2|SNRPB1	heterogeneous nuclear ribonucleoprotein A2/B1	protein-coding
peakchr2:182756682	chr2	182756683	182757580	+	0	NA	intron (NM_001130445, intron 1 of 17)	CpG	674	NM_006751	6744	Hs.196983	NM_006751	ENSG00000138434	ITPRID2	CS-1|CS1|KRAP|SPAG13|SSFA2	ITPR interacting domain containing 2	protein-coding
peakchr13:41634001	chr13	41634002	41635691	+	0	NA	promoter-TSS (NM_007187)	promoter-TSS (NM_007187)	676	NM_001370330	1997	Hs.135646	NM_172373	ENSG00000120690	ELF1	EFTUD1|RIA1	E74 like ETS transcription factor 1	protein-coding
peakchr15:75248164	chr15	75248165	75249996	+	0	NA	5' UTR (NM_017793, exon 1 of 1)	5' UTR (NM_017793, exon 1 of 1)	695	NM_017793	54913	Hs.8562	NM_017793	ENSG00000178718	RPP25	-	ribonuclease P and MRP subunit p25	protein-coding
peakchr8:21987397	chr8	21987398	21988333	+	0	NA	intron (NM_018411, intron 1 of 17)	CpG	700	NM_018411	55806	Hs.272367	NM_005144	ENSG00000168453	HR	ALUNC|AU|HSA277165|HYPT4|MUHH|MUHH1	HR lysine demethylase and nuclear receptor corepressor	protein-coding
peakchr9:115513310	chr9	115513311	115514177	+	0	NA	intron (NM_001012994, intron 1 of 8)	CpG	704	NM_001012994	401548	Hs.522350	NM_001012994	ENSG00000148158	SNX30	ATG24A	sorting nexin family member 30	protein-coding
peakchr13:103451252	chr13	103451253	103453099	+	0	NA	promoter-TSS (NM_001318732)	promoter-TSS (NM_001318732)	707	NM_017693	54841	Hs.288809	NM_017693	ENSG00000134897	BIVM	-	basic, immunoglobulin-like variable motif containing	protein-coding
peakchr17:17739043	chr17	17739044	17740126	+	0	NA	intron (NM_001005291, intron 1 of 19)	CpG	715	NM_001005291	6720	Hs.592123	NM_004176	ENSG00000072310	SREBF1	SREBP1|bHLHd1	sterol regulatory element binding transcription factor 1	protein-coding
peakchr5:133861630	chr5	133861631	133863446	+	0	NA	intron (NM_015288, intron 1 of 10)	CpG-21039	740	NM_015288	23338	Hs.732155	NM_015288	ENSG00000043143	JADE2	JADE-2|PHF15	jade family PHD finger 2	protein-coding
peakchr17:2238987	chr17	2238988	2240875	+	0	NA	promoter-TSS (NM_014853)	promoter-TSS (NM_014853)	747	NM_018128	55720	Hs.388170	NM_018128	ENSG00000167721	TSR1	-	TSR1 ribosome maturation factor	protein-coding
peakchr7:106809904	chr7	106809905	106810566	+	0	NA	intron (NM_012257, intron 1 of 10)	CpG	787	NM_012257	26959	Hs.162032	NM_012257	ENSG00000105856	HBP1	-	HMG-box transcription factor 1	protein-coding
peakchr1:38511035	chr1	38511036	38512294	+	0	NA	exon (NM_002699, exon 1 of 1)	exon (NM_002699, exon 1 of 1)	800	NM_002699	5453	Hs.1837	NM_002699	ENSG00000185668	POU3F1	OCT6|OTF6|SCIP	POU class 3 homeobox 1	protein-coding
peakchr8:19796895	chr8	19796896	19798247	+	0	NA	intron (NM_000237, intron 1 of 9)	CpG	807	NM_000237	4023	Hs.180878	NM_000237	ENSG00000175445	LPL	HDLCQ11|LIPD	lipoprotein lipase	protein-coding
peakchr6:20401267	chr6	20401268	20404601	+	0	NA	promoter-TSS (NM_001243076)	promoter-TSS (NM_001243076)	824	NM_001949	1871	Hs.269408	NM_001949	ENSG00000112242	E2F3	E2F-3	E2F transcription factor 3	protein-coding
peakchr6:43970105	chr6	43970106	43971018	+	0	NA	non-coding (NR_160954, exon 4 of 4)	non-coding (NR_160954, exon 4 of 4)	825	NR_125865	101929705	Hs.670378	NR_125864	ENSG00000237686	LOC101929705	-	uncharacterized LOC101929705	ncRNA
peakchr14:23770566	chr14	23770567	23771907	+	0	NA	intron (NM_001276318, intron 1 of 4)	CpG	831	NM_001276318	90673	Hs.601513	NM_001276318	ENSG00000235194	PPP1R3E	-	protein phosphatase 1 regulatory subunit 3E	protein-coding
peakchr17:7338455	chr17	7338456	7340809	+	0	NA	exon (NM_001320444, exon 2 of 2)	exon (NM_001320444, exon 2 of 2)	840	NM_001320444	284114	Hs.655662	NM_178518	ENSG00000181284	TMEM102	CBAP	transmembrane protein 102	protein-coding
peakchr2:239147490	chr2	239147491	239148116	+	0	NA	exon (NM_018645, exon 4 of 4)	exon (NM_018645, exon 4 of 4)	876	NM_018645	55502	Hs.42949	NM_018645	ENSG00000144485	HES6	C-HAIRY1|HES-6|bHLHb41|bHLHc23	hes family bHLH transcription factor 6	protein-coding
peakchr3:28616829	chr3	28616830	28618494	+	0	NA	intron (NR_038840, intron 1 of 4)	CpG	893	NR_038840	645206	Hs.376725	NR_038840		LINC00693	-	long intergenic non-protein coding RNA 693	ncRNA
peakchr5:94955940	chr5	94955941	94957460	+	0	NA	exon (NM_199243, exon 1 of 1)	exon (NM_199243, exon 1 of 1)	909	NM_199243	285601	Hs.143315	NM_199243	ENSG00000178015	GPR150	PGR11	G protein-coupled receptor 150	protein-coding
peakchr9:100744964	chr9	100744965	100748103	+	0	NA	intron (NM_006401, intron 1 of 6)	CpG	911	NM_006401	10541	Hs.730654	NM_006401	ENSG00000136938	ANP32B	APRIL|PHAPI2|SSP29	acidic nuclear phosphoprotein 32 family member B	protein-coding
peakchr11:100998386	chr11	100998387	100999355	+	0	NA	promoter-TSS (NR_073144)	promoter-TSS (NR_073144)	923	NR_073142	5241	Hs.32405	NM_000926	ENSG00000082175	PGR	NR3C3|PR	progesterone receptor	protein-coding
peakchr16:3314215	chr16	3314216	3315213	+	0	NA	non-coding (NR_033904, exon 1 of 2)	non-coding (NR_033904, exon 1 of 2)	946	NR_033904	283876	Hs.592092	NR_033904	ENSG00000281005	LINC00921	-	long intergenic non-protein coding RNA 921	ncRNA
peakchr8:103875017	chr8	103875018	103875801	+	0	NA	intron (NM_148174, intron 1 of 11)	CpG	982	NM_001301668	51582	Hs.459106	NM_015878	ENSG00000155096	AZIN1	AZI|AZI1|AZIA1|OAZI|OAZIN|ODC1L	antizyme inhibitor 1	protein-coding
peakchr2:97534077	chr2	97534078	97535541	+	0	NA	intron (NM_017789, intron 1 of 14)	CpG	1008	NM_017789	54910	Hs.516220	NM_017789	ENSG00000168758	SEMA4C	M-SEMA-F|SEMACL1|SEMAF|SEMAI	semaphorin 4C	protein-coding
peakchr17:74381800	chr17	74381801	74383008	+	0	NA	intron (NM_001142602, intron 3 of 4)	CpG-11153	1045	NM_001142602	8877	Hs.68061	NM_021972	ENSG00000176170	SPHK1	SPHK	sphingosine kinase 1	protein-coding
peakchrX:74143957	chrX	74143958	74144511	+	0	NA	intron (NM_001008537, intron 1 of 3)	CpG	1053	NM_001008537	340533	Hs.124128	NM_001008537	ENSG00000050030	NEXMIF	KIAA2022|KIDLIA|MRX98|XPN	neurite extension and migration factor	protein-coding
peakchr8:145558449	chr8	145558450	145559644	+	0	NA	intron (NM_031309, intron 1 of 1)	CpG	1097	NM_031309	83482	Hs.31746	NM_031309	ENSG00000261678	SCRT1	SCRT|ZNF898	scratch family transcriptional repressor 1	protein-coding
peakchr10:21823841	chr10	21823842	21824571	+	0	NA	intron (NM_001195630, intron 2 of 3)	CpG-2632	1105	NM_001195630	8028	Hs.30385	NM_004641	ENSG00000078403	MLLT10	AF10	MLLT10 histone lysine methyltransferase DOT1L cofactor	protein-coding
peakchr2:241375872	chr2	241375873	241376506	+	0	NA	intron (NM_002081, intron 1 of 8)	CpG	1109	NM_002081	2817	Hs.328232	NM_002081	ENSG00000063660	GPC1	glypican	glypican 1	protein-coding
peakchr16:4320955	chr16	4320956	4322851	+	0	NA	intron (NM_003223, intron 1 of 6)	CpG	1121	NM_003223	7023	Hs.513305	NM_003223	ENSG00000090447	TFAP4	AP-4|bHLHc41	transcription factor AP-4	protein-coding
peakchr1:205600097	chr1	205600098	205601609	+	0	NA	5' UTR (NM_001973, exon 1 of 5)	5' UTR (NM_001973, exon 1 of 5)	1147	NM_001973	2005	Hs.497520	NM_001973	ENSG00000158711	ELK4	SAP1	ETS transcription factor ELK4	protein-coding
peakchr1:65731149	chr1	65731150	65732014	+	0	NA	intron (NM_014787, intron 1 of 18)	CpG	1150	NM_014787	9829	Hs.647643	NM_014787	ENSG00000116675	DNAJC6	DJC6|PARK19	DnaJ heat shock protein family (Hsp40) member C6	protein-coding
peakchr2:134877938	chr2	134877939	134879409	+	0	NA	intron (NM_001371457, intron 1 of 16)	CpG	1168	NM_001371457
peakchr7:5632177	chr7	5632178	5635083	+	0	NA	intron (NM_003088, intron 1 of 4)	CpG	1183	NM_003088	6624	Hs.118400	NM_003088	ENSG00000075618	FSCN1	FAN1|HSN|SNL|p55	fascin actin-bundling protein 1	protein-coding
peakchr12:122501944	chr12	122501945	122502837	+	0	NA	intron (NR_135044, intron 1 of 3)	MLT1K|LTR|ERVL-MaLR	1195	NR_135044	100506691	Hs.536336	NR_135044	ENSG00000256546	LOC100506691	-	uncharacterized LOC100506691	ncRNA
peakchr9:135994816	chr9	135994817	135996029	+	0	NA	intron (NM_001042368, intron 1 of 17)	intron (NM_001042368, intron 1 of 17)	1204	NM_006266	5900	Hs.106185	NM_006266	ENSG00000160271	RALGDS	RGDS|RGF|RalGEF	ral guanine nucleotide dissociation stimulator	protein-coding
peakchr17:38255118	chr17	38255119	38255991	+	0	NA	intron (NM_021724, intron 1 of 7)	CpG	1287	NM_021724	9572	Hs.724	NM_021724	ENSG00000126368	NR1D1	EAR1|REVERBA|REVERBalpha|THRA1|THRAL|ear-1|hRev	nuclear receptor subfamily 1 group D member 1	protein-coding
peakchr18:55020432	chr18	55020433	55021744	+	0	NA	intron (NM_015879, intron 1 of 3)	CpG	1300	NM_015879	51046	Hs.23172	NM_015879	ENSG00000177511	ST8SIA3	SIAT8C|ST8SiaIII	ST8 alpha-N-acetyl-neuraminide alpha-2,8-sialyltransferase 3	protein-coding
peakchr18:46065853	chr18	46065854	46067559	+	0	NA	intron (NM_001142397, intron 2 of 12)	CpG-11781	1304	NM_001142397	9811	Hs.145230	NM_014772	ENSG00000134030	CTIF	Gm672|KIAA0427	cap binding complex dependent translation initiation factor	protein-coding
peakchr6:160426789	chr6	160426790	160427884	+	0	NA	non-coding (NR_047514, exon 1 of 1)	non-coding (NR_047514, exon 1 of 1)	1359	NR_047514	100271873	Hs.742166	NR_047511	ENSG00000268257	AIRN	AIR|IGF2R-AS|IGF2R-AS1|IGF2RAS|NCRNA00088	antisense of IGF2R non-protein coding RNA	ncRNA
peakchr22:45899574	chr22	45899575	45900746	+	0	NA	intron (NM_006485, intron 1 of 14)	intron (NM_006485, intron 1 of 14)	1397	NM_001996	2192	Hs.24601	NM_001996	ENSG00000077942	FBLN1	FBLN|FIBL1	fibulin 1	protein-coding
peakchr2:20422958	chr2	20422959	20423985	+	0	NA	intron (NM_001006946, intron 2 of 5)	CpG	1419	NM_002997	6382	Hs.224607	NM_002997	ENSG00000115884	SDC1	CD138|SDC|SYND1|syndecan	syndecan 1	protein-coding
peakchr1:59247416	chr1	59247417	59249166	+	0	NA	exon (NM_002228, exon 1 of 1)	exon (NM_002228, exon 1 of 1)	1428	NM_002228	3725	Hs.696684	NM_002228	ENSG00000177606	JUN	AP-1|AP1|c-Jun|p39	Jun proto-oncogene, AP-1 transcription factor subunit	protein-coding
peakchr2:175200642	chr2	175200643	175202009	+	0	NA	exon (NM_001145250, exon 2 of 2)	exon (NM_001145250, exon 2 of 2)	1644	NM_001145250	100131390		NM_001145250	ENSG00000217236	SP9	ZNF990	Sp9 transcription factor	protein-coding
peakchr17:75524294	chr17	75524295	75525235	+	0	NA	intron (NR_148967, intron 1 of 2)	CpG	1682	NR_148967	400622	Hs.514516	NR_148967		LOC400622	-	uncharacterized LOC400622	ncRNA
peakchr4:158143208	chr4	158143209	158144318	+	0	NA	intron (NM_001083620, intron 2 of 15)	CpG	1883	NM_000826	2891	Hs.32763	NM_000826	ENSG00000120251	GRIA2	GLUR2|GLURB|GluA2|GluR-K2|HBGR2	glutamate ionotropic receptor AMPA type subunit 2	protein-coding
peakchr5:82768254	chr5	82768255	82770702	+	0	NA	intron (NM_001126336, intron 1 of 12)	intron (NM_001126336, intron 1 of 12)	1915	NM_004385	1462	Hs.643801	NM_004385	ENSG00000038427	VCAN	CSPG2|ERVR|GHAP|PG-M|WGN|WGN1	versican	protein-coding
peakchr20:307620	chr20	307621	308642	+	0	NA	3' UTR (NM_006943, exon 1 of 1)	3' UTR (NM_006943, exon 1 of 1)	1916	NM_006943	6666	Hs.43627	NM_006943	ENSG00000177732	SOX12	SOX22	SRY-box transcription factor 12	protein-coding
peakchr17:40831481	chr17	40831482	40832379	+	0	NA	exon (NM_016602, exon 2 of 2)	exon (NM_016602, exon 2 of 2)	1931	NM_016602	2826	Hs.744542	NM_016602	ENSG00000184451	CCR10	GPR2	C-C motif chemokine receptor 10	protein-coding
peakchr7:20824013	chr7	20824014	20825085	+	0	NA	exon (NM_198956, exon 3 of 3)	exon (NM_198956, exon 3 of 3)	1956	NM_182700	221833	Hs.195922	NM_182700	ENSG00000164651	SP8	BTD	Sp8 transcription factor	protein-coding
peakchr1:27191393	chr1	27191394	27192040	+	0	NA	TTS (NM_006142)	TTS (NM_006142)	2077	NM_006142	2810	Hs.523718	NM_006142	ENSG00000175793	SFN	YWHAS	stratifin	protein-coding
peakchr1:155053243	chr1	155053244	155053837	+	0	NA	intron (NM_004952, intron 1 of 4)	CpG	2227	NM_004952	1944	Hs.516656	NM_004952	ENSG00000143590	EFNA3	EFL2|EPLG3|Ehk1-L|LERK3	ephrin A3	protein-coding
peakchr5:158521818	chr5	158521819	158522913	+	0	NA	intron (NM_001324107, intron 4 of 15)	intron (NM_001324107, intron 4 of 15)	2598	NM_001364156	1879	Hs.573143	NM_024007	ENSG00000164330	EBF1	COE1|EBF|O/E-1|OLF1	EBF transcription factor 1	protein-coding
peakchr6:127836630	chr6	127836631	127837750	+	0	NA	exon (NM_001012279, exon 2 of 12)	exon (NM_001012279, exon 2 of 12)	2979	NM_001012279	387104	Hs.319247	NM_001012279	ENSG00000255330	SOGA3	C6orf174|dJ403A15.3	SOGA family member 3	protein-coding
peakchr2:206549525	chr2	206549526	206551584	+	0	NA	intron (NM_018534, intron 1 of 15)	CpG	3330	NM_018534	8828	Hs.471200	NM_003872	ENSG00000118257	NRP2	NP2|NPN2|PRO2714|VEGF165R2	neuropilin 2	protein-coding
peakchr10:75407201	chr10	75407202	75407666	+	0	NA	exon (NM_024875, exon 2 of 2)	exon (NM_024875, exon 2 of 2)	3364	NM_024875	79933	Hs.645273	NM_024875	ENSG00000166317	SYNPO2L	-	synaptopodin 2 like	protein-coding
peakchr15:76050696	chr15	76050697	76051286	+	0	NA	Intergenic	Intergenic	3665	NR_036198	100423035		NR_036198	ENSG00000284385	MIR4313	-	microRNA 4313	ncRNA
peakchr13:44765554	chr13	44765555	44766355	+	0	NA	Intergenic	Intergenic	4381	NR_107046	102465876		NR_107046	ENSG00000276319	MIR8079	hsa-mir-8079	microRNA 8079	ncRNA
peakchr1:23880845	chr1	23880846	23882341	+	0	NA	Intergenic	CpG	4399	NM_002167	3399	Hs.76884	NM_002167	ENSG00000117318	ID3	HEIR-1|bHLHb25	inhibitor of DNA binding 3, HLH protein	protein-coding
peakchr17:74539894	chr17	74539895	74541214	+	0	NA	non-coding (NR_033357, exon 5 of 5)	non-coding (NR_033357, exon 5 of 5)	4428	NM_001077620	768206	Hs.634380	NM_001077620	ENSG00000214140	PRCD	RP36	photoreceptor disc component	protein-coding
peakchr4:85413949	chr4	85413950	85414839	+	0	NA	TTS (NM_006168)	TTS (NM_006168)	4993	NM_006168	4825	Hs.546270	NM_006168	ENSG00000163623	NKX6-1	NKX6.1|NKX6A	NK6 homeobox 1	protein-coding
peakchr17:18286173	chr17	18286174	18287095	+	0	NA	exon (NM_001145127, exon 8 of 11)	exon (NM_001145127, exon 8 of 11)	5542	NM_001145127	645027	Hs.462400	NM_001145127	ENSG00000214860	EVPLL	-	envoplakin like	protein-coding
peakchr4:140216351	chr4	140216352	140217195	+	0	NA	intron (NM_001184989, intron 3 of 5)	CpG	5591	NM_001184991	4717	Hs.84549	NM_002494	ENSG00000109390	NDUFC1	KFYI	NADH:ubiquinone oxidoreductase subunit C1	protein-coding
peakchr13:36044691	chr13	36044692	36045529	+	0	NA	intron (NM_015678, intron 40 of 57)	CpG	5716	NM_005584	4081	Hs.584776	NM_005584	ENSG00000180660	MAB21L1	CAGR1|Nbla00126	mab-21 like 1	protein-coding
peakchr19:45656523	chr19	45656524	45657331	+	0	NA	exon (NM_198478, exon 4 of 4)	exon (NM_198478, exon 4 of 4)	6481	NM_198478	284353	Hs.299256	NM_198478		NKPD1	-	NTPase KAP family P-loop domain containing 1	protein-coding
peakchr6:100061178	chr6	100061179	100062280	+	0	NA	exon (NM_021620, exon 4 of 4)	exon (NM_021620, exon 4 of 4)	7079	NM_021620	59336	Hs.287386	NM_021620	ENSG00000112238	PRDM13	MU-MB-20.220|PFM10	PR/SET domain 13	protein-coding
peakchr5:10484979	chr5	10484980	10486085	+	0	NA	Intergenic	Intergenic	7383	NR_106747	102465138		NR_106747	ENSG00000277073	MIR6131	hsa-mir-6131	microRNA 6131	ncRNA
peakchr9:132257999	chr9	132258000	132259361	+	0	NA	intron (NR_038955, intron 2 of 4)	CpG	7741	NR_038955	100506190	Hs.529860	NR_038955		LINC00963	MetaLnc9	long intergenic non-protein coding RNA 963	ncRNA
peakchr9:124975536	chr9	124975537	124976555	+	0	NA	exon (NM_001242335, exon 5 of 7)	exon (NM_001242335, exon 5 of 7)	7973	NM_001242335	26468	Hs.103137	NM_014368	ENSG00000106852	LHX6	LHX6.1	LIM homeobox 6	protein-coding
peakchr22:46457329	chr22	46457330	46458343	+	0	NA	Intergenic	CpG	8110	NR_027034	150381	Hs.659113	NR_027034		PRR34-AS1	-	PRR34 antisense RNA 1	ncRNA
peakchr19:1875776	chr19	1875777	1876583	+	0	NA	TTS (NM_031213)	TTS (NM_031213)	9315	NM_031213	81926	Hs.465542	NM_031213	ENSG00000129968	ABHD17A	C19orf27|FAM108A1	abhydrolase domain containing 17A	protein-coding
peakchr15:74537655	chr15	74537656	74538468	+	0	NA	intron (NM_025055, intron 2 of 18)	CpG	9395	NM_025055	80125	Hs.383206	NM_025055	ENSG00000140481	CCDC33	CT61|HP11097	coiled-coil domain containing 33	protein-coding
peakchr4:15480792	chr4	15480793	15481570	+	0	NA	intron (NM_020785, intron 5 of 6)	intron (NM_020785, intron 5 of 6)	9675	NM_001164720	57545	Hs.590928	NM_020785	ENSG00000048342	CC2D2A	JBTS9|MKS6	coiled-coil and C2 domain containing 2A	protein-coding
peakchr12:120755051	chr12	120755052	120755880	+	0	NA	Intergenic	CpG	10116	NM_000928	5319	Hs.992	NM_000928	ENSG00000170890	PLA2G1B	PLA2|PLA2A|PPLA2	phospholipase A2 group IB	protein-coding
peakchr17:66442685	chr17	66442686	66443375	+	0	NA	intron (NM_001320772, intron 2 of 11)	intron (NM_001320772, intron 2 of 11)	10607	NM_017983	55062	Hs.463964	NM_017983	ENSG00000070540	WIPI1	ATG18|ATG18A|WIPI49	WD repeat domain, phosphoinositide interacting 1	protein-coding
peakchr12:26266840	chr12	26266841	26267766	+	0	NA	Intergenic	CpG	10667	NM_030762	79365	Hs.177841	NM_030762	ENSG00000123095	BHLHE41	BHLHB3|DEC2|SHARP1|hDEC2	basic helix-loop-helix family member e41	protein-coding
peakchr3:108907469	chr3	108907470	108907944	+	0	NA	Intergenic	Intergenic	10695	NR_026767	677779	Hs.618669	NM_001040054	ENSG00000214381	LINC00488	C3orf66	long intergenic non-protein coding RNA 488	ncRNA
peakchr1:32816400	chr1	32816401	32817468	+	0	NA	Intergenic	Intergenic	10910	NM_001167676	100128071	Hs.512763	NM_001167676	ENSG00000225828	FAM229A	-	family with sequence similarity 229 member A	protein-coding
peakchr17:56326724	chr17	56326725	56327591	+	0	NA	intron (NR_027647, intron 5 of 11)	CpG-10927	11213	NR_027647	4025	Hs.234742	NM_006151	ENSG00000167419	LPO	SPO	lactoperoxidase	protein-coding
peakchr17:73749617	chr17	73749618	73750349	+	0	NA	exon (NM_000213, exon 33 of 40)	exon (NM_000213, exon 33 of 40)	11290	NM_000154	2584	Hs.407966	NM_000154	ENSG00000108479	GALK1	GALK|GK1|HEL-S-19	galactokinase 1	protein-coding
peakchr3:149967632	chr3	149967633	149968501	+	0	NA	Intergenic	Intergenic	11580	NR_110167	101927992	Hs.534682	NR_110167	ENSG00000244541	LINC01213	-	long intergenic non-protein coding RNA 1213	ncRNA
peakchr16:88839061	chr16	88839062	88840090	+	0	NA	intron (NM_001142864, intron 1 of 50)	intron (NM_001142864, intron 1 of 50)	12052	NM_001142864	9780	Hs.377001	NM_001142864	ENSG00000103335	PIEZO1	DHS|FAM38A|LMPH3|LMPHM6|Mib	piezo type mechanosensitive ion channel component 1	protein-coding
peakchr2:219757307	chr2	219757308	219758166	+	0	NA	exon (NM_025216, exon 4 of 4)	exon (NM_025216, exon 4 of 4)	12163	NM_025216	80326	Hs.121540	NM_025216	ENSG00000135925	WNT10A	OODD|SSPS|STHAG4	Wnt family member 10A	protein-coding
peakchr13:114830125	chr13	114830126	114831346	+	0	NA	intron (NM_001320821, intron 2 of 25)	intron (NM_001320821, intron 2 of 25)	12694	NM_001320822	22821	Hs.593075	NM_007368	ENSG00000185989	RASA3	GAP1IP4BP|GAPIII	RAS p21 protein activator 3	protein-coding
peakchr21:38593253	chr21	38593254	38594068	+	0	NA	non-coding (NR_026719, exon 3 of 3)	non-coding (NR_026719, exon 3 of 3)	12857	NR_026719	257203	Hs.505159	NM_148675	ENSG00000230366	DSCR9	NCRNA00038	Down syndrome critical region 9	ncRNA
peakchr7:129794193	chr7	129794194	129794871	+	0	NA	Intergenic	Intergenic	12961	NR_149033	100128325	Hs.105944	NR_149033	ENSG00000229196	LOC100128325	-	uncharacterized LOC100128325	ncRNA
peakchr16:85659392	chr16	85659393	85660640	+	0	NA	intron (NM_001278184, intron 1 of 14)	intron (NM_001278184, intron 1 of 14)	13088	NM_001278184	23199	Hs.461647	NM_014615	ENSG00000131149	GSE1	CRHSP24|KIAA0182	Gse1 coiled-coil protein	protein-coding
peakchr6:53516148	chr6	53516149	53517254	+	0	NA	exon (NM_001003760, exon 3 of 3)	exon (NM_001003760, exon 3 of 3)	13853	NM_001003760	401265	Hs.131064	NM_001003760	ENSG00000124743	KLHL31	BKLHD6|KBTBD1|KLHL|bA345L23.2	kelch like family member 31	protein-coding
peakchr17:37909962	chr17	37909963	37911112	+	0	NA	Intergenic	CpG	14317	NM_001242443	2886	Hs.86859	NM_005310	ENSG00000141738	GRB7	-	growth factor receptor bound protein 7	protein-coding
peakchr7:5646663	chr7	5646664	5647838	+	0	NA	TTS (NM_003088)	TTS (NM_003088)	14804	NM_003088	6624	Hs.118400	NM_003088	ENSG00000075618	FSCN1	FAN1|HSN|SNL|p55	fascin actin-bundling protein 1	protein-coding
peakchr19:56014836	chr19	56014837	56015821	+	0	NA	intron (NM_001144950, intron 12 of 13)	CpG	15526	NM_001195267	284297	Hs.554182	NM_182571	ENSG00000179954	SSC5D	S5D-SRCRB	scavenger receptor cysteine rich family member with 5 domains	protein-coding
peakchr12:54566734	chr12	54566735	54567600	+	0	NA	Intergenic	Intergenic	15574	NM_001351246	23583	Hs.632721	NM_014311	ENSG00000123415	SMUG1	FDG|HMUDG|UNG3	single-strand-selective monofunctional uracil-DNA glycosylase 1	protein-coding
peakchr19:4815465	chr19	4815466	4816258	+	0	NA	TTS (NM_182919)	TTS (NM_182919)	15892	NM_182919	148022	Hs.29344	NM_014261	ENSG00000127666	TICAM1	IIAE6|MyD88-3|PRVTIRB|TICAM-1|TRIF	toll like receptor adaptor molecule 1	protein-coding
peakchr15:29077090	chr15	29077091	29077661	+	0	NA	intron (NR_037599, intron 10 of 13)	CpG	16455	NM_001365371	728310	Hs.589351	NM_001365371	ENSG00000261649	GOLGA6L7	GOLGA6L7P	golgin A6 family like 7	protein-coding
peakchr17:60721626	chr17	60721627	60722364	+	0	NA	intron (NM_006039, intron 1 of 29)	intron (NM_006039, intron 1 of 29)	16964	NM_006039	9902	Hs.7835	NM_006039	ENSG00000011028	MRC2	CD280|CLEC13E|ENDO180|UPARAP	mannose receptor C type 2	protein-coding
peakchr17:43661553	chr17	43661554	43662841	+	0	NA	Intergenic	CpG	17031	NR_026901	644172	Hs.448859	NR_026901		MAPK8IP1P2	-	mitogen-activated protein kinase 8 interacting protein 1 pseudogene 2	pseudo
peakchr17:47269116	chr17	47269117	47270289	+	0	NA	Intergenic	CpG	17040	NM_031498	2793	Hs.181781	NM_031498	ENSG00000167083	GNGT2	G-GAMMA-8|G-GAMMA-C|GNG8|GNG9|GNGT8	G protein subunit gamma transducin 2	protein-coding
peakchr3:194053807	chr3	194053808	194054904	+	0	NA	Intergenic	CpG	17701	NM_001291988	1370	Hs.528368	NM_001309	ENSG00000178772	CPN2	ACBP	carboxypeptidase N subunit 2	protein-coding
peakchr20:56246912	chr20	56246913	56247734	+	0	NA	intron (NM_199171, intron 1 of 3)	CpG	18419	NM_001255976	56937	Hs.517155	NM_020182	ENSG00000124225	PMEPA1	STAG1|TMEPAI	prostate transmembrane protein, androgen induced 1	protein-coding
peakchr20:56784481	chr20	56784482	56785322	+	0	NA	Intergenic	Intergenic	18807	NM_001304369	140731	Hs.266571	NM_080674	ENSG00000124227	ANKRD60	C20orf86|bA196N14.3	ankyrin repeat domain 60	protein-coding
peakchr17:41445663	chr17	41445664	41446731	+	0	NA	Intergenic	CpG	20069	NR_027413	100130581	Hs.546897	NR_027412	ENSG00000188825	LINC00910	-	long intergenic non-protein coding RNA 910	ncRNA
peakchr6:35285516	chr6	35285517	35286430	+	0	NA	exon (NM_022047, exon 7 of 11)	exon (NM_022047, exon 7 of 11)	20378	NM_022047	50619	Hs.15476	NM_022047	ENSG00000023892	DEF6	IBP|SLAT|SWAP70L	DEF6 guanine nucleotide exchange factor	protein-coding
peakchr17:42060828	chr17	42060829	42061800	+	0	NA	intron (NM_004160, intron 1 of 6)	CpG	20523	NM_004160	5697	Hs.169249	NM_004160	ENSG00000131096	PYY	PYY-I|PYY1	peptide YY	protein-coding
peakchr3:184301050	chr3	184301051	184302241	+	0	NA	Intergenic	CpG	22073	NM_004443	2049	Hs.2913	NM_004443	ENSG00000182580	EPHB3	EK2|ETK2|HEK2|TYRO6	EPH receptor B3	protein-coding
peakchr14:102050536	chr14	102050537	102051427	+	0	NA	Intergenic	CpG	23294	NM_001362	1735	Hs.49322	NM_001362	ENSG00000197406	DIO3	5DIII|D3|DIOIII|TXDI3	iodothyronine deiodinase 3	protein-coding
peakchr17:79454519	chr17	79454520	79455682	+	0	NA	Intergenic	CpG	24724	NM_001199954	71	Hs.514581	NM_001614	ENSG00000184009	ACTG1	ACT|ACTG|DFNA20|DFNA26|HEL-176	actin gamma 1	protein-coding
peakchr21:48081117	chr21	48081118	48082382	+	0	NA	TTS (NM_001242866)	TTS (NM_001242866)	26164	NM_206962	3275	Hs.154163	NM_001535	ENSG00000160310	PRMT2	HRMT1L1	protein arginine methyltransferase 2	protein-coding
peakchr20:48631406	chr20	48631407	48632053	+	0	NA	Intergenic	Intergenic	26436	NR_051976	100887755	Hs.195705	NR_051976		TRERNA1	LINC00651|treRNA	translation regulatory long non-coding RNA 1	ncRNA
peakchr1:26826528	chr1	26826529	26828084	+	0	NA	Intergenic	CpG	28375	NM_005517	3151	Hs.181163	NM_005517	ENSG00000198830	HMGN2	HMG17	high mobility group nucleosomal binding domain 2	protein-coding
peakchr3:129295963	chr3	129295964	129296893	+	0	NA	intron (NM_015103, intron 9 of 35)	intron (NM_015103, intron 9 of 35)	29154	NM_015103	23129	Hs.301685	NM_015103	ENSG00000004399	PLXND1	PLEXD1	plexin D1	protein-coding
peakchr2:129046889	chr2	129046890	129047479	+	0	NA	intron (NM_004807, intron 1 of 1)	intron (NM_004807, intron 1 of 1)	29258	NM_004807	9394	Hs.512841	NM_004807	ENSG00000136720	HS6ST1	HH15|HS6ST	heparan sulfate 6-O-sulfotransferase 1	protein-coding
peakchr12:131170911	chr12	131170912	131171518	+	0	NA	intron (NM_001351226, intron 1 of 21)	CpG	29629	NM_001351230	23504	Hs.657441	NM_015347	ENSG00000060709	RIMBP2	PPP1R133|RBP2|RIM-BP2	RIMS binding protein 2	protein-coding
peakchr7:1852084	chr7	1852085	1852745	+	0	NA	Intergenic	Intergenic	31474	NR_039799	100616160		NR_039799	ENSG00000265089	MIR4655	-	microRNA 4655	ncRNA
peakchr7:55224737	chr7	55224738	55225265	+	0	NA	TTS (NM_201283)	TTS (NM_201283)	31641	NR_047551	100507500	Hs.720489	NR_047551	ENSG00000224057	EGFR-AS1	-	EGFR antisense RNA 1	ncRNA
peakchr1:44029788	chr1	44029789	44030815	+	0	NA	intron (NM_002840, intron 5 of 33)	intron (NM_002840, intron 5 of 33)	33748	NM_002840	5792	Hs.272062	NM_002840	ENSG00000142949	PTPRF	BNAH2|LAR	protein tyrosine phosphatase receptor type F	protein-coding
peakchr1:43389455	chr1	43389456	43390416	+	0	NA	Intergenic	CpG	34603	NM_006516	6513	Hs.473721	NM_006516	ENSG00000117394	SLC2A1	CSE|DYT17|DYT18|DYT9|EIG12|GLUT|GLUT-1|GLUT1|GLUT1DS|HTLVR|PED|SDCHCN	solute carrier family 2 member 1	protein-coding
peakchr5:10601232	chr5	10601233	10601971	+	0	NA	intron (NM_001164440, intron 1 of 3)	L2c|LINE|L2	37420	NM_001164440	651746	Hs.26039	NM_001164440	ENSG00000164236	ANKRD33B	-	ankyrin repeat domain 33B	protein-coding
peakchr3:14257633	chr3	14257634	14258484	+	0	NA	Intergenic	Intergenic	37742	NM_014463	27258	Hs.111632	NM_014463	ENSG00000170860	LSM3	SMX4|USS2|YLR438C	LSM3 homolog, U6 small nuclear RNA and mRNA degradation associated	protein-coding
peakchr1:2245506	chr1	2245507	2246791	+	0	NA	Intergenic	CpG	37951	NR_024489	100129534	Hs.655313	NM_001127577	ENSG00000269896	LOC100129534	-	small nuclear ribonucleoprotein polypeptide N pseudogene	pseudo
peakchr1:45096992	chr1	45096993	45098428	+	0	NA	intron (NM_001319957, intron 4 of 13)	CpG	39018	NR_145816	109623472		NR_145816		SNORD145	-	small nucleolar RNA, C/D box 145	snoRNA
peakchr2:171829770	chr2	171829771	171830397	+	0	NA	Intergenic	CpG	44321	NM_015530	26003	Hs.431317	NM_015530	ENSG00000115806	GORASP2	GOLPH6|GRASP55|GRS2|p59	golgi reassembly stacking protein 2	protein-coding
peakchr6:37018934	chr6	37018935	37019837	+	0	NA	Intergenic	Intergenic	45955	NM_173558	221472	Hs.509664	NM_173558	ENSG00000146192	FGD2	ZFYVE4	FYVE, RhoGEF and PH domain containing 2	protein-coding
peakchr17:21355448	chr17	21355449	21356276	+	0	NA	Intergenic	Intergenic	47414	NM_001194958	100134444	Hs.200629	NM_001194958	ENSG00000260458	KCNJ18	KIR2.6|TTPP2	potassium voltage-gated channel subfamily J member 18	protein-coding
peakchr22:41417851	chr22	41417852	41419010	+	0	NA	Intergenic	CpG	51294	NR_132979	106635682		NR_132979		SNORD140	-	small nucleolar RNA, C/D box 140	snoRNA
peakchr4:146654056	chr4	146654057	146654809	+	0	NA	TTS (NM_001080531)	TTS (NM_001080531)	53077	NM_001080531	646603		NM_001080531	ENSG00000237136	C4orf51	-	chromosome 4 open reading frame 51	protein-coding
peakchr7:127775329	chr7	127775330	127776508	+	0	NA	Intergenic	CpG	54006	NR_030324	693178		NR_030324	ENSG00000207588	MIR593	MIRN593|hsa-mir-593	microRNA 593	ncRNA
peakchr7:128170931	chr7	128170932	128171906	+	0	NA	Intergenic	CpG	54636	NM_018396	55798	Hs.433213	NM_018396	ENSG00000165055	METTL2B	METL|METTL2|METTL2A|PSENIP1	methyltransferase like 2B	protein-coding
peakchr13:50802762	chr13	50802763	50803656	+	0	NA	intron (NR_109974, intron 2 of 6)	AluSz|SINE|Alu	57055	NR_002183	145165	Hs.511834	NM_153290		ST13P4	FAM10A4|FAM10A4P	ST13, Hsp70 interacting protein pseudogene 4	pseudo
peakchr11:123008063	chr11	123008064	123008797	+	0	NA	intron (NM_024769, intron 1 of 6)	intron (NM_024769, intron 1 of 6)	57526	NM_024769	79827	Hs.591949	NM_024769	ENSG00000166250	CLMP	ACAM|ASAM|CSBM|CSBS	CXADR like membrane protein	protein-coding
peakchr8:61822234	chr8	61822235	61823135	+	0	NA	Intergenic	CpG	57622	NR_034003	100130298	Hs.636194	NR_034003		LOC100130298	-	hCG1816373-like	ncRNA
peakchr1:37437474	chr1	37437475	37438066	+	0	NA	intron (NM_000831, intron 1 of 15)	intron (NM_000831, intron 1 of 15)	62346	NM_000831	2899	Hs.128848	NM_000831	ENSG00000163873	GRIK3	EAA5|GLR7|GLUR7|GluK3|GluR7a	glutamate ionotropic receptor kainate type subunit 3	protein-coding
peakchr18:31738910	chr18	31738911	31739674	+	0	NA	intron (NM_001353232, intron 1 of 9)	CpG	63142	NM_001282527	8715	Hs.514795	NM_003787	ENSG00000101746	NOL4	CT125|HRIHFB2255|NOLP	nucleolar protein 4	protein-coding
peakchr12:132067659	chr12	132067660	132068349	+	0	NA	Intergenic	Tigger6a|DNA|TcMar-Tigger	64662	NR_146868	105370085	Hs.739274	NR_146868		LINC02414	-	long intergenic non-protein coding RNA 2414	ncRNA
peakchr3:177076715	chr3	177076716	177078109	+	0	NA	Intergenic	Intergenic	65182	NR_047465	100820709	Hs.518409	NR_047465	ENSG00000203645	LINC00501	-	long intergenic non-protein coding RNA 501	ncRNA
peakchr6:144536847	chr6	144536848	144537636	+	0	NA	Intergenic	CpG	65588	NM_003764	8676	Hs.118958	NM_003764	ENSG00000135604	STX11	FHL4|HLH4|HPLH4	syntaxin 11	protein-coding
peakchr1:26946651	chr1	26946652	26948279	+	0	NA	Intergenic	CpG	66432	NR_031740	100302190		NR_031740	ENSG00000238705	MIR1976	hsa-mir-1976	microRNA 1976	ncRNA
peakchr4:140655838	chr4	140655839	140657308	+	0	NA	intron (NM_018717, intron 2 of 4)	CpG	69600	NM_001204368	4258	Hs.81874	NM_002413	ENSG00000085871	MGST2	GST2|MGST-II	microsomal glutathione S-transferase 2	protein-coding
peakchr11:10952274	chr11	10952275	10953064	+	0	NA	Intergenic	CpG	72905	NR_034137	729013	Hs.726427	NR_034137	ENSG00000247271	ZBED5-AS1	-	ZBED5 antisense RNA 1	ncRNA
peakchr19:38997342	chr19	38997343	38997918	+	0	NA	intron (NM_000540, intron 57 of 105)	intron (NM_000540, intron 57 of 105)	73290	NM_000540	6261	Hs.466664	NM_000540	ENSG00000196218	RYR1	CCO|MHS|MHS1|PPP1R137|RYDR|RYR|RYR-1|SKRR	ryanodine receptor 1	protein-coding
peakchr9:102058557	chr9	102058558	102059448	+	0	NA	Intergenic	CpG	74439	NM_006808	10952	Hs.191887	NM_006808	ENSG00000106803	SEC61B	-	SEC61 translocon beta subunit	protein-coding
peakchr15:20562508	chr15	20562509	20564401	+	0	NA	Intergenic	Intergenic	75458	NR_038836	646096	Hs.448789	NR_038836	ENSG00000259156	CHEK2P2	-	checkpoint kinase 2 pseudogene 2	pseudo
peakchr17:36665533	chr17	36665534	36667467	+	0	NA	exon (NM_001199417, exon 24 of 24)	exon (NM_001199417, exon 24 of 24)	81792	NM_001199417	57636	Hs.374446	NM_020876	ENSG00000275832	ARHGAP23	-	Rho GTPase activating protein 23	protein-coding
peakchr20:42667298	chr20	42667299	42668076	+	0	NA	intron (NM_001098797, intron 3 of 8)	L2a|LINE|L2	93151	NM_001098798	84969	Hs.26608	NM_032883	ENSG00000124191	TOX2	C20orf100|GCX-1|GCX1|dJ1108D11.2|dJ495O3.1	TOX high mobility group box family member 2	protein-coding
peakchr1:232172045	chr1	232172046	232172783	+	0	NA	intron (NM_018662, intron 12 of 12)	intron (NM_018662, intron 12 of 12)	110834	NR_126441	104472714		NR_126441	ENSG00000226758	DISC1-IT1	-	DISC1 intronic transcript 1	ncRNA
peakchr1:165204447	chr1	165204448	165205683	+	0	NA	intron (NM_001174069, intron 4 of 8)	CpG	120413	NM_001174069	4009	Hs.667312	NM_177398	ENSG00000162761	LMX1A	LMX1|LMX1.1	LIM homeobox transcription factor 1 alpha	protein-coding
peakchr15:32032226	chr15	32032227	32032915	+	0	NA	intron (NM_001329907, intron 1 of 10)	intron (NM_001329907, intron 1 of 10)	130305	NM_130901	161725	Hs.355236	NM_130901	ENSG00000169918	OTUD7A	C15orf16|C16ORF15|CEZANNE2|OTUD7	OTU deubiquitinase 7A	protein-coding
peakchr13:34116409	chr13	34116410	34117310	+	0	NA	intron (NM_001243476, intron 3 of 17)	CpG	134071	NM_001243476	90627	Hs.156551	NM_052851	ENSG00000133121	STARD13	ARHGAP37|DLC2|GT650|LINC00464	StAR related lipid transfer domain containing 13	protein-coding
peakchr4:86048595	chr4	86048596	86049227	+	0	NA	Intergenic	Intergenic	160274	NR_152782	404201	Hs.46730	NM_205857	ENSG00000180769	WDFY3-AS2	C4orf12|FBI4|NCRNA00247	WDFY3 antisense RNA 2	ncRNA
peakchr14:73145872	chr14	73145873	73146753	+	0	NA	intron (NM_012074, intron 7 of 9)	intron (NM_012074, intron 7 of 9)	162785	NR_106994	102465832		NR_106994	ENSG00000273830	MIR7843	hsa-mir-7843	microRNA 7843	ncRNA
peakchr4:110052668	chr4	110052669	110053206	+	0	NA	intron (NM_198721, intron 3 of 36)	intron (NM_198721, intron 3 of 36)	170877	NR_045756	84570	Hs.658842	NM_032518	ENSG00000188517	COL25A1	AMY|CFEOM5|CLAC|CLAC-P|CLACP	collagen type XXV alpha 1 chain	protein-coding
peakchr1:229047033	chr1	229047034	229047631	+	0	NA	Intergenic	Intergenic	176106	NM_021205	58480	Hs.647774	NM_021205	ENSG00000116574	RHOU	ARHU|CDC42L1|G28K|WRCH1|hG28K	ras homolog family member U	protein-coding
peakchr2:2922839	chr2	2922840	2924085	+	0	NA	intron (NR_110228, intron 5 of 6)	intron (NR_110228, intron 5 of 6)	206336	NR_110228	101927554	Hs.638446	NR_110228	ENSG00000234423	LINC01250	-	long intergenic non-protein coding RNA 1250	ncRNA
peakchr7:157890087	chr7	157890088	157890938	+	0	NA	intron (NM_130843, intron 9 of 21)	intron (NM_130843, intron 9 of 21)	243236	NR_038966	100506585	Hs.661265	NR_038966		LOC100506585	-	uncharacterized LOC100506585	ncRNA
peakchr14:66255775	chr14	66255776	66257339	+	0	NA	Intergenic	MIRb|SINE|MIR	318737	NR_030355	693210		NR_030355	ENSG00000207781	MIR625	MIRN625|hsa-mir-625	microRNA 625	ncRNA
