# Supplementary material for: WDR5 facilitates recruitment of N-MYC to conserved WDR5 gene targets in neuroblastoma cell lines
Source: Oncogenesis. 2023 Jun 19;12(1):32. doi: 10.1038/s41389-023-00477-z (PMC10279693; doi:10.1038/s41389-023-00477-z)
Supplement: Supplementary file 3 — Supplementary Table 2 [file 41389_2023_477_MOESM3_ESM.xlsx]

## Sheet: N_MYC-WDR5-DMSO-overlap.peaks.a
Supplementary Table 2. Annotation of all N-MYC-WDR5 cobound sites in IMR-32 cells
PeakID (cmd=annotatePeaks.pl /dev/fd/63 hg19)	Chr	Start	End	Strand	Peak Score	Focus Ratio/Region Size	Annotation	Detailed Annotation	Distance to TSS	Nearest PromoterID	Entrez ID	Nearest Unigene	Nearest Refseq	Nearest Ensembl	Gene Name	Gene Alias	Gene Description	Gene Type
peakchr17:62501542-62503628	chr17	62501543	62503628	+	0	NA	promoter-TSS (NM_001320597)	promoter-TSS (NM_001320597)	-178	NM_004396	1655	Hs.279806	NM_004396	ENSG00000108654	DDX5	G17P1|HLR1|HUMP68|p68	DEAD-box helicase 5	protein-coding
peakchr16:28503236-28504227	chr16	28503237	28504227	+	0	NA	promoter-TSS (NM_001286110)	promoter-TSS (NM_001286110)	-109	NM_001042432	1201	Hs.534667	NM_000086	ENSG00000188603	CLN3	BTN1|BTS|JNCL	CLN3 lysosomal/endosomal transmembrane protein, battenin	protein-coding
peakchr2:220082876-220084831	chr2	220082877	220084831	+	0	NA	promoter-TSS (NM_005689)	promoter-TSS (NM_005689)	-174	NM_001349828	10058	Hs.107911	NM_005689	ENSG00000115657	ABCB6	ABC|LAN|MTABC3|PRP|umat	ATP binding cassette subfamily B member 6 (Langereis blood group)	protein-coding
peakchr16:70557224-70558607	chr16	70557225	70558607	+	0	NA	promoter-TSS (NM_015386)	promoter-TSS (NM_015386)	197	NM_012426	23450	Hs.514435	NM_012426	ENSG00000189091	SF3B3	RSE1|SAP130|SF3b130|STAF130	splicing factor 3b subunit 3	protein-coding
peakchr6:170190165-170191007	chr6	170190166	170191007	+	0	NA	non-coding (NR_026781, exon 2 of 2)	non-coding (NR_026781, exon 2 of 2)	417	NR_026780	80069	Hs.677182	NM_025002	ENSG00000231690	LINC00574	C6orf208|CRALA|dJ182D15.1	long intergenic non-protein coding RNA 574	ncRNA
peakchr20:21283175-21284192	chr20	21283176	21284192	+	0	NA	promoter-TSS (NM_001317960)	promoter-TSS (NM_001317960)	-285	NM_012255	22803	Hs.255932	NM_012255	ENSG00000088930	XRN2	-	5'-3' exoribonuclease 2	protein-coding
peakchr18:12947943-12949011	chr18	12947944	12949011	+	0	NA	intron (NM_001013437, intron 1 of 8)	CpG	467	NM_001013437	81929	Hs.301048	NM_031216	ENSG00000085415	SEH1L	SEC13L|SEH1A|SEH1B|Seh1	SEH1 like nucleoporin	protein-coding
peakchr1:242010928-242011771	chr1	242010929	242011771	+	0	NA	promoter-TSS (NM_130398)	promoter-TSS (NM_130398)	-143	NM_001319224	9156	Hs.498248	NM_003686	ENSG00000174371	EXO1	HEX1|hExoI	exonuclease 1	protein-coding
peakchr1:206785568-206786024	chr1	206785569	206786024	+	0	NA	promoter-TSS (NM_006893)	promoter-TSS (NM_006893)	22	NM_006893	1939	Hs.497581	NM_006893	ENSG00000143486	EIF2D	HCA56|LGTN	eukaryotic translation initiation factor 2D	protein-coding
peakchr12:112450798-112451561	chr12	112450799	112451561	+	0	NA	promoter-TSS (NR_122119)	promoter-TSS (NR_122119)	28	NM_001034025	10961	Hs.75841	NM_006817	ENSG00000089248	ERP29	C12orf8|ERp28|ERp31|HEL-S-107|PDI-DB|PDIA9	endoplasmic reticulum protein 29	protein-coding
peakchr6:33385691-33386391	chr6	33385692	33386391	+	0	NA	promoter-TSS (NM_001014838).2	promoter-TSS (NM_001014838).2	24	NM_001014433	51596	Hs.520070	NM_015921	ENSG00000112514	CUTA	ACHAP|C6orf82	cutA divalent cation tolerance homolog	protein-coding
peakchr12:124117796-124118498	chr12	124117797	124118498	+	0	NA	promoter-TSS (NM_001271868)	promoter-TSS (NM_001271868)	86	NM_001414	1967	Hs.741273	NM_001414	ENSG00000111361	EIF2B1	EIF2B|EIF2BA	eukaryotic translation initiation factor 2B subunit alpha	protein-coding
peakchr6:33239125-33240714	chr6	33239126	33240714	+	0	NA	promoter-TSS (NM_022551)	promoter-TSS (NM_022551)	68	NM_022551	6222	Hs.448854	NM_022551	ENSG00000231500	RPS18	D6S218E|HKE3|KE-3|KE3|S18	ribosomal protein S18	protein-coding
peakchr2:15731136-15732595	chr2	15731137	15732595	+	0	NA	promoter-TSS (NM_004939)	promoter-TSS (NM_004939)	-126	NM_004939	1653	Hs.440599	NM_004939	ENSG00000079785	DDX1	DBP-RB|UKVH5d	DEAD-box helicase 1	protein-coding
peakchr4:39459648-39461130	chr4	39459649	39461130	+	0	NA	promoter-TSS (NM_006859)	promoter-TSS (NM_006859)	179	NM_001024921	6133	Hs.412370	NM_000661	ENSG00000163682	RPL9	L9|NPC-A-16	ribosomal protein L9	protein-coding
peakchr14:74551490-74552089	chr14	74551491	74552089	+	0	NA	promoter-TSS (NM_005589)	promoter-TSS (NM_005589)	134	NM_001024674	91750	Hs.612866	NM_001024674	ENSG00000205659	LIN52	C14orf46|c14_5549	lin-52 DREAM MuvB core complex component	protein-coding
peakchr11:75110257-75111856	chr11	75110258	75111856	+	0	NA	promoter-TSS (NR_000005)	promoter-TSS (NR_000005)	-378	NR_000005	6079	Hs.689081	NR_000005	ENSG00000206941	SNORD15A	RNU15A|SNORNA|U15A	small nucleolar RNA, C/D box 15A	snoRNA
peakchr19:32836264-32836925	chr19	32836265	32836925	+	0	NA	promoter-TSS (NM_001136156)	promoter-TSS (NM_001136156)	79	NM_001136156	22847	Hs.205392	NM_014910	ENSG00000168813	ZNF507	-	zinc finger protein 507	protein-coding
peakchr21:32930841-32932986	chr21	32930842	32932986	+	0	NA	promoter-TSS (NM_003253)	promoter-TSS (NM_003253)	368	NM_001321023	150051	Hs.708976	NM_001321023		LOC150051	-	uncharacterized LOC150051	protein-coding
peakchr15:66796635-66797407	chr15	66796636	66797407	+	0	NA	promoter-TSS (NM_001287822)	promoter-TSS (NM_001287822)	172	NM_000968	6124	Hs.186350	NM_000968	ENSG00000174444	RPL4	L4	ribosomal protein L4	protein-coding
peakchr6:30538912-30539590	chr6	30538913	30539590	+	0	NA	promoter-TSS (NM_001090).4	promoter-TSS (NM_001090).4	32	NM_001090	23	Hs.655285	NM_001090	ENSG00000204574	ABCF1	ABC27|ABC50	ATP binding cassette subfamily F member 1	protein-coding
peakchr7:44530037-44530637	chr7	44530038	44530637	+	0	NA	promoter-TSS (NM_015332)	promoter-TSS (NM_015332)	-80	NM_015332	23386	Hs.488171	NM_015332	ENSG00000015676	NUDCD3	NudCL	NudC domain containing 3	protein-coding
peakchr9:37119926-37120876	chr9	37119927	37120876	+	0	NA	promoter-TSS (NM_001289120)	promoter-TSS (NM_001289120)	-68	NM_032226	84186	Hs.654700	NM_032226	ENSG00000147905	ZCCHC7	AIR1|HSPC086	zinc finger CCHC-type containing 7	protein-coding
peakchr1:154908862-154909557	chr1	154908863	154909557	+	0	NA	promoter-TSS (NM_006556)	promoter-TSS (NM_006556)	-15	NM_006556	10654	Hs.30954	NM_006556	ENSG00000163344	PMVK	HUMPMKI|PMK|PMKA|PMKASE|POROK1	phosphomevalonate kinase	protein-coding
peakchr6:79576922-79577977	chr6	79576923	79577977	+	0	NA	exon (NM_001010844, exon 1 of 4)	exon (NM_001010844, exon 1 of 4)	182	NM_001010844	134728	Hs.656212	NM_001010844	ENSG00000146243	IRAK1BP1	AIP70|SIMPL	interleukin 1 receptor associated kinase 1 binding protein 1	protein-coding
peakchr10:79793391-79794708	chr10	79793392	79794708	+	0	NA	intron (NM_033022, intron 1 of 5)	intron (NM_033022, intron 1 of 5)	429	NM_001142285	6229	Hs.280130	NM_001026	ENSG00000138326	RPS24	DBA3|S24|eS24	ribosomal protein S24	protein-coding
peakchr17:75084558-75085068	chr17	75084559	75085068	+	0	NA	promoter-TSS (NM_001204408)	promoter-TSS (NM_001204408)	46	NM_001204408	6397	Hs.464184	NM_003003	ENSG00000129657	SEC14L1	PRELID4A|SEC14L	SEC14 like lipid binding 1	protein-coding
peakchr1:91966054-91967252	chr1	91966055	91967252	+	0	NA	promoter-TSS (NM_001134420)	promoter-TSS (NM_001134420)	-12	NM_001134420	8317	Hs.533573	NM_003503	ENSG00000097046	CDC7	CDC7L1|HsCDC7|Hsk1|huCDC7	cell division cycle 7	protein-coding
peakchr9:130212712-130214186	chr9	130212713	130214186	+	0	NA	promoter-TSS (NM_138361)	promoter-TSS (NM_138361)	236	NM_000976	6136	Hs.408054	NM_000976	ENSG00000197958	RPL12	L12	ribosomal protein L12	protein-coding
peakchr14:35591012-35591731	chr14	35591013	35591731	+	0	NA	promoter-TSS (NM_014672)	promoter-TSS (NM_014672)	376	NM_001305155	55012	Hs.530712	NM_017917	ENSG00000092020	PPP2R3C	C14orf10|G4-1|G5pr|GDRM|SPGF36	protein phosphatase 2 regulatory subunit B''gamma	protein-coding
peakchr8:146126252-146127061	chr8	146126253	146127061	+	0	NA	promoter-TSS (NM_001363103)	promoter-TSS (NM_001363103)	181	NM_001363101	58500	Hs.532277	NM_021061	ENSG00000196150	ZNF250	ZFP647|ZNF647	zinc finger protein 250	protein-coding
peakchr20:32890092-32891343	chr20	32890093	32891343	+	0	NA	promoter-TSS (NM_001322085)	promoter-TSS (NM_001322085)	78	NM_001322085	191	Hs.388004	NM_000687	ENSG00000101444	AHCY	SAHH|adoHcyase	adenosylhomocysteinase	protein-coding
peakchr1:53163398-53164279	chr1	53163399	53164279	+	0	NA	intron (NM_023077, intron 1 of 2)	CpG	180	NM_023077	65260	Hs.349905	NM_023077	ENSG00000162377	COA7	C1orf163|RESA1|SCAN3|SELRC1	cytochrome c oxidase assembly factor 7 (putative)	protein-coding
peakchr22:24255777-24257159	chr22	24255778	24257159	+	0	NA	Intergenic	L1M5|LINE|L1	-15351	NR_038911	284889	Hs.632772	NR_038911		MIF-AS1	MIF-AS	MIF antisense RNA 1	ncRNA
peakchr1:150293646-150294331	chr1	150293647	150294331	+	0	NA	promoter-TSS (NR_146766)	promoter-TSS (NR_146766)	7	NM_004698	9129	Hs.11776	NM_004698	ENSG00000117360	PRPF3	HPRP3|HPRP3P|PRP3|Prp3p|RP18|SNRNP90	pre-mRNA processing factor 3	protein-coding
peakchr20:307293-308651	chr20	307294	308651	+	0	NA	3' UTR (NM_006943, exon 1 of 1)	3' UTR (NM_006943, exon 1 of 1)	1757	NM_006943	6666	Hs.43627	NM_006943	ENSG00000177732	SOX12	SOX22	SRY-box transcription factor 12	protein-coding
peakchr1:173836109-173837945	chr1	173836110	173837945	+	0	NA	promoter-TSS (NR_003941)	promoter-TSS (NR_003941)	102	NR_152529	60674	Hs.531856	NR_002578	ENSG00000234741	GAS5	NCRNA00030|SNHG2	growth arrest specific 5	ncRNA
peakchr3:31573399-31574525	chr3	31573400	31574525	+	0	NA	promoter-TSS (NM_178862)	promoter-TSS (NM_178862)	-455	NM_178862	201595	Hs.475812	NM_178862	ENSG00000163527	STT3B	CDG1X|SIMP|STT3-B	STT3 oligosaccharyltransferase complex catalytic subunit B	protein-coding
peakchr12:57118028-57119903	chr12	57118029	57119903	+	0	NA	5' UTR (NM_001113201, exon 1 of 8)	5' UTR (NM_001113201, exon 1 of 8)	117	NM_001113201	4666	Hs.505735	NM_005594	ENSG00000196531	NACA	HSD48|NAC-alpha|NACA1|skNAC	nascent polypeptide associated complex subunit alpha	protein-coding
peakchr1:212872404-212873002	chr1	212872405	212873002	+	0	NA	intron (NM_018664, intron 1 of 2)	CpG	479	NM_018664	55509	Hs.62919	NM_018664	ENSG00000123685	BATF3	JDP1|JUNDM1|SNFT	basic leucine zipper ATF-like transcription factor 3	protein-coding
peakchr16:30546124-30546961	chr16	30546125	30546961	+	0	NA	promoter-TSS (NM_001305019)	promoter-TSS (NM_001305019)	-252	NM_001305019	65988	Hs.592032	NM_023931	ENSG00000169955	ZNF747	-	zinc finger protein 747	protein-coding
peakchr3:48700405-48701639	chr3	48700406	48701639	+	0	NA	promoter-TSS (NM_001407)	promoter-TSS (NM_001407)	-179	NR_111921	102724368	Hs.663571	NR_111921	ENSG00000228350	LINC02585	CELSR3-AS1	long intergenic non-protein coding RNA 2585	ncRNA
peakchr11:67159115-67159596	chr11	67159116	67159596	+	0	NA	promoter-TSS (NM_004584)	promoter-TSS (NM_004584)	-101	NM_004584	5883	Hs.655354	NM_004584	ENSG00000172613	RAD9A	RAD9	RAD9 checkpoint clamp component A	protein-coding
peakchr14:20922792-20923722	chr14	20922793	20923722	+	0	NA	promoter-TSS (NM_001244249)	promoter-TSS (NM_001244249)	-128	NM_080649	328	Hs.73722	NM_001641	ENSG00000100823	APEX1	APE|APE1|APEN|APEX|APX|HAP1|REF1	apurinic/apyrimidinic endodeoxyribonuclease 1	protein-coding
peakchr10:74114199-74114978	chr10	74114200	74114978	+	0	NA	promoter-TSS (NR_157570)	promoter-TSS (NR_157570)	88	NM_001365081	54788	Hs.500013	NM_017626	ENSG00000148719	DNAJB12	DJ10	DnaJ heat shock protein family (Hsp40) member B12	protein-coding
peakchr10:46090205-46090585	chr10	46090206	46090585	+	0	NA	promoter-TSS (NM_145021)	promoter-TSS (NM_145021)	-41	NM_145021	220972	Hs.499489	NM_145021	ENSG00000165406	MARCH8	CMIR|MARCH-VIII|MIR|RNF178|c-MIR	membrane associated ring-CH-type finger 8	protein-coding
peakchr19:10764335-10765814	chr19	10764336	10765814	+	0	NA	promoter-TSS (NM_004516)	promoter-TSS (NM_004516)	53	NM_004516	3609	Hs.465885	NM_004516	ENSG00000129351	ILF3	CBTF|DRBF|DRBP76|MMP4|MPHOSPH4|MPP4|MPP4110|NF-AT-90|NF110|NF110b|NF90|NF90a|NF90b|NF90c|NF90ctv|NFAR|NFAR-1|NFAR-2|NFAR110|NFAR2|NFAR90|TCP110|TCP80	interleukin enhancer binding factor 3	protein-coding
peakchr7:915686-916276	chr7	915687	916276	+	0	NA	promoter-TSS (NM_015949)	promoter-TSS (NM_015949)	-210	NM_015949	51608	Hs.107387	NM_015949	ENSG00000239857	GET4	C7orf20|CEE|CGI-20|TRC35	guided entry of tail-anchored proteins factor 4	protein-coding
peakchr2:175112766-175113820	chr2	175112767	175113820	+	0	NA	promoter-TSS (NM_013341)	promoter-TSS (NM_013341)	-33	NM_013341	29789	Hs.157351	NM_013341	ENSG00000138430	OLA1	DOC45|GBP45|GTBP9|GTPBP9|PTD004	Obg like ATPase 1	protein-coding
peakchr9:136214319-136215907	chr9	136214320	136215907	+	0	NA	promoter-TSS (NM_000972)	promoter-TSS (NM_000972)	40	NM_000972	6130	Hs.499839	NM_000972	ENSG00000148303	RPL7A	L7A|SURF3|TRUP	ribosomal protein L7a	protein-coding
peakchr16:21831486-21832297	chr16	21831487	21832297	+	0	NA	Intergenic	CpG	-1397	NR_003370	730092	Hs.31290	NR_003370		RRN3P1	-	RRN3 homolog, RNA polymerase I transcription factor pseudogene 1	pseudo
peakchr2:16026139-16026784	chr2	16026140	16026784	+	0	NA	Intergenic	Intergenic	-34059	NR_125783	103752554	Hs.269571	NR_125783	ENSG00000223850	MYCNUT	MYCNUN|lncUSMycN	MYCN upstream transcript	ncRNA
peakchr2:67545829-67546757	chr2	67545830	67546757	+	0	NA	Intergenic	Intergenic	-78172	NM_019002	54465	Hs.353022	NM_019002	ENSG00000143971	ETAA1	ETAA16	ETAA1 activator of ATR kinase	protein-coding
peakchr20:48100816-48101188	chr20	48100817	48101188	+	0	NA	Intergenic	CpG	-1797	NM_004975	3745	Hs.84244	NM_004975	ENSG00000158445	KCNB1	DRK1|Kv2.1	potassium voltage-gated channel subfamily B member 1	protein-coding
peakchr14:102414343-102414965	chr14	102414344	102414965	+	0	NA	Intergenic	CpG	-16256	NM_001376	1778	Hs.614080	NM_001376	ENSG00000197102	DYNC1H1	CMT2O|DHC1|DHC1a|DNCH1|DNCL|DNECL|DYHC|Dnchc1|HL-3|SMALED1|p22	dynein cytoplasmic 1 heavy chain 1	protein-coding
peakchr11:46722012-46722580	chr11	46722013	46722580	+	0	NA	promoter-TSS (NM_001184751)	promoter-TSS (NM_001184751)	-127	NM_004308	392	Hs.138860	NM_004308	ENSG00000175220	ARHGAP1	CDC42GAP|RHOGAP|RHOGAP1|p50rhoGAP	Rho GTPase activating protein 1	protein-coding
peakchr1:113498168-113500312	chr1	113498169	113500312	+	0	NA	promoter-TSS (NM_003051)	promoter-TSS (NM_003051)	203	NR_103743	100506392	Hs.418285	NR_103743	ENSG00000226419	SLC16A1-AS1	-	SLC16A1 antisense RNA 1	ncRNA
peakchr1:212732110-212733063	chr1	212732111	212733063	+	0	NA	Intergenic	Intergenic	-6089	NM_001030287	467	Hs.460	NM_001674	ENSG00000162772	ATF3	-	activating transcription factor 3	protein-coding
peakchr6:32937825-32941346	chr6	32937826	32941346	+	0	NA	5' UTR (NM_001291986, exon 2 of 14).3	5' UTR (NM_001291986, exon 2 of 14).3	214	NM_001199455	6046	Hs.75243	NM_005104	ENSG00000204256	BRD2	BRD2-IT1|D6S113E|FSH|FSRG1|NAT|O27.1.1|RING3|RNF3	bromodomain containing 2	protein-coding
peakchr4:109541486-109542597	chr4	109541487	109542597	+	0	NA	promoter-TSS (NR_026968)	promoter-TSS (NR_026968)	257	NM_001319234	6164	Hs.438227	NM_000995	ENSG00000109475	RPL34	L34	ribosomal protein L34	protein-coding
peakchr2:67440315-67441206	chr2	67440316	67441206	+	0	NA	intron (NR_110568, intron 1 of 3)	intron (NR_110568, intron 1 of 3)	221	NR_110568	101927661	Hs.580508	NR_110568	ENSG00000235885	LOC101927661	-	uncharacterized LOC101927661	ncRNA
peakchr9:6704025-6705369	chr9	6704026	6705369	+	0	NA	Intergenic	Intergenic	-16166	NM_001146696	23081	Hs.709425	NM_015061	ENSG00000107077	KDM4C	GASC1|JHDM3C|JMJD2C|TDRD14C	lysine demethylase 4C	protein-coding
peakchr6:153303381-153305517	chr6	153303382	153305517	+	0	NA	promoter-TSS (NM_012177)	promoter-TSS (NM_012177)	265	NM_001142522	26271	Hs.520506	NM_012177	ENSG00000112029	FBXO5	EMI1|FBX5|Fbxo31	F-box protein 5	protein-coding
peakchr5:77655271-77656365	chr5	77655272	77656365	+	0	NA	promoter-TSS (NM_004866)	promoter-TSS (NM_004866)	547	NR_105014	728769	Hs.586193	NR_105014	ENSG00000245556	SCAMP1-AS1	-	SCAMP1 antisense RNA 1	ncRNA
peakchr1:151253703-151254381	chr1	151253704	151254381	+	0	NA	promoter-TSS (NM_020832)	promoter-TSS (NM_020832)	44	NM_001304764	57592	Hs.186756	NM_020832	ENSG00000143373	ZNF687	PDB6	zinc finger protein 687	protein-coding
peakchrX:70752666-70753684	chrX	70752667	70753684	+	0	NA	exon (NM_181673, exon 1 of 22)	exon (NM_181673, exon 1 of 22)	221	NM_181672	8473	Hs.405410	NM_003605	ENSG00000147162	OGT	HINCUT-1|HRNT1|MRX106|O-GLCNAC|OGT1	O-linked N-acetylglucosamine (GlcNAc) transferase	protein-coding
peakchr1:95391471-95392957	chr1	95391472	95392957	+	0	NA	promoter-TSS (NM_001286056)	promoter-TSS (NM_001286056)	452	NM_001839	1266	Hs.483454	NM_001839	ENSG00000117519	CNN3	-	calponin 3	protein-coding
peakchr10:70091181-70092754	chr10	70091182	70092754	+	0	NA	promoter-TSS (NM_001322437)	promoter-TSS (NM_001322437)	200	NM_001322439	3189	Hs.643472	NM_012207	ENSG00000096746	HNRNPH3	2H9|HNRPH3	heterogeneous nuclear ribonucleoprotein H3	protein-coding
peakchr18:12883686-12884251	chr18	12883687	12884251	+	0	NA	intron (NM_001207013, intron 1 of 10)	CpG	267	NM_002828	5771	Hs.654527	NM_002828	ENSG00000175354	PTPN2	PTN2|PTPT|TC-PTP|TCELLPTP|TCPTP	protein tyrosine phosphatase non-receptor type 2	protein-coding
peakchr16:18800773-18802175	chr16	18800774	18802175	+	0	NA	intron (NM_001030009, intron 1 of 4)	CpG	182	NM_001030009	6210	Hs.370504	NM_001019	ENSG00000134419	RPS15A	DBA20|S15a	ribosomal protein S15a	protein-coding
peakchr3:23958125-23959528	chr3	23958126	23959528	+	0	NA	promoter-TSS (NM_020345)	promoter-TSS (NM_020345)	204	NM_001253383	6138	Hs.381219	NM_002948	ENSG00000174748	RPL15	DBA12|EC45|L15|RPL10|RPLY10|RPYL10	ribosomal protein L15	protein-coding
peakchr12:113622772-113624168	chr12	113622773	113624168	+	0	NA	promoter-TSS (NM_001111322)	promoter-TSS (NM_001111322)	-56	NM_032848	84934	Hs.524762	NM_032848	ENSG00000139405	RITA1	C12orf52|RITA	RBPJ interacting and tubulin associated 1	protein-coding
peakchr1:235291576-235292495	chr1	235291577	235292495	+	0	NA	promoter-TSS (NR_002956)	promoter-TSS (NR_002956)	116	NM_014765	9804	Hs.533192	NM_014765	ENSG00000173726	TOMM20	MAS20|MOM19|TOM20	translocase of outer mitochondrial membrane 20	protein-coding
peakchr14:45553089-45553880	chr14	45553090	45553880	+	0	NA	intron (NM_017922, intron 1 of 13)	intron (NM_017922, intron 1 of 13)	166	NM_017922	55015	Hs.274337	NM_017922	ENSG00000185246	PRPF39	-	pre-mRNA processing factor 39	protein-coding
peakchr1:145610264-145611344	chr1	145610265	145611344	+	0	NA	promoter-TSS (NM_001303456)	promoter-TSS (NM_001303456)	109	NM_006468	10623	Hs.515768	NM_006468	ENSG00000186141	POLR3C	RPC3|RPC62	RNA polymerase III subunit C	protein-coding
peakchr12:123716811-123718023	chr12	123716812	123718023	+	0	NA	promoter-TSS (NM_152269)	promoter-TSS (NM_152269)	271	NR_103517	10198	Hs.577404	NM_022782	ENSG00000051825	MPHOSPH9	MPP-9|MPP9	M-phase phosphoprotein 9	protein-coding
peakchr1:154531135-154531822	chr1	154531136	154531822	+	0	NA	promoter-TSS (NM_017582)	promoter-TSS (NM_017582)	-341	NM_017582	55585	Hs.607928	NM_017582	ENSG00000160714	UBE2Q1	GTAP|NICE-5|NICE5|PRO3094|UBE2Q	ubiquitin conjugating enzyme E2 Q1	protein-coding
peakchr7:128095744-128096422	chr7	128095745	128096422	+	0	NA	intron (NM_013332, intron 1 of 1)	CpG	151	NM_013332	29923	Hs.706124	NM_013332	ENSG00000135245	HILPDA	C7orf68|HIG-2|HIG2	hypoxia inducible lipid droplet associated	protein-coding
peakchr8:15396955-15398468	chr8	15396956	15398468	+	0	NA	promoter-TSS (NM_001356429)	promoter-TSS (NM_001356429)	-60	NM_006765	7991	Hs.426324	NM_006765	ENSG00000104723	TUSC3	D8S1992|M33|MRT22|MRT7|MagT2|N33|OST3A|SLC58A2	tumor suppressor candidate 3	protein-coding
peakchr6:35435454-35437262	chr6	35435455	35437262	+	0	NA	intron (NM_007104, intron 1 of 5)	CpG	180	NM_007104	4736	Hs.148340	NM_007104	ENSG00000198755	RPL10A	CSA19|Csa-19|L10A|NEDD6	ribosomal protein L10a	protein-coding
peakchr12:6644170-6644605	chr12	6644171	6644605	+	0	NA	promoter-TSS (NM_001256799)	promoter-TSS (NM_001256799)	-42	NM_001256799	2597	Hs.544577	NM_002046	ENSG00000111640	GAPDH	G3PD|GAPD|HEL-S-162eP	glyceraldehyde-3-phosphate dehydrogenase	protein-coding
peakchr7:92219098-92219920	chr7	92219099	92219920	+	0	NA	promoter-TSS (NM_001288584)	promoter-TSS (NM_001288584)	-146	NM_001288584	257415	Hs.18564	NM_152789	ENSG00000234545	FAM133B	-	family with sequence similarity 133 member B	protein-coding
peakchr4:140477730-140478711	chr4	140477731	140478711	+	0	NA	promoter-TSS (NM_030648)	promoter-TSS (NM_030648)	-298	NM_001306200	80854	Hs.480792	NM_030648	ENSG00000145391	SETD7	KMT7|SET7|SET7/9|SET9	SET domain containing 7, histone lysine methyltransferase	protein-coding
peakchr2:47403170-47404317	chr2	47403171	47404317	+	0	NA	promoter-TSS (NM_001305624)	promoter-TSS (NM_001305624)	18	NM_001305624	805	Hs.468442	NM_001743	ENSG00000143933	CALM2	CALM|CALML2|CAM1|CAM3|CAMC|CAMII|CAMIII|LQT15|PHKD|PHKD2|caM	calmodulin 2	protein-coding
peakchr19:50180537-50181252	chr19	50180538	50181252	+	0	NA	intron (NM_198318, intron 1 of 9)	CpG	486	NR_033397	3276	Hs.20521	NM_001536	ENSG00000126457	PRMT1	ANM1|HCP1|HRMT1L2|IR1B4	protein arginine methyltransferase 1	protein-coding
peakchr16:2013471-2015328	chr16	2013472	2015328	+	0	NA	promoter-TSS (NR_003142)	promoter-TSS (NR_003142)	427	NM_002952	6187	Hs.356366	NM_002952	ENSG00000140988	RPS2	LLREP3|S2	ribosomal protein S2	protein-coding
peakchr3:197676779-197677974	chr3	197676780	197677974	+	0	NA	promoter-TSS (NM_001134435)	promoter-TSS (NM_001134435)	316	NM_000996	6165	Hs.529631	NM_000996	ENSG00000182899	RPL35A	DBA5|L35A|eL33	ribosomal protein L35a	protein-coding
peakchr15:73925651-73926056	chr15	73925652	73926056	+	0	NA	promoter-TSS (NM_001161364)	promoter-TSS (NM_001161364)	-124	NM_001161364	27020	Hs.744867	NM_012428	ENSG00000156642	NPTN	GP55|GP65|SDFR1|SDR1|np55|np65	neuroplastin	protein-coding
peakchr9:19379273-19380665	chr9	19379274	19380665	+	0	NA	intron (NM_001010, intron 1 of 5)	CpG	265	NM_001010	6194	Hs.408073	NM_001010	ENSG00000137154	RPS6	S6	ribosomal protein S6	protein-coding
peakchr17:35305781-35306657	chr17	35305782	35306657	+	0	NA	promoter-TSS (NM_012138)	promoter-TSS (NM_012138)	-35	NM_012138	26574	Hs.195740	NM_012138	ENSG00000275700	AATF	BFR2|CHE-1|CHE1|DED	apoptosis antagonizing transcription factor	protein-coding
peakchr12:107487278-107488084	chr12	107487279	107488084	+	0	NA	promoter-TSS (NM_004075)	promoter-TSS (NM_004075)	-354	NM_004075	1407	Hs.151573	NM_004075	ENSG00000008405	CRY1	DSPD|PHLL1	cryptochrome circadian regulator 1	protein-coding
peakchr12:2921741-2922266	chr12	2921742	2922266	+	0	NA	promoter-TSS (NR_146317)	promoter-TSS (NR_146317)	86	NR_146317	283440	Hs.448720	NR_033958	ENSG00000256150	ITFG2-AS1	-	ITFG2 antisense RNA 1	ncRNA
peakchr1:107599426-107600625	chr1	107599427	107600625	+	0	NA	exon (NM_018137, exon 1 of 1)	exon (NM_018137, exon 1 of 1)	730	NM_018137	55170	Hs.26006	NM_018137	ENSG00000198890	PRMT6	HRMT1L6	protein arginine methyltransferase 6	protein-coding
peakchr10:131908425-131909206	chr10	131908426	131909206	+	0	NA	intron (NR_034125, intron 1 of 7)	CpG	265	NR_034125	387723	Hs.127394	NM_001355042	ENSG00000237489	C10orf143	LINC00959	chromosome 10 open reading frame 143	protein-coding
peakchr17:57696715-57697803	chr17	57696716	57697803	+	0	NA	promoter-TSS (NM_004859)	promoter-TSS (NM_004859)	3	NM_004859	1213	Hs.491351	NM_004859	ENSG00000141367	CLTC	CHC|CHC17|CLH-17|CLTCL2|Hc|MRD56	clathrin heavy chain	protein-coding
peakchr12:122750792-122751287	chr12	122750793	122751287	+	0	NA	promoter-TSS (NM_001351019)	promoter-TSS (NM_001351019)	1	NM_001351019	65082	Hs.487883	NM_022916	ENSG00000139719	VPS33A	MPSPS	VPS33A core subunit of CORVET and HOPS complexes	protein-coding
peakchr7:97501292-97501896	chr7	97501293	97501896	+	0	NA	promoter-TSS (NM_001178077)	promoter-TSS (NM_001178077)	-117	NM_133436	440	Hs.489207	NM_001673	ENSG00000070669	ASNS	ASNSD|TS11	asparagine synthetase (glutamine-hydrolyzing)	protein-coding
peakchr2:97534547-97535610	chr2	97534548	97535610	+	0	NA	intron (NM_017789, intron 1 of 14)	CpG	738	NM_017789	54910	Hs.516220	NM_017789	ENSG00000168758	SEMA4C	M-SEMA-F|SEMACL1|SEMAF|SEMAI	semaphorin 4C	protein-coding
peakchr2:86667453-86668412	chr2	86667454	86668412	+	0	NA	promoter-TSS (NM_001146688)	promoter-TSS (NM_001146688)	-561	NM_018433	55818	Hs.557425	NM_018433	ENSG00000115548	KDM3A	JHDM2A|JHMD2A|JMJD1|JMJD1A|TSGA	lysine demethylase 3A	protein-coding
peakchr4:152020288-152021587	chr4	152020289	152021587	+	0	NA	intron (NM_001267699, intron 1 of 2)	CpG	158	NM_001006	6189	Hs.356572	NM_001006	ENSG00000145425	RPS3A	FTE1|MFTL|S3A	ribosomal protein S3A	protein-coding
peakchr6:31587860-31589726	chr6	31587861	31589726	+	0	NA	intron (NM_080686, intron 1 of 30).7	CpG	301	NM_004638	7916	Hs.436093	NM_004638	ENSG00000204469	PRRC2A	BAT2|D6S51|D6S51E|G2	proline rich coiled-coil 2A	protein-coding
peakchr2:101618285-101619711	chr2	101618286	101619711	+	0	NA	intron (NM_001099693, intron 1 of 3)	intron (NM_001099693, intron 1 of 3)	247	NM_000993	6160	Hs.469473	NM_000993	ENSG00000071082	RPL31	L31	ribosomal protein L31	protein-coding
peakchr20:37590619-37591262	chr20	37590620	37591262	+	0	NA	promoter-TSS (NR_033905)	promoter-TSS (NR_033905)	-46	NM_001190809	60625	Hs.444520	NM_021931	ENSG00000101452	DHX35	C20orf15|DDX35|KAIA0875	DEAH-box helicase 35	protein-coding
peakchr6:33167876-33168854	chr6	33167877	33168854	+	0	NA	promoter-TSS (NM_001077516).2	promoter-TSS (NM_001077516).2	77	NM_021976	6257	Hs.388034	NM_021976	ENSG00000204231	RXRB	DAUDI6|H-2RIIBP|NR2B2|RCoR-1	retinoid X receptor beta	protein-coding
peakchr2:73460552-73462287	chr2	73460553	73462287	+	0	NA	promoter-TSS (NM_001166284)	promoter-TSS (NM_001166284)	-16	NM_006429	10574	Hs.368149	NM_006429	ENSG00000135624	CCT7	CCTETA|CCTH|NIP7-1|TCP1ETA	chaperonin containing TCP1 subunit 7	protein-coding
peakchr2:66925256-66926333	chr2	66925257	66926333	+	0	NA	intron (NR_110265, intron 2 of 2)	intron (NR_110265, intron 2 of 2)	4564	NR_110264	101927577	Hs.380543	NR_110264	ENSG00000237179	LINC01797	-	long intergenic non-protein coding RNA 1797	ncRNA
peakchr18:47017942-47019189	chr18	47017943	47019189	+	0	NA	promoter-TSS (NM_001369561)	promoter-TSS (NM_001369561)	268	NM_001199341	6139	Hs.293653	NM_000985	ENSG00000265681	RPL17	L17|PD-1|RPL23	ribosomal protein L17	protein-coding
peakchr9:134268429-134269610	chr9	134268430	134269610	+	0	NA	Intergenic	Intergenic	-36457	NM_013318	84726	Hs.743955	NM_013318	ENSG00000130723	PRRC2B	BAT2L|BAT2L1|KIAA0515|LQFBS-1	proline rich coiled-coil 2B	protein-coding
peakchr2:46925728-46926502	chr2	46925729	46926502	+	0	NA	promoter-TSS (NM_144949)	promoter-TSS (NM_144949)	16	NM_014011	9655	Hs.468426	NM_014011	ENSG00000171150	SOCS5	CIS6|CISH6|Cish5|SOCS-5	suppressor of cytokine signaling 5	protein-coding
peakchr17:46124890-46125567	chr17	46124891	46125567	+	0	NA	promoter-TSS (NM_003204)	promoter-TSS (NM_003204)	-492	NM_001330261	4779	Hs.514284	NM_003204	ENSG00000082641	NFE2L1	LCR-F1|NRF1|TCF11	nuclear factor, erythroid 2 like 1	protein-coding
peakchr2:66782629-66783226	chr2	66782630	66783226	+	0	NA	intron (NM_002398, intron 9 of 12)	intron (NM_002398, intron 9 of 12)	-18234	NR_110156	100507073	Hs.667940	NR_110156	ENSG00000232046	LINC01798	-	long intergenic non-protein coding RNA 1798	ncRNA
peakchr2:20422950-20423950	chr2	20422951	20423950	+	0	NA	intron (NM_001006946, intron 2 of 5)	CpG	1441	NM_002997	6382	Hs.224607	NM_002997	ENSG00000115884	SDC1	CD138|SDC|SYND1|syndecan	syndecan 1	protein-coding
peakchr2:67549302-67550958	chr2	67549303	67550958	+	0	NA	Intergenic	Intergenic	-74335	NM_019002	54465	Hs.353022	NM_019002	ENSG00000143971	ETAA1	ETAA16	ETAA1 activator of ATR kinase	protein-coding
peakchr18:29671838-29673068	chr18	29671839	29673068	+	0	NA	promoter-TSS (NM_001191324)	promoter-TSS (NM_001191324)	-116	NM_198128	51444	Hs.302408	NM_016271	ENSG00000134758	RNF138	HSD-4|NARF|STRIN|hNARF	ring finger protein 138	protein-coding
peakchr6:170151301-170151991	chr6	170151302	170151991	+	0	NA	promoter-TSS (NM_001278531)	promoter-TSS (NM_001278531)	22	NR_138070	6991	Hs.733746	NM_174910	ENSG00000184786	TCTE3	TCTEX1D3	t-complex-associated-testis-expressed 3	protein-coding
peakchr7:108209766-108210435	chr7	108209767	108210435	+	0	NA	promoter-TSS (NM_012328)	promoter-TSS (NM_012328)	49	NM_001130475	168451	Hs.707689	NM_182529	ENSG00000177683	THAP5	-	THAP domain containing 5	protein-coding
peakchr1:226270900-226271963	chr1	226270901	226271963	+	0	NA	non-coding (NR_146920, exon 1 of 4)	non-coding (NR_146920, exon 1 of 4)	156	NR_146920	105373113	Hs.149726	NR_146920		LINC01703	lncPARP1	long intergenic non-protein coding RNA 1703	ncRNA
peakchr8:48873015-48873752	chr8	48873016	48873752	+	0	NA	promoter-TSS (NM_006904)	promoter-TSS (NM_006904)	-117	NM_182746	4173	Hs.460184	NM_005914	ENSG00000104738	MCM4	CDC21|CDC54|IMD54|NKCD|NKGCD|P1-CDC21|hCdc21	minichromosome maintenance complex component 4	protein-coding
peakchr6:151773089-151773659	chr6	151773090	151773659	+	0	NA	promoter-TSS (NM_017909)	promoter-TSS (NM_017909)	-19	NM_001286562	79624	Hs.15929	NM_024573	ENSG00000146476	ARMT1	C6orf211	acidic residue methyltransferase 1	protein-coding
peakchr2:66801763-66806315	chr2	66801764	66806315	+	0	NA	intron (NR_110156, intron 1 of 5)	CpG	2877	NR_110156	100507073	Hs.667940	NR_110156	ENSG00000232046	LINC01798	-	long intergenic non-protein coding RNA 1798	ncRNA
peakchr17:47269187-47270471	chr17	47269188	47270471	+	0	NA	Intergenic	CpG	16914	NM_031498	2793	Hs.181781	NM_031498	ENSG00000167083	GNGT2	G-GAMMA-8|G-GAMMA-C|GNG8|GNG9|GNGT8	G protein subunit gamma transducin 2	protein-coding
peakchr12:58145646-58146522	chr12	58145647	58146522	+	0	NA	promoter-TSS (NM_000075)	promoter-TSS (NM_000075)	9	NM_000075	1019	Hs.95577	NM_000075	ENSG00000135446	CDK4	CMM3|PSK-J3	cyclin dependent kinase 4	protein-coding
peakchr2:16083008-16084539	chr2	16083009	16084539	+	0	NA	intron (NM_005378, intron 2 of 2)	intron (NM_005378, intron 2 of 2)	-1219	NR_161163	10408	Hs.651453	NR_110230	ENSG00000233718	MYCNOS	MYCN-AS1|N-CYM|NCYM|NYCM	MYCN opposite strand	ncRNA
peakchr17:35969344-35969747	chr17	35969345	35969747	+	0	NA	promoter-TSS (NM_001163546)	promoter-TSS (NM_001163546)	-80	NM_001163545	11276	Hs.594647	NM_007247	ENSG00000275066	SYNRG	AP1GBP1|SYNG	synergin gamma	protein-coding
peakchr13:30881233-30881887	chr13	30881234	30881887	+	0	NA	promoter-TSS (NM_001014380)	promoter-TSS (NM_001014380)	128	NM_032116	84056	Hs.243596	NM_032116	ENSG00000102781	KATNAL1	-	katanin catalytic subunit A1 like 1	protein-coding
peakchr2:15937036-15938452	chr2	15937037	15938452	+	0	NA	Intergenic	Intergenic	106838	NR_110201	101926966	Hs.502835	NR_110201	ENSG00000231031	LINC01804	-	long intergenic non-protein coding RNA 1804	ncRNA
peakchr12:125139979-125141424	chr12	125139980	125141424	+	0	NA	Intergenic	Intergenic	-88544	NM_001206654	9612	Hs.137510	NM_006312	ENSG00000196498	NCOR2	CTG26|N-CoR2|SMAP270|SMRT|SMRTE|SMRTE-tau|TNRC14|TRAC|TRAC-1|TRAC1	nuclear receptor corepressor 2	protein-coding
peakchrX:23685203-23685777	chrX	23685204	23685777	+	0	NA	promoter-TSS (NM_006406)	promoter-TSS (NM_006406)	-120	NM_006406	10549	Hs.83383	NM_006406	ENSG00000123131	PRDX4	AOE37-2|AOE372|HEL-S-97n|PRX-4	peroxiredoxin 4	protein-coding
peakchr17:17738852-17740007	chr17	17738853	17740007	+	0	NA	intron (NM_001005291, intron 1 of 19)	L2b|LINE|L2	870	NM_001005291	6720	Hs.592123	NM_004176	ENSG00000072310	SREBF1	SREBP1|bHLHd1	sterol regulatory element binding transcription factor 1	protein-coding
peakchr16:28302019-28303695	chr16	28302020	28303695	+	0	NA	promoter-TSS (NM_001024401)	promoter-TSS (NM_001024401)	-989	NM_001024401	388228	Hs.97837	NM_001024401	ENSG00000188322	SBK1	SBK	SH3 domain binding kinase 1	protein-coding
peakchr2:62114234-62116316	chr2	62114235	62116316	+	0	NA	promoter-TSS (NM_001321782)	promoter-TSS (NM_001321782)	516	NM_006430	10575	Hs.421509	NM_006430	ENSG00000115484	CCT4	CCT-DELTA|Cctd|SRB	chaperonin containing TCP1 subunit 4	protein-coding
peakchr2:86332598-86333660	chr2	86332599	86333660	+	0	NA	promoter-TSS (NM_017952)	promoter-TSS (NM_017952)	-120	NM_015425	25885	Hs.531818	NM_015425	ENSG00000068654	POLR1A	A190|AFDCIN|RPA1|RPA194|RPO1-4|RPO14	RNA polymerase I subunit A	protein-coding
peakchr17:72510021-72511160	chr17	72510022	72511160	+	0	NA	Intergenic	(ATGTG)n|Simple_repeat|Simple_repeat	17023	NM_174892	124599	Hs.313343	NM_174892	ENSG00000178789	CD300LB	CD300b|CLM-7|CLM7|CMRF35-A2|IREM-3|IREM3|TREM-5|TREM5	CD300 molecule like family member b	protein-coding
peakchr17:43661619-43662142	chr17	43661620	43662142	+	0	NA	Intergenic	Intergenic	17347	NR_026901	644172	Hs.448859	NR_026901		MAPK8IP1P2	-	mitogen-activated protein kinase 8 interacting protein 1 pseudogene 2	pseudo
peakchr7:135346199-135347686	chr7	135346200	135347686	+	0	NA	promoter-TSS (NM_001130929)	promoter-TSS (NM_001130929)	-319	NM_001130929	647087	Hs.200022	NM_001130929	ENSG00000243317	STMP1	C7orf73|PL-5283	short transmembrane mitochondrial protein 1	protein-coding
peakchr10:91173778-91175063	chr10	91173779	91175063	+	0	NA	promoter-TSS (NM_012420)	promoter-TSS (NM_012420)	96	NM_012420	24138	Hs.252839	NM_012420	ENSG00000152778	IFIT5	ISG58|P58|RI58	interferon induced protein with tetratricopeptide repeats 5	protein-coding
peakchr12:53894660-53895550	chr12	53894661	53895550	+	0	NA	promoter-TSS (NM_134324)	promoter-TSS (NM_134324)	38	NM_134323	6895	Hs.326	NM_004178	ENSG00000139546	TARBP2	LOQS|TRBP|TRBP1|TRBP2	TARBP2 subunit of RISC loading complex	protein-coding
peakchr7:99697993-99699380	chr7	99697994	99699380	+	0	NA	promoter-TSS (NM_182776)	promoter-TSS (NM_182776)	-284	NM_182776	4176	Hs.438720	NM_005916	ENSG00000166508	MCM7	CDC47|MCM2|P1.1-MCM3|P1CDC47|P85MCM|PNAS146|PPP1R104	minichromosome maintenance complex component 7	protein-coding
peakchr17:80454871-80455746	chr17	80454872	80455746	+	0	NA	Intergenic	CpG	-22299	NM_004514	3607	Hs.591140	NM_004514	ENSG00000141568	FOXK2	ILF|ILF-1|ILF1|nGTBP	forkhead box K2	protein-coding
peakchr22:21212178-21213296	chr22	21212179	21213296	+	0	NA	promoter-TSS (NM_004782)	promoter-TSS (NM_004782)	362	NM_058004	5297	Hs.529438	NM_002650	ENSG00000241973	PI4KA	PI4K-ALPHA|PIK4CA|PMGYCHA|pi4K230	phosphatidylinositol 4-kinase alpha	protein-coding
peakchr20:34329533-34330672	chr20	34329534	34330672	+	0	NA	promoter-TSS (NM_184234)	promoter-TSS (NM_184234)	79	NM_001323422	9584	Hs.282901	NM_004902	ENSG00000131051	RBM39	CAPER|CAPERalpha|FSAP59|HCC1|RNPC2	RNA binding motif protein 39	protein-coding
peakchr17:27046561-27047656	chr17	27046562	27047656	+	0	NA	promoter-TSS (NR_000013)	promoter-TSS (NR_000013)	106	NM_000984	6147	Hs.419463	NM_000984	ENSG00000198242	RPL23A	L23A|MDA20	ribosomal protein L23a	protein-coding
peakchr1:150254365-150255196	chr1	150254366	150255196	+	0	NA	promoter-TSS (NM_001300838)	promoter-TSS (NM_001300838)	-183	NM_144697	148523	Hs.54680	NM_144697	ENSG00000159208	CIART	C1orf51|CHRONO|GM129	circadian associated repressor of transcription	protein-coding
peakchr11:70244018-70244693	chr11	70244019	70244693	+	0	NA	promoter-TSS (NM_005231)	promoter-TSS (NM_005231)	-256	NM_138565	2017	Hs.596164	NM_005231	ENSG00000085733	CTTN	EMS1	cortactin	protein-coding
peakchr8:71581231-71581793	chr8	71581232	71581793	+	0	NA	promoter-TSS (NM_016027)	promoter-TSS (NM_016027)	-62	NM_001287258	389668	Hs.458938	NM_001011720	ENSG00000221947	XKR9	XRG9	XK related 9	protein-coding
peakchr5:65017864-65019061	chr5	65017865	65019061	+	0	NA	promoter-TSS (NM_019072)	promoter-TSS (NM_019072)	431	NM_020726	57486	Hs.247460	NM_020726	ENSG00000123213	NLN	AGTBP|EP24.16|MEP|MOP	neurolysin	protein-coding
peakchr19:5689934-5691407	chr19	5689935	5691407	+	0	NA	intron (NM_033643, intron 2 of 3)	CpG	365	NM_015414	25873	Hs.408018	NM_015414	ENSG00000130255	RPL36	L36	ribosomal protein L36	protein-coding
peakchr2:67624252-67625289	chr2	67624253	67625289	+	0	NA	exon (NM_019002, exon 1 of 6)	exon (NM_019002, exon 1 of 6)	306	NM_019002	54465	Hs.353022	NM_019002	ENSG00000143971	ETAA1	ETAA16	ETAA1 activator of ATR kinase	protein-coding
peakchr19:49457834-49458238	chr19	49457835	49458238	+	0	NA	promoter-TSS (NM_138764)	promoter-TSS (NM_138764)	-81	NM_001291430	581	Hs.624291	NM_004324	ENSG00000087088	BAX	BCL2L4	BCL2 associated X, apoptosis regulator	protein-coding
peakchr13:41634147-41635188	chr13	41634148	41635188	+	0	NA	promoter-TSS (NM_007187)	promoter-TSS (NM_007187)	854	NM_001370329	1997	Hs.135646	NM_172373	ENSG00000120690	ELF1	EFTUD1|RIA1	E74 like ETS transcription factor 1	protein-coding
peakchr15:83418782-83419610	chr15	83418783	83419610	+	0	NA	promoter-TSS (NR_110099)	promoter-TSS (NR_110099)	-120	NR_110098	100505616	Hs.513091	NR_110096	ENSG00000250988	SNHG21	FSD2-AS1|SCARNA15HG	small nucleolar RNA host gene 21	ncRNA
peakchr6:133135212-133136227	chr6	133135213	133136227	+	0	NA	promoter-TSS (NM_001016)	promoter-TSS (NM_001016)	12	NM_001016	6206	Hs.546289	NM_001016	ENSG00000112306	RPS12	S12	ribosomal protein S12	protein-coding
peakchr17:57231708-57232297	chr17	57231709	57232297	+	0	NA	intron (NM_001330399, intron 1 of 3)	CpG	544	NM_001330399	348235	Hs.463607	NM_182620	ENSG00000182628	SKA2	FAM33A	spindle and kinetochore associated complex subunit 2	protein-coding
peakchr16:2317325-2318856	chr16	2317326	2318856	+	0	NA	promoter-TSS (NM_001286625)	promoter-TSS (NM_001286625)	36	NM_001286627	10921	Hs.355643	NM_006711	ENSG00000205937	RNPS1	E5.1	RNA binding protein with serine rich domain 1	protein-coding
peakchr6:43543082-43544198	chr6	43543083	43544198	+	0	NA	promoter-TSS (NM_001291969)	promoter-TSS (NM_001291969)	135	NM_020750	57510	Hs.203206	NM_020750	ENSG00000124571	XPO5	exp5	exportin 5	protein-coding
peakchr19:3984128-3985921	chr19	3984129	3985921	+	0	NA	intron (NM_001961, intron 1 of 14)	CpG	436	NM_001961	1938	Hs.515070	NM_001961	ENSG00000167658	EEF2	EEF-2|EF-2|EF2|SCA26	eukaryotic translation elongation factor 2	protein-coding
peakchr9:100684377-100684815	chr9	100684378	100684815	+	0	NA	intron (NM_001330725, intron 1 of 5)	CpG	256	NM_001330725	51531	Hs.9196	NM_016481	ENSG00000136932	TRMO	C9orf156|HSPC219|NAP1	tRNA methyltransferase O	protein-coding
peakchr9:33024343-33025313	chr9	33024344	33025313	+	0	NA	promoter-TSS (NM_001539)	promoter-TSS (NM_001539)	290	NM_001369003	54840	Hs.20158	NM_017692	ENSG00000137074	APTX	AOA|AOA1|AXA1|EAOH|EOAHA|FHA-HIT	aprataxin	protein-coding
peakchr12:121342105-121342422	chr12	121342106	121342422	+	0	NA	promoter-TSS (NR_131215)	promoter-TSS (NR_131215)	-103	NM_139015	121665	Hs.507087	NM_139015	ENSG00000157837	SPPL3	IMP2|MDHV1887|PRO4332|PSH1|PSL4	signal peptide peptidase like 3	protein-coding
peakchr5:170814374-170815841	chr5	170814375	170815841	+	0	NA	intron (NM_001355010, intron 1 of 6)	CpG	255	NM_001355009	4869	Hs.557550	NM_002520	ENSG00000181163	NPM1	B23|NPM	nucleophosmin 1	protein-coding
peakchr2:11605590-11606486	chr2	11605591	11606486	+	0	NA	non-coding (NR_103490, exon 1 of 5)	non-coding (NR_103490, exon 1 of 5)	249	NM_212540	1876	Hs.603093	NM_198256	ENSG00000169016	E2F6	E2F-6	E2F transcription factor 6	protein-coding
peakchr11:65479263-65479748	chr11	65479264	65479748	+	0	NA	promoter-TSS (NM_182709)	promoter-TSS (NM_182709)	-217	NM_006388	10524	Hs.397010	NM_006388	ENSG00000172977	KAT5	ESA1|HTATIP|HTATIP1|PLIP|TIP|TIP60|ZC2HC5|cPLA2	lysine acetyltransferase 5	protein-coding
peakchr2:676075-677552	chr2	676076	677552	+	0	NA	promoter-TSS (NM_001352681)	promoter-TSS (NM_001352681)	-110	NM_001352681	129787	Hs.6729	NM_152834	ENSG00000151353	TMEM18	lncND	transmembrane protein 18	protein-coding
peakchr12:76477556-76478851	chr12	76477557	76478851	+	0	NA	intron (NM_139207, intron 1 of 15)	CpG	261	NM_001307924	4673	Hs.524599	NM_004537	ENSG00000187109	NAP1L1	NAP1|NAP1L|NRP	nucleosome assembly protein 1 like 1	protein-coding
peakchr11:47600427-47600956	chr11	47600428	47600956	+	0	NA	promoter-TSS (NM_001318716)	promoter-TSS (NM_001318716)	66	NM_004551	4722	Hs.502528	NM_004551	ENSG00000213619	NDUFS3	CI-30|MC1DN8	NADH:ubiquinone oxidoreductase core subunit S3	protein-coding
peakchr5:180287467-180288616	chr5	180287468	180288616	+	0	NA	intron (NM_152283, intron 1 of 2)	CpG	244	NM_001172638	643836	Hs.509227	NM_152283	ENSG00000196670	ZFP62	ZET|ZNF755	ZFP62 zinc finger protein	protein-coding
peakchr3:14257770-14258732	chr3	14257771	14258732	+	0	NA	Intergenic	MER117|DNA|hAT-Charlie	37934	NM_014463	27258	Hs.111632	NM_014463	ENSG00000170860	LSM3	SMX4|USS2|YLR438C	LSM3 homolog, U6 small nuclear RNA and mRNA degradation associated	protein-coding
peakchr6:114292291-114293368	chr6	114292292	114293368	+	0	NA	promoter-TSS (NR_033441)	promoter-TSS (NR_033441)	-518	NR_033441	3066	Hs.3352	NM_001527	ENSG00000196591	HDAC2	HD2|KDAC2|RPD3|YAF1	histone deacetylase 2	protein-coding
peakchr12:6642645-6643991	chr12	6642646	6643991	+	0	NA	promoter-TSS (NM_001289746)	promoter-TSS (NM_001289746)	-365	NM_001289745	2597	Hs.544577	NM_002046	ENSG00000111640	GAPDH	G3PD|GAPD|HEL-S-162eP	glyceraldehyde-3-phosphate dehydrogenase	protein-coding
peakchr16:29984296-29985151	chr16	29984297	29985151	+	0	NA	promoter-TSS (NM_001252043)	promoter-TSS (NM_001252043)	-465	NM_001252043	9344	Hs.291623	NM_004783	ENSG00000149930	TAOK2	MAP3K17|PSK|PSK1|PSK1-BETA|TAO1|TAO2	TAO kinase 2	protein-coding
peakchr1:245132980-245134753	chr1	245132981	245134753	+	0	NA	intron (NR_026587, intron 1 of 5)	CpG	236	NM_001143943	84288	Hs.134857	NM_032328	ENSG00000203666	EFCAB2	CFAP200|DRC8	EF-hand calcium binding domain 2	protein-coding
peakchr5:37370778-37372265	chr5	37370779	37372265	+	0	NA	promoter-TSS (NM_004298)	promoter-TSS (NM_004298)	-314	NM_001278312	9631	Hs.547696	NM_004298	ENSG00000113569	NUP155	ATFB15|N155	nucleoporin 155	protein-coding
peakchr13:113950984-113951633	chr13	113950985	113951633	+	0	NA	promoter-TSS (NM_005561)	promoter-TSS (NM_005561)	-245	NM_005561	3916	Hs.494419	NM_005561	ENSG00000185896	LAMP1	CD107a|LAMPA|LGP120	lysosomal associated membrane protein 1	protein-coding
peakchr2:62732418-62733669	chr2	62732419	62733669	+	0	NA	intron (NM_198276, intron 1 of 3)	CpG	286	NM_198276	200728	Hs.308028	NM_198276	ENSG00000186889	TMEM17	-	transmembrane protein 17	protein-coding
peakchr2:66808235-66809468	chr2	66808236	66809468	+	0	NA	intron (NR_110156, intron 1 of 5)	CpG	7690	NR_110156	100507073	Hs.667940	NR_110156	ENSG00000232046	LINC01798	-	long intergenic non-protein coding RNA 1798	ncRNA
peakchr8:74205116-74206263	chr8	74205117	74206263	+	0	NA	intron (NM_001363737, intron 1 of 6)	intron (NM_001363737, intron 1 of 6)	178	NM_000971	6129	Hs.421257	NM_000971	ENSG00000147604	RPL7	L7|humL7-1	ribosomal protein L7	protein-coding
peakchr12:56497996-56498714	chr12	56497997	56498714	+	0	NA	promoter-TSS (NM_006191)	promoter-TSS (NM_006191)	12	NM_006191	5036	Hs.524498	NM_006191	ENSG00000170515	PA2G4	EBP1|HG4-1|p38-2G4	proliferation-associated 2G4	protein-coding
peakchr11:73587509-73588400	chr11	73587510	73588400	+	0	NA	promoter-TSS (NM_001267805)	promoter-TSS (NM_001267805)	-64	NM_016565	51287	Hs.475387	NM_016565	ENSG00000181924	COA4	CHCHD8|CMC3|E2IG2	cytochrome c oxidase assembly factor 4 homolog	protein-coding
peakchr17:75368701-75369624	chr17	75368702	75369624	+	0	NA	promoter-TSS (NM_001113493)	promoter-TSS (NM_001113493)	-256	NM_001113493	10801	Hs.440932	NM_006640	ENSG00000184640	SEPT9	AF17q25|MSF|MSF1|NAPB|PNUTL4|SEPT9|SINT1|SeptD1	septin 9	protein-coding
peakchr17:48228244-48229846	chr17	48228245	48229846	+	0	NA	Intergenic	Intergenic	-1007	NM_032595	84687	Hs.514323	NM_032595	ENSG00000108819	PPP1R9B	PPP1R6|PPP1R9|SPINO|Spn	protein phosphatase 1 regulatory subunit 9B	protein-coding
peakchr2:3622201-3623848	chr2	3622202	3623848	+	0	NA	intron (NM_001011, intron 1 of 6)	CpG	175	NM_001011	6201	Hs.534346	NM_001011	ENSG00000171863	RPS7	DBA8|S7|eS7	ribosomal protein S7	protein-coding
peakchr4:83349960-83351088	chr4	83349961	83351088	+	0	NA	exon (NM_001207000, exon 1 of 7)	exon (NM_001207000, exon 1 of 7)	854	NM_031372	9987	Hs.527105	NM_005463	ENSG00000152795	HNRNPDL	HNRNP|HNRPDL|JKTBP|JKTBP2|LGMD1G|LGMDD3|laAUF1	heterogeneous nuclear ribonucleoprotein D like	protein-coding
peakchr2:88990651-88991889	chr2	88990652	88991889	+	0	NA	promoter-TSS (NM_144563)	promoter-TSS (NM_144563)	79	NM_144563	22934	Hs.469264	NM_144563	ENSG00000153574	RPIA	RPI|RPIAD	ribose 5-phosphate isomerase A	protein-coding
peakchr6:42847128-42848530	chr6	42847129	42848530	+	0	NA	intron (NR_134563, intron 1 of 5)	intron (NR_134563, intron 1 of 5)	475	NR_134562	285855	Hs.520133	NM_198486	ENSG00000146223	RPL7L1	dJ475N16.4	ribosomal protein L7 like 1	protein-coding
peakchr20:37063013-37064307	chr20	37063014	37064307	+	0	NA	intron (NR_152761, intron 1 of 5)	CpG	360	NR_152753	388796	Hs.400876	NR_015366	ENSG00000196756	SNHG17	-	small nucleolar RNA host gene 17	ncRNA
peakchr16:1524868-1525345	chr16	1524869	1525345	+	0	NA	promoter-TSS (NM_001287)	promoter-TSS (NM_001287)	-22	NM_001114331	1186	Hs.459649	NM_001287	ENSG00000103249	CLCN7	CLC-7|CLC7|OPTA2|OPTB4|PPP1R63	chloride voltage-gated channel 7	protein-coding
peakchr1:154192068-154194121	chr1	154192069	154194121	+	0	NA	promoter-TSS (NM_014847)	promoter-TSS (NM_014847)	-29	NM_001297720	25912	Hs.287471	NM_015449	ENSG00000143612	C1orf43	HSPC012|NICE-3|NICE3|NS5ATP4|S863-3	chromosome 1 open reading frame 43	protein-coding
peakchr12:112846301-112847758	chr12	112846302	112847758	+	0	NA	promoter-TSS (NM_001320139)	promoter-TSS (NM_001320139)	59	NM_001320138	6128	Hs.528668	NM_000970	ENSG00000089009	RPL6	L6|SHUJUN-2|TAXREB107|TXREB1	ribosomal protein L6	protein-coding
peakchr1:78148251-78149305	chr1	78148252	78149305	+	0	NA	promoter-TSS (NM_015534)	promoter-TSS (NM_015534)	334	NM_001308237	26009	Hs.480506	NM_015534	ENSG00000036549	ZZZ3	ATAC1	zinc finger ZZ-type containing 3	protein-coding
peakchr15:50646967-50648085	chr15	50646968	50648085	+	0	NA	promoter-TSS (NM_005254)	promoter-TSS (NM_005254)	79	NM_181427	2553	Hs.654350	NM_002041	ENSG00000104064	GABPB1	BABPB2|E4TF1|E4TF1-47|E4TF1-53|E4TF1B|GABPB|GABPB-1|GABPB2|NRF2B1|NRF2B2	GA binding protein transcription factor subunit beta 1	protein-coding
peakchr9:135544960-135546671	chr9	135544961	135546671	+	0	NA	promoter-TSS (NM_012204)	promoter-TSS (NM_012204)	-28	NM_138620	64794	Hs.660767	NM_022779	ENSG00000125485	DDX31	PPP1R25	DEAD-box helicase 31	protein-coding
peakchr5:180669684-180671512	chr5	180669685	180671512	+	0	NA	promoter-TSS (NR_002591)	promoter-TSS (NR_002591)	-222	NR_002591	619570		NR_002591	ENSG00000264549	SNORD95	U95	small nucleolar RNA, C/D box 95	snoRNA
peakchr2:183988976-183990020	chr2	183988977	183990020	+	0	NA	intron (NM_138285, intron 1 of 8)	intron (NM_138285, intron 1 of 8)	327	NM_138285	129401	Hs.180591	NM_138285	ENSG00000163002	NUP35	MP-44|MP44|NP44|NUP53	nucleoporin 35	protein-coding
peakchr15:72668005-72668698	chr15	72668006	72668698	+	0	NA	promoter-TSS (NR_027262)	promoter-TSS (NR_027262)	3	NM_001318825	3073	Hs.604479	NM_000520	ENSG00000213614	HEXA	TSD	hexosaminidase subunit alpha	protein-coding
peakchr3:40565826-40566936	chr3	40565827	40566936	+	0	NA	promoter-TSS (NM_198484)	promoter-TSS (NM_198484)	12	NM_001287245	285268	Hs.19977	NM_198484	ENSG00000172888	ZNF621	-	zinc finger protein 621	protein-coding
peakchr2:15200138-15200826	chr2	15200139	15200826	+	0	NA	Intergenic	Intergenic	427641	NM_001369364	151354	Hs.260855	NM_145175	ENSG00000162981	LRATD1	FAM84A|NSE1|PP11517	LRAT domain containing 1	protein-coding
peakchr3:4508702-4509164	chr3	4508703	4509164	+	0	NA	promoter-TSS (NM_001164674)	promoter-TSS (NM_001164674)	20	NM_182760	285362	Hs.350475	NM_182760	ENSG00000144455	SUMF1	AAPA3037|FGE|UNQ3037	sulfatase modifying factor 1	protein-coding
peakchr16:4897176-4897629	chr16	4897177	4897629	+	0	NA	promoter-TSS (NM_001308096)	promoter-TSS (NM_001308096)	-14	NR_136698	84656	Hs.387255	NM_032569	ENSG00000140632	GLYR1	BM045|HIBDL|N-PAC|NP60	glyoxylate reductase 1 homolog	protein-coding
peakchr2:113012177-113012642	chr2	113012178	113012642	+	0	NA	intron (NM_032494, intron 1 of 8)	CpG	209	NM_032494	84524	Hs.418416	NM_032494	ENSG00000144161	ZC3H8	Fliz1|ZC3HDC8	zinc finger CCCH-type containing 8	protein-coding
peakchr17:61850830-61851859	chr17	61850831	61851859	+	0	NA	promoter-TSS (NM_020198)	promoter-TSS (NM_020198)	-185	NM_203499	11325	Hs.702010	NM_007372	ENSG00000198231	DDX42	DDX42P|RHELP|RNAHP|SF3B8|SF3b125	DEAD-box helicase 42	protein-coding
peakchr17:40985070-40985566	chr17	40985071	40985566	+	0	NA	promoter-TSS (NM_001330229)	promoter-TSS (NM_001330229)	-96	NM_001267045	10197	Hs.152978	NM_005789	ENSG00000131467	PSME3	HEL-S-283|Ki|PA28-gamma|PA28G|PA28gamma|REG-GAMMA	proteasome activator subunit 3	protein-coding
peakchr1:149870921-149872003	chr1	149870922	149872003	+	0	NA	5' UTR (NM_001321025, exon 2 of 2)	5' UTR (NM_001321025, exon 2 of 2)	341	NM_001321026	51027	Hs.13880	NM_016074	ENSG00000178096	BOLA1	CGI-143	bolA family member 1	protein-coding
peakchr3:185654622-185655576	chr3	185654623	185655576	+	0	NA	intron (NM_004593, intron 1 of 8)	CpG	703	NM_004593	6434	Hs.533122	NM_004593	ENSG00000136527	TRA2B	Htra2-beta|PPP1R156|SFRS10|SRFS10|TRA2-BETA|TRAN2B	transformer 2 beta homolog	protein-coding
peakchr10:32635012-32635878	chr10	32635013	32635878	+	0	NA	promoter-TSS (NR_104163)	promoter-TSS (NR_104163)	641	NM_001272004	80314	Hs.167805	NM_025209	ENSG00000120616	EPC1	Epl1	enhancer of polycomb homolog 1	protein-coding
peakchr12:54673075-54675305	chr12	54673076	54675305	+	0	NA	promoter-TSS (NM_002136)	promoter-TSS (NM_002136)	-284	NM_012117	23468	Hs.349283	NM_012117	ENSG00000094916	CBX5	HEL25|HP1|HP1A	chromobox 5	protein-coding
peakchr1:67894532-67896864	chr1	67894533	67896864	+	0	NA	exon (NM_015640, exon 1 of 8)	exon (NM_015640, exon 1 of 8)	387	NM_001018069	26135	Hs.530412	NM_015640	ENSG00000142864	SERBP1	CGI-55|CHD3IP|HABP4L|PAI-RBP1|PAIRBP1	SERPINE1 mRNA binding protein 1	protein-coding
peakchr3:184031871-184033352	chr3	184031872	184033352	+	0	NA	promoter-TSS (NM_182917)	promoter-TSS (NM_182917)	218	NM_001194946	1981	Hs.433750	NM_004953	ENSG00000114867	EIF4G1	EIF-4G1|EIF4F|EIF4G|EIF4GI|P220|PARK18	eukaryotic translation initiation factor 4 gamma 1	protein-coding
peakchr11:73498408-73499795	chr11	73498409	73499795	+	0	NA	intron (NR_134658, intron 1 of 6)	CpG	183	NR_134659	51642	Hs.503239	NM_016055	ENSG00000175581	MRPL48	CGI-118|HSPC290|L48MT|MRP-L48	mitochondrial ribosomal protein L48	protein-coding
peakchr15:67546568-67547786	chr15	67546569	67547786	+	0	NA	promoter-TSS (NM_024666)	promoter-TSS (NM_024666)	39	NM_001284349	64799	Hs.657894	NM_022784	ENSG00000103599	IQCH	NYDSP5	IQ motif containing H	protein-coding
peakchr2:70528510-70529367	chr2	70528511	70529367	+	0	NA	exon (NM_001329753, exon 1 of 3)	exon (NM_001329753, exon 1 of 3)	260	NM_001329755	84908	Hs.516077	NM_032822	ENSG00000035141	FAM136A	-	family with sequence similarity 136 member A	protein-coding
peakchr17:49230662-49231507	chr17	49230663	49231507	+	0	NA	intron (NM_000269, intron 1 of 4)	CpG	165	NM_000269	4830	Hs.463456	NM_000269	ENSG00000239672	NME1	AWD|GAAD|NB|NBS|NDKA|NDPK-A|NDPKA|NM23|NM23-H1	NME/NM23 nucleoside diphosphate kinase 1	protein-coding
peakchr5:132298969-132299547	chr5	132298970	132299547	+	0	NA	promoter-TSS (NM_014423)	promoter-TSS (NM_014423)	68	NM_014423	27125	Hs.519313	NM_014423	ENSG00000072364	AFF4	AF5Q31|CHOPS|MCEF	AF4/FMR2 family member 4	protein-coding
peakchr2:29878233-29879140	chr2	29878234	29879140	+	0	NA	intron (NM_004304, intron 3 of 28)	intron (NM_004304, intron 3 of 28)	-180444	NR_136317	105374389	Hs.196534	NR_136317		LOC105374389	-	uncharacterized LOC105374389	ncRNA
peakchr12:57482188-57483815	chr12	57482189	57483815	+	0	NA	5' UTR (NM_001330305, exon 1 of 6)	5' UTR (NM_001330305, exon 1 of 6)	105	NM_001330305	4665	Hs.159223	NM_005967	ENSG00000166886	NAB2	MADER	NGFI-A binding protein 2	protein-coding
peakchr21:45079116-45079897	chr21	45079117	45079897	+	0	NA	promoter-TSS (NM_007031)	promoter-TSS (NM_007031)	66	NM_015056	23076	Hs.565725	NM_015056	ENSG00000160208	RRP1B	KIAA0179|NNP1L|Nnp1|PPP1R136|RRP1	ribosomal RNA processing 1B	protein-coding
peakchr6:41888768-41889639	chr6	41888769	41889639	+	0	NA	promoter-TSS (NM_001305455)	promoter-TSS (NM_001305455)	-33	NM_004053	705	Hs.106880	NM_004053	ENSG00000112578	BYSL	BYSTIN|Enp1	bystin like	protein-coding
peakchr17:79829167-79830055	chr17	79829168	79830055	+	0	NA	promoter-TSS (NM_001301242)	promoter-TSS (NM_001301242)	-398	NM_001301240	396	Hs.159161	NM_004309	ENSG00000141522	ARHGDIA	GDIA1|HEL-S-47e|NPHS8|RHOGDI|RHOGDI-1	Rho GDP dissociation inhibitor alpha	protein-coding
peakchr19:56826137-56826730	chr19	56826138	56826730	+	0	NA	promoter-TSS (NM_001322066)	promoter-TSS (NM_001322066)	-226	NM_001322077	79149	Hs.177688	NM_024303	ENSG00000131848	ZSCAN5A	ZNF495|ZSCAN5	zinc finger and SCAN domain containing 5A	protein-coding
peakchr17:8285376-8287052	chr17	8285377	8287052	+	0	NA	5' UTR (NM_001315531, exon 1 of 4)	5' UTR (NM_001315531, exon 1 of 4)	297	NM_001315530	6154	Hs.482144	NM_000987	ENSG00000161970	RPL26	DBA11|L26	ribosomal protein L26	protein-coding
peakchr16:29624252-29625385	chr16	29624253	29625385	+	0	NA	non-coding (NR_135317, exon 1 of 12)	non-coding (NR_135317, exon 1 of 12)	219	NR_135317	440354	Hs.552700	NR_002473		SMG1P2	-	SMG1 pseudogene 2	pseudo
peakchr9:127623407-127624988	chr9	127623408	127624988	+	0	NA	promoter-TSS (NM_030978)	promoter-TSS (NM_030978)	38	NM_007209	11224	Hs.182825	NM_007209	ENSG00000136942	RPL35	DBA19|L35	ribosomal protein L35	protein-coding
peakchr5:149828320-149829736	chr5	149828321	149829736	+	0	NA	intron (NM_005617, intron 1 of 4)	CpG	274	NM_005617	6208	Hs.744846	NM_005617	ENSG00000164587	RPS14	EMTB|S14	ribosomal protein S14	protein-coding
peakchr2:38977769-38978793	chr2	38977770	38978793	+	0	NA	intron (NM_001031684, intron 1 of 7)	CpG	222	NM_001031684	6432	Hs.309090	NM_006276	ENSG00000115875	SRSF7	9G8|AAG3|SFRS7	serine and arginine rich splicing factor 7	protein-coding
peakchr16:30006642-30007448	chr16	30006643	30007448	+	0	NA	promoter-TSS (NM_001304562)	promoter-TSS (NM_001304562)	-107	NM_003609	8479	Hs.567370	NM_003609	ENSG00000149929	HIRIP3	-	HIRA interacting protein 3	protein-coding
peakchr20:44519517-44520159	chr20	44519518	44520159	+	0	NA	promoter-TSS (NM_080749)	promoter-TSS (NM_080749)	88	NM_001278535	140825	Hs.517094	NM_080749	ENSG00000124257	NEURL2	C20orf163|OZZ|OZZ-E3	neuralized E3 ubiquitin protein ligase 2	protein-coding
peakchr1:183385898-183387274	chr1	183385899	183387274	+	0	NA	intron (NM_015039, intron 1 of 10)	CpG	929	NM_015039	23057	Hs.497123	NM_015039	ENSG00000157064	NMNAT2	C1orf15|PNAT2	nicotinamide nucleotide adenylyltransferase 2	protein-coding
peakchr12:46661256-46663748	chr12	46661257	46663748	+	0	NA	promoter-TSS (NM_001278390)	promoter-TSS (NM_001278390)	324	NM_001278387	81539	Hs.533770	NM_030674	ENSG00000111371	SLC38A1	ATA1|NAT2|SAT1|SNAT1	solute carrier family 38 member 1	protein-coding
peakchr2:15049589-15050388	chr2	15049590	15050388	+	0	NA	Intergenic	Intergenic	277148	NM_001369364	151354	Hs.260855	NM_145175	ENSG00000162981	LRATD1	FAM84A|NSE1|PP11517	LRAT domain containing 1	protein-coding
peakchr8:146016839-146018215	chr8	146016840	146018215	+	0	NA	promoter-TSS (NR_106909)	promoter-TSS (NR_106909)	-151	NR_106909	102465978		NR_106909	ENSG00000283764	MIR6850	hsa-mir-6850	microRNA 6850	ncRNA
peakchr1:203830484-203831639	chr1	203830485	203831639	+	0	NA	promoter-TSS (NM_001328638)	promoter-TSS (NM_001328638)	87	NM_001328637	6635	Hs.334612	NM_003094	ENSG00000182004	SNRPE	HYPT11|SME|Sm-E|snRNP-E	small nuclear ribonucleoprotein polypeptide E	protein-coding
peakchr6:52149055-52149763	chr6	52149056	52149763	+	0	NA	exon (NM_002388, exon 1 of 17)	exon (NM_002388, exon 1 of 17)	131	NM_001366370	4172	Hs.179565	NM_002388	ENSG00000112118	MCM3	HCC5|P1-MCM3|P1.h|RLFB	minichromosome maintenance complex component 3	protein-coding
peakchr17:80415890-80416755	chr17	80415891	80416755	+	0	NA	promoter-TSS (NM_012336)	promoter-TSS (NM_012336)	-217	NM_031968	26502	Hs.256526	NM_012336	ENSG00000141562	NARF	IOP2	nuclear prelamin A recognition factor	protein-coding
peakchr1:10531956-10532767	chr1	10531957	10532767	+	0	NA	intron (NM_213566, intron 1 of 4)	CpG	224	NM_213566	1676	Hs.484782	NM_004401	ENSG00000160049	DFFA	DFF-45|DFF1|ICAD	DNA fragmentation factor subunit alpha	protein-coding
peakchr17:58155707-58156374	chr17	58155708	58156374	+	0	NA	promoter-TSS (NR_135648)	promoter-TSS (NR_135648)	251	NM_022070	63897	Hs.221899	NM_022070	ENSG00000068097	HEATR6	ABC1	HEAT repeat containing 6	protein-coding
peakchr19:51610777-51611938	chr19	51610778	51611938	+	0	NA	intron (NM_145232, intron 1 of 2)	intron (NM_145232, intron 1 of 2)	308	NM_145232	90353	Hs.148425	NM_145232	ENSG00000142544	CTU1	ATPBD3|NCS6	cytosolic thiouridylase subunit 1	protein-coding
peakchr15:70550805-70551712	chr15	70550806	70551712	+	0	NA	Intergenic	Intergenic	-161003	NM_001105192	7090	Hs.287362	NM_005078	ENSG00000140332	TLE3	ESG|ESG3|GRG3|HsT18976	TLE family member 3, transcriptional corepressor	protein-coding
peakchr5:36241881-36243004	chr5	36241882	36243004	+	0	NA	promoter-TSS (NM_001287341)	promoter-TSS (NM_001287341)	-62	NM_153013	133686	Hs.81907	NM_153013	ENSG00000152620	NADK2	C5orf33|DECRD|MNADK|NADKD1	NAD kinase 2, mitochondrial	protein-coding
peakchr2:178256445-178257961	chr2	178256446	178257961	+	0	NA	promoter-TSS (NM_003659)	promoter-TSS (NM_003659)	216	NR_026966	100130691	Hs.707723	NM_182585	ENSG00000213963	LOC100130691	-	uncharacterized LOC100130691	ncRNA
peakchr17:48796522-48797523	chr17	48796523	48797523	+	0	NA	promoter-TSS (NM_006107)	promoter-TSS (NM_006107)	59	NM_001330330	51747	Hs.130293	NM_006107	ENSG00000108848	LUC7L3	CRA|CREAP-1|CROP|LUC7A|OA48-18|hLuc7A	LUC7 like 3 pre-mRNA splicing factor	protein-coding
peakchr12:123942653-123943345	chr12	123942654	123943345	+	0	NA	intron (NR_104103, intron 1 of 1)	CpG	313	NM_022717	11066	Hs.632738	NM_007020	ENSG00000184209	SNRNP35	HM-1|U1SNRNPBP	small nuclear ribonucleoprotein U11/U12 subunit 35	protein-coding
peakchr2:14773977-14775952	chr2	14773978	14775952	+	0	NA	exon (NM_145175, exon 2 of 2)	exon (NM_145175, exon 2 of 2)	2124	NM_001369364	151354	Hs.260855	NM_145175	ENSG00000162981	LRATD1	FAM84A|NSE1|PP11517	LRAT domain containing 1	protein-coding
peakchr1:203764419-203765093	chr1	203764420	203765093	+	0	NA	promoter-TSS (NM_001350265)	promoter-TSS (NM_001350265)	91	NM_001350264	9877	Hs.532399	NM_014827	ENSG00000058673	ZC3H11A	ZC3HDC11A	zinc finger CCCH-type containing 11A	protein-coding
peakchr17:45266268-45267074	chr17	45266269	45267074	+	0	NA	promoter-TSS (NM_001353051)	promoter-TSS (NM_001353051)	-10	NR_148340	996	Hs.463295	NM_001256	ENSG00000004897	CDC27	ANAPC3|APC3|CDC27Hs|D0S1430E|D17S978E|H-NUC|HNUC|NUC2	cell division cycle 27	protein-coding
peakchr18:8706816-8708378	chr18	8706817	8708378	+	0	NA	promoter-TSS (NR_120598)	promoter-TSS (NR_120598)	22	NR_120598	100287082	Hs.439434	NR_120598	ENSG00000265962	GACAT2	MTCL1-AS1|MTCL1AS1	gastric cancer associated transcript 2	ncRNA
peakchr19:49121560-49123336	chr19	49121561	49123336	+	0	NA	promoter-TSS (NM_020126)	promoter-TSS (NM_020126)	-13	NR_073022	6141	Hs.515517	NM_000979	ENSG00000063177	RPL18	DBA18|L18	ribosomal protein L18	protein-coding
peakchr3:101404482-101406290	chr3	101404483	101406290	+	0	NA	exon (NM_000986, exon 2 of 6)	exon (NM_000986, exon 2 of 6)	176	NM_000986	6152	Hs.477028	NM_000986	ENSG00000114391	RPL24	HEL-S-310|L24	ribosomal protein L24	protein-coding
peakchr17:43024257-43025270	chr17	43024258	43025270	+	0	NA	intron (NM_001264573, intron 1 of 14)	CpG	377	NM_001265577	146909	Hs.135094	NM_001080443	ENSG00000186185	KIF18B	-	kinesin family member 18B	protein-coding
peakchr2:15384158-15384858	chr2	15384159	15384858	+	0	NA	intron (NR_052013, intron 44 of 50)	MLT1J1-int|LTR|ERVL-MaLR	316950	NR_052013	51594	Hs.467759	NM_015909	ENSG00000151779	NBAS	ILFS2|NAG|SOPH	neuroblastoma amplified sequence	protein-coding
peakchr1:182807856-182809355	chr1	182807857	182809355	+	0	NA	non-coding (NR_148933, exon 1 of 2)	non-coding (NR_148933, exon 1 of 2)	120	NR_148933	647070	Hs.191518	NR_148933		LOC647070	-	uncharacterized LOC647070	ncRNA
peakchr2:15700702-15701920	chr2	15700703	15701920	+	0	NA	intron (NR_052013, intron 1 of 50)	CpG	147	NR_052013	51594	Hs.467759	NM_015909	ENSG00000151779	NBAS	ILFS2|NAG|SOPH	neuroblastoma amplified sequence	protein-coding
peakchr11:57102607-57103652	chr11	57102608	57103652	+	0	NA	intron (NM_003146, intron 1 of 16)	CpG	236	NM_003146	6749	Hs.523680	NM_003146	ENSG00000149136	SSRP1	FACT|FACT80|T160	structure specific recognition protein 1	protein-coding
peakchr1:90460276-90461331	chr1	90460277	90461331	+	0	NA	promoter-TSS (NR_002830)	promoter-TSS (NR_002830)	135	NM_182976	284695	Hs.306221	NM_181781	ENSG00000162664	ZNF326	ZAN75|ZIRD|Zfp326|dJ871E2.1	zinc finger protein 326	protein-coding
peakchr17:74536564-74537616	chr17	74536565	74537616	+	0	NA	intron (NM_001077620, intron 2 of 4)	intron (NM_001077620, intron 2 of 4)	964	NM_001077620	768206	Hs.634380	NM_001077620	ENSG00000214140	PRCD	RP36	photoreceptor disc component	protein-coding
peakchr9:95087451-95088266	chr9	95087452	95088266	+	0	NA	promoter-TSS (NM_017948)	promoter-TSS (NM_017948)	17	NM_001330722	55035	Hs.442199	NM_017948	ENSG00000198000	NOL8	C9orf34|NOP132|bA62C3.3|bA62C3.4	nucleolar protein 8	protein-coding
peakchr10:69644106-69644521	chr10	69644107	69644521	+	0	NA	promoter-TSS (NM_001142498)	promoter-TSS (NM_001142498)	-100	NM_012238	23411	Hs.369779	NM_012238	ENSG00000096717	SIRT1	SIR2|SIR2L1|SIR2alpha	sirtuin 1	protein-coding
peakchrX:100645551-100646616	chrX	100645552	100646616	+	0	NA	promoter-TSS (NM_021029)	promoter-TSS (NM_021029)	85	NM_021029	6173	Hs.432485	NM_021029	ENSG00000241343	RPL36A	L36A|L44L|MIG6|RPL44	ribosomal protein L36a	protein-coding
peakchr17:62223063-62224238	chr17	62223064	62224238	+	0	NA	promoter-TSS (NR_002995)	promoter-TSS (NR_002995)	-48	NR_002995	677842	Hs.405444	NR_002995	ENSG00000277887	SNORA50C	ACA62|SNORA76|SNORA76C	small nucleolar RNA, H/ACA box 50C	snoRNA
peakchr19:1438059-1439537	chr19	1438060	1439537	+	0	NA	intron (NM_001308226, intron 1 of 3)	CpG	374	NM_001308226	6209	Hs.406683	NM_001018	ENSG00000115268	RPS15	RIG|S15	ribosomal protein S15	protein-coding
peakchr12:56510044-56512074	chr12	56510045	56512074	+	0	NA	promoter-TSS (NM_032786)	promoter-TSS (NM_032786)	642	NM_021104	6171	Hs.112553	NM_021104	ENSG00000229117	RPL41	L41	ribosomal protein L41	protein-coding
peakchr12:69201689-69202558	chr12	69201690	69202558	+	0	NA	promoter-TSS (NM_001367990)	promoter-TSS (NM_001367990)	172	NM_002392	4193	Hs.484551	NM_002392	ENSG00000135679	MDM2	ACTFS|HDMX|hdm2	MDM2 proto-oncogene	protein-coding
peakchr3:12882031-12883385	chr3	12882032	12883385	+	0	NA	promoter-TSS (NR_002582)	promoter-TSS (NR_002582)	356	NM_000994	6161	Hs.265174	NM_000994	ENSG00000144713	RPL32	L32|PP9932	ribosomal protein L32	protein-coding
peakchr17:80055162-80057409	chr17	80055163	80057409	+	0	NA	promoter-TSS (NM_004104)	promoter-TSS (NM_004104)	-174	NM_004104	2194	Hs.83190	NM_004104	ENSG00000169710	FASN	FAS|OA-519|SDR27X1	fatty acid synthase	protein-coding
peakchr3:20227570-20227928	chr3	20227571	20227928	+	0	NA	promoter-TSS (NM_001012413)	promoter-TSS (NM_001012413)	-24	NM_001012411	151648	Hs.105153	NM_138484	ENSG00000129810	SGO1	CAID|NY-BR-85|SGO|SGOL1	shugoshin 1	protein-coding
peakchr2:67214704-67215522	chr2	67214705	67215522	+	0	NA	Intergenic	Intergenic	-65491	NR_110600	102724321	Hs.146803	NR_110600	ENSG00000232688	LINC01628	-	long intergenic non-protein coding RNA 1628	ncRNA
peakchr1:212208456-212209057	chr1	212208457	212209057	+	0	NA	promoter-TSS (NM_016448)	promoter-TSS (NM_016448)	-138	NM_001286229	51514	Hs.656473	NM_016448	ENSG00000143476	DTL	CDT2|DCAF2|L2DTL|RAMP	denticleless E3 ubiquitin protein ligase homolog	protein-coding
peakchr1:202896076-202896640	chr1	202896077	202896640	+	0	NA	promoter-TSS (NM_021633)	promoter-TSS (NM_021633)	4	NM_021633	59349	Hs.706793	NM_021633	ENSG00000117153	KLHL12	C3IP1|DKIR	kelch like family member 12	protein-coding
peakchr2:149402049-149402760	chr2	149402050	149402760	+	0	NA	promoter-TSS (NM_015630)	promoter-TSS (NM_015630)	85	NM_015630	26122	Hs.23270	NM_015630	ENSG00000135999	EPC2	EPC-LIKE	enhancer of polycomb homolog 2	protein-coding
peakchr17:42422130-42422649	chr17	42422131	42422649	+	0	NA	promoter-TSS (NM_002087)	promoter-TSS (NM_002087)	-64	NM_002087	2896	Hs.514220	NM_002087	ENSG00000030582	GRN	CLN11|GEP|GP88|PCDGF|PEPI|PGRN	granulin precursor	protein-coding
peakchr17:48450229-48450835	chr17	48450230	48450835	+	0	NA	promoter-TSS (NM_152463)	promoter-TSS (NM_152463)	13	NM_016504	51264	Hs.7736	NM_016504	ENSG00000108826	MRPL27	L27mt	mitochondrial ribosomal protein L27	protein-coding
peakchr17:37009109-37010617	chr17	37009110	37010617	+	0	NA	promoter-TSS (NR_002576)	promoter-TSS (NR_002576)	111	NM_000978	9349	Hs.406300	NM_000978	ENSG00000125691	RPL23	L23|rpL17	ribosomal protein L23	protein-coding
peakchr6:20401218-20403905	chr6	20401219	20403905	+	0	NA	exon (NM_001949, exon 1 of 7)	exon (NM_001949, exon 1 of 7)	452	NM_001949	1871	Hs.269408	NM_001949	ENSG00000112242	E2F3	E2F-3	E2F transcription factor 3	protein-coding
peakchr12:111403534-111404297	chr12	111403535	111404297	+	0	NA	Intergenic	Intergenic	-8294	NR_135001	105369980	Hs.564357	NR_135001	ENSG00000258240	LOC105369980	-	uncharacterized LOC105369980	ncRNA
peakchr1:62902254-62902929	chr1	62902255	62902929	+	0	NA	promoter-TSS (NM_003368)	promoter-TSS (NM_003368)	-128	NM_003368	7398	Hs.35086	NM_003368	ENSG00000162607	USP1	UBP	ubiquitin specific peptidase 1	protein-coding
peakchr18:43752986-43754186	chr18	43752987	43754186	+	0	NA	promoter-TSS (NM_145055)	promoter-TSS (NM_145055)	-402	NM_001008239	147339	Hs.116486	NM_145055	ENSG00000152242	C18orf25	ARKL1|Ark2N|RNF111L1	chromosome 18 open reading frame 25	protein-coding
peakchr1:155053260-155053774	chr1	155053261	155053774	+	0	NA	intron (NM_004952, intron 1 of 4)	CpG	2204	NM_004952	1944	Hs.516656	NM_004952	ENSG00000143590	EFNA3	EFL2|EPLG3|Ehk1-L|LERK3	ephrin A3	protein-coding
peakchr2:32264509-32265536	chr2	32264510	32265536	+	0	NA	promoter-TSS (NR_135587)	promoter-TSS (NR_135587)	-119	NR_135585	84661	Hs.531788	NM_032574	ENSG00000162961	DPY30	Cps25|HDPY-30|Saf19	dpy-30 histone methyltransferase complex regulatory subunit	protein-coding
peakchr6:86351648-86353909	chr6	86351649	86353909	+	0	NA	promoter-TSS (NM_001253771)	promoter-TSS (NM_001253771)	-139	NM_001159673	10492	Hs.571177	NM_006372	ENSG00000135316	SYNCRIP	GRY-RBP|GRYRBP|HNRNPQ|HNRPQ1|NSAP1|PP68|hnRNP-Q	synaptotagmin binding cytoplasmic RNA interacting protein	protein-coding
peakchr2:67101528-67102152	chr2	67101529	67102152	+	0	NA	Intergenic	Intergenic	-29728	NR_110169	101060019	Hs.116425	NR_110169	ENSG00000230525	LINC01799	-	long intergenic non-protein coding RNA 1799	ncRNA
peakchr6:126101678-126102195	chr6	126101679	126102195	+	0	NA	promoter-TSS (NM_001199620)	promoter-TSS (NM_001199620)	-324	NM_001199619	135112	Hs.171426	NM_181782	ENSG00000111912	NCOA7	ERAP140|ESNA1|NCOA7-AS|Nbla00052|Nbla10993|TLDC4|dJ187J11.3	nuclear receptor coactivator 7	protein-coding
peakchr3:53381323-53381855	chr3	53381324	53381855	+	0	NA	promoter-TSS (NM_001290206)	promoter-TSS (NM_001290206)	-19	NM_001290207	55802	Hs.476353	NM_018403	ENSG00000272886	DCP1A	HSA275986|Nbla00360|SMAD4IP1|SMIF	decapping mRNA 1A	protein-coding
peakchr6:30524631-30525498	chr6	30524632	30525498	+	0	NA	5' UTR (NM_005275, exon 1 of 12).6	5' UTR (NM_005275, exon 1 of 12).6	306	NM_005275	2794	Hs.83147	NM_005275	ENSG00000204590	GNL1	HSR1	G protein nucleolar 1 (putative)	protein-coding
peakchr17:16341693-16342600	chr17	16341694	16342600	+	0	NA	promoter-TSS (NR_027179)	promoter-TSS (NR_027179)	-154	NR_045028	125144	Hs.368934	NM_152350	ENSG00000175061	SNHG29	C17orf45|C17orf76-AS1|FAM211A-AS1|LRRC75A-AS1|NCRNA00188|TSAP19	small nucleolar RNA host gene 29	ncRNA
peakchr8:26148572-26150107	chr8	26148573	26150107	+	0	NA	exon (NM_002717, exon 1 of 10)	exon (NM_002717, exon 1 of 10)	316	NM_002717	5520	Hs.146339	NM_002717	ENSG00000221914	PPP2R2A	B55A|B55ALPHA|PR52A|PR55A|PR55alpha	protein phosphatase 2 regulatory subunit Balpha	protein-coding
peakchr20:2450421-2451948	chr20	2450422	2451948	+	0	NA	intron (NM_198216, intron 1 of 6)	CpG	250	NM_003091	6628	Hs.83753	NM_003091	ENSG00000125835	SNRPB	CCMS|COD|SNRPB1|Sm-B/B'|SmB/B'|SmB/SmB'|snRNP-B	small nuclear ribonucleoprotein polypeptides B and B1	protein-coding
peakchr8:6565617-6566741	chr8	6565618	6566741	+	0	NA	promoter-TSS (NM_018361)	promoter-TSS (NM_018361)	16	NM_018361	55326	Hs.624002	NM_018361	ENSG00000155189	AGPAT5	1AGPAT5|LPAATE	1-acylglycerol-3-phosphate O-acyltransferase 5	protein-coding
peakchr7:807132-809148	chr7	807133	809148	+	0	NA	intron (NR_075098, intron 8 of 12)	CpG	-40827	NM_001164759	5575	Hs.520851	NM_002735	ENSG00000188191	PRKAR1B	PRKAR1	protein kinase cAMP-dependent type I regulatory subunit beta	protein-coding
peakchr17:7137677-7138112	chr17	7137678	7138112	+	0	NA	promoter-TSS (NM_004422)	promoter-TSS (NM_004422)	-59	NM_004422	1856	Hs.118640	NM_004422	ENSG00000004975	DVL2	-	dishevelled segment polarity protein 2	protein-coding
peakchr17:66031359-66032454	chr17	66031360	66032454	+	0	NA	promoter-TSS (NM_001320611)	promoter-TSS (NM_001320611)	56	NM_002266	3838	Hs.594238	NM_002266	ENSG00000182481	KPNA2	IPOA1|QIP2|RCH1|SRP1-alpha|SRP1alpha	karyopherin subunit alpha 2	protein-coding
peakchr9:73032927-73034988	chr9	73032928	73034988	+	0	NA	Intergenic	CpG	-4385	NM_001206	687	Hs.150557	NM_001206	ENSG00000119138	KLF9	BTEB|BTEB1	Kruppel like factor 9	protein-coding
peakchr17:56083730-56085380	chr17	56083731	56085380	+	0	NA	promoter-TSS (NM_006924)	promoter-TSS (NM_006924)	52	NM_001078166	6426	Hs.68714	NM_006924	ENSG00000136450	SRSF1	ASF|SF2|SF2p33|SFRS1|SRp30a	serine and arginine rich splicing factor 1	protein-coding
peakchr19:41195991-41197584	chr19	41195992	41197584	+	0	NA	promoter-TSS (NM_004756)	promoter-TSS (NM_004756)	-232	NM_004756	9253	Hs.326953	NM_004756	ENSG00000105245	NUMBL	CAG3A|CTG3a|NBL|NUMB-R|NUMBLIKE|NUMBR|TNRC23	NUMB like endocytic adaptor protein	protein-coding
peakchr1:31537472-31538786	chr1	31537473	31538786	+	0	NA	intron (NM_014676, intron 1 of 21)	intron (NM_014676, intron 1 of 21)	435	NM_001020658	9698	Hs.281707	NM_014676	ENSG00000134644	PUM1	HSPUM|PUMH|PUMH1|PUML1|SCA47	pumilio RNA binding family member 1	protein-coding
peakchr2:232328315-232329385	chr2	232328316	232329385	+	0	NA	intron (NM_005381, intron 1 of 13)	CpG	345	NM_005381	4691	Hs.79110	NM_005381	ENSG00000115053	NCL	C23|Nsr1	nucleolin	protein-coding
peakchr7:45025491-45026715	chr7	45025492	45026715	+	0	NA	promoter-TSS (NR_002952)	promoter-TSS (NR_002952)	192	NR_152594	285958	Hs.25892	NR_003697	ENSG00000232956	SNHG15	C7orf40|Linc-Myo1g|MYO1GUT	small nucleolar RNA host gene 15	ncRNA
peakchr11:126081347-126081820	chr11	126081348	126081820	+	0	NA	promoter-TSS (NM_032795)	promoter-TSS (NM_032795)	3	NM_001144827	84881	Hs.150458	NM_032795	ENSG00000165526	RPUSD4	-	RNA pseudouridine synthase D4	protein-coding
peakchr2:16079700-16082531	chr2	16079701	16082531	+	0	NA	non-coding (NR_110230, exon 2 of 4)	non-coding (NR_110230, exon 2 of 4)	444	NM_005378	4613	Hs.25960	NM_005378	ENSG00000134323	MYCN	MODED|N-myc|NMYC|ODED|bHLHe37	MYCN proto-oncogene, bHLH transcription factor	protein-coding
peakchr1:16160934-16161683	chr1	16160935	16161683	+	0	NA	non-coding (NR_024279, exon 2 of 2)	non-coding (NR_024279, exon 2 of 2)	-12893	NM_015001	23013	Hs.744843	NM_015001	ENSG00000065526	SPEN	HIAA0929|MINT|RBM15C|SHARP	spen family transcriptional repressor	protein-coding
peakchr12:104359193-104360063	chr12	104359194	104360063	+	0	NA	promoter-TSS (NM_003211)	promoter-TSS (NM_003211)	-22	NM_003211	6996	Hs.584809	NM_003211	ENSG00000139372	TDG	hTDG	thymine DNA glycosylase	protein-coding
peakchr19:36544922-36545669	chr19	36544923	36545669	+	0	NA	promoter-TSS (NM_173636)	promoter-TSS (NM_173636)	-109	NM_152658	199745	Hs.350209	NM_152658	ENSG00000161277	THAP8	-	THAP domain containing 8	protein-coding
peakchr16:21530835-21532113	chr16	21530836	21532113	+	0	NA	non-coding (NR_002594, exon 1 of 1)	non-coding (NR_002594, exon 1 of 1)	291	NR_002594	387254	Hs.448808	NR_002594		SLC7A5P2	IMAA|MMAA	solute carrier family 7 member 5 pseudogene 2	pseudo
peakchr2:2335595-2336259	chr2	2335596	2336259	+	0	NA	promoter-TSS (NM_001329844)	promoter-TSS (NM_001329844)	-880	NM_001329851	23040	Hs.434418	NM_015025	ENSG00000186487	MYT1L	MRD39|NZF1|ZC2H2C2|ZC2HC4B|myT1-L	myelin transcription factor 1 like	protein-coding
peakchr15:89164079-89164844	chr15	89164080	89164844	+	0	NA	promoter-TSS (NM_022767)	promoter-TSS (NM_022767)	-109	NM_022767	64782	Hs.436102	NM_022767	ENSG00000181026	AEN	ISG20L1|pp12744	apoptosis enhancing nuclease	protein-coding
peakchr16:89626692-89628048	chr16	89626693	89628048	+	0	NA	promoter-TSS (NR_002450)	promoter-TSS (NR_002450)	251	NM_033251	6137	Hs.410817	NM_000977	ENSG00000167526	RPL13	BBC1|D16S444E|D16S44E|L13	ribosomal protein L13	protein-coding
peakchr17:19881052-19881428	chr17	19881053	19881428	+	0	NA	promoter-TSS (NM_001330152)	promoter-TSS (NM_001330152)	-71	NM_001330152	11216	Hs.642676	NM_007202	ENSG00000108599	AKAP10	AKAP-10|D-AKAP-2|D-AKAP2|PRKA10	A-kinase anchoring protein 10	protein-coding
peakchr9:113017616-113019279	chr9	113017617	113019279	+	0	NA	intron (NM_001244938, intron 1 of 3)	CpG	339	NM_003329	7295	Hs.435136	NM_003329	ENSG00000136810	TXN	TRDX|TRX|TRX1	thioredoxin	protein-coding
peakchr6:88410797-88412500	chr6	88410798	88412500	+	0	NA	5' UTR (NM_018064, exon 1 of 5)	5' UTR (NM_018064, exon 1 of 5)	302	NM_018064	55122	Hs.485915	NM_018064	ENSG00000135334	AKIRIN2	C6orf166|FBI1|dJ486L4.2	akirin 2	protein-coding
peakchr6:151561396-151562749	chr6	151561397	151562749	+	0	NA	intron (NM_005100, intron 2 of 4)	CpG-22646	971	NM_005100	9590	Hs.371240	NM_005100	ENSG00000131016	AKAP12	AKAP250|SSeCKS	A-kinase anchoring protein 12	protein-coding
peakchr19:50369938-50370837	chr19	50369939	50370837	+	0	NA	exon (NM_007254, exon 2 of 17)	exon (NM_007254, exon 2 of 17)	445	NM_007254	11284	Hs.78016	NM_007254	ENSG00000039650	PNKP	AOA4|EIEE10|MCSZ|PNK	polynucleotide kinase 3'-phosphatase	protein-coding
peakchr2:14772327-14773470	chr2	14772328	14773470	+	0	NA	promoter-TSS (NM_145175)	promoter-TSS (NM_145175)	58	NM_001369364	151354	Hs.260855	NM_145175	ENSG00000162981	LRATD1	FAM84A|NSE1|PP11517	LRAT domain containing 1	protein-coding
peakchr2:68545521-68547406	chr2	68545522	68547406	+	0	NA	exon (NM_015463, exon 1 of 3)	exon (NM_015463, exon 1 of 3)	719	NM_001111101	25927	Hs.212885	NM_015463	ENSG00000119865	CNRIP1	C2orf32|CRIP1	cannabinoid receptor interacting protein 1	protein-coding
peakchr1:93297356-93298420	chr1	93297357	93298420	+	0	NA	TTS (NM_001252273)	TTS (NM_001252273)	291	NM_000969	6125	Hs.532359	NM_000969	ENSG00000122406	RPL5	L5|MSTP030|PPP1R135|uL18	ribosomal protein L5	protein-coding
peakchr17:80230597-80231979	chr17	80230598	80231979	+	0	NA	non-coding (NR_110578, exon 1 of 9)	non-coding (NR_110578, exon 1 of 9)	288	NM_139062	1453	Hs.631725	NM_001893	ENSG00000141551	CSNK1D	ASPS|CKI-delta|CKId|CKIdelta|FASPS2|HCKID	casein kinase 1 delta	protein-coding
peakchr11:506285-507708	chr11	506286	507708	+	0	NA	promoter-TSS (NM_203384)	promoter-TSS (NM_203384)	-176	NM_203385	6050	Hs.530687	NM_002939	ENSG00000023191	RNH1	RAI|RNH	ribonuclease/angiogenin inhibitor 1	protein-coding
peakchr19:51307335-51308484	chr19	51307336	51308484	+	0	NA	promoter-TSS (NM_032712)	promoter-TSS (NM_032712)	-59	NM_032712	84798	Hs.256301	NM_032712	ENSG00000167747	C19orf48	-	chromosome 19 open reading frame 48	protein-coding
peakchr6:87861512-87862235	chr6	87861513	87862235	+	0	NA	Intergenic	CpG	-3409	NM_015021	23036	Hs.444800	NM_015021	ENSG00000188994	ZNF292	Nbla00365|ZFP292|ZN-16|Zn-15|bA393I2.3	zinc finger protein 292	protein-coding
peakchr6:32935884-32937069	chr6	32935885	32937069	+	0	NA	5' UTR (NM_005104, exon 1 of 13).4	5' UTR (NM_005104, exon 1 of 13).4	106	NM_005104	6046	Hs.75243	NM_005104	ENSG00000204256	BRD2	BRD2-IT1|D6S113E|FSH|FSRG1|NAT|O27.1.1|RING3|RNF3	bromodomain containing 2	protein-coding
peakchr9:3526016-3526965	chr9	3526017	3526965	+	0	NA	promoter-TSS (NM_001282116)	promoter-TSS (NM_001282116)	-490	NM_134428	5991	Hs.136829	NM_002919	ENSG00000080298	RFX3	-	regulatory factor X3	protein-coding
peakchr19:10304671-10305889	chr19	10304672	10305889	+	0	NA	intron (NM_001379, intron 1 of 39)	CpG	349	NM_001318730	1786	Hs.202672	NM_001379	ENSG00000130816	DNMT1	ADCADN|AIM|CXXC9|DNMT|HSN1E|MCMT|m.HsaI	DNA methyltransferase 1	protein-coding
peakchr9:37486849-37487584	chr9	37486850	37487584	+	0	NA	intron (NM_022490, intron 2 of 11)	intron (NM_022490, intron 2 of 11)	1272	NM_022490	64425	Hs.591087	NM_022490	ENSG00000137054	POLR1E	PAF53|PRAF1	RNA polymerase I subunit E	protein-coding
peakchr5:10250060-10250938	chr5	10250061	10250938	+	0	NA	promoter-TSS (NM_001258389)	promoter-TSS (NM_001258389)	107	NM_012073	22948	Hs.1600	NM_012073	ENSG00000150753	CCT5	CCT-epsilon|CCTE|HEL-S-69|PNAS-102|TCP-1-epsilon	chaperonin containing TCP1 subunit 5	protein-coding
peakchr1:201798151-201798991	chr1	201798152	201798991	+	0	NA	non-coding (NR_046696, exon 1 of 3)	non-coding (NR_046696, exon 1 of 3)	116	NR_046696	100873949	Hs.604842	NR_046696	ENSG00000231871	IPO9-AS1	-	IPO9 antisense RNA 1	ncRNA
peakchr2:219134408-219135197	chr2	219134409	219135197	+	0	NA	promoter-TSS (NM_001077399)	promoter-TSS (NM_001077399)	57	NM_001087	14	Hs.83347	NM_001087	ENSG00000127837	AAMP	-	angio associated migratory cell protein	protein-coding
peakchr1:119682916-119683437	chr1	119682917	119683437	+	0	NA	non-coding (NR_125977, exon 1 of 4)	non-coding (NR_125977, exon 1 of 4)	118	NM_201263	10352	Hs.523506	NM_015836	ENSG00000116874	WARS2	NEMMLAS|TrpRS|mtTrpRS	tryptophanyl tRNA synthetase 2, mitochondrial	protein-coding
peakchr17:73780626-73781545	chr17	73780627	73781545	+	0	NA	promoter-TSS (NR_039892)	promoter-TSS (NR_039892)	166	NR_038131	85451	Hs.584768	NM_001080419	ENSG00000132478	UNK	UNKEMPT|ZC3H5|ZC3HDC5	unk zinc finger	protein-coding
peakchr12:15475058-15476007	chr12	15475059	15476007	+	0	NA	promoter-TSS (NM_002848)	promoter-TSS (NM_002848)	91	NM_002848	5800	Hs.160871	NM_002848	ENSG00000151490	PTPRO	GLEPP1|NPHS6|PTP-OC|PTP-U2|PTPROT|PTPU2|R-PTP-O	protein tyrosine phosphatase receptor type O	protein-coding
peakchr1:156426550-156427630	chr1	156426551	156427630	+	0	NA	Intergenic	CpG	-27750	NM_001320453	10485	Hs.380027	NM_006365	ENSG00000125462	C1orf61	CROC4	chromosome 1 open reading frame 61	protein-coding
peakchr12:112037240-112038185	chr12	112037241	112038185	+	0	NA	promoter-TSS (NM_001310123)	promoter-TSS (NM_001310123)	-233	NR_132311	6311	Hs.76253	NM_002973	ENSG00000204842	ATXN2	ATX2|SCA2|TNRC13	ataxin 2	protein-coding
peakchr1:70686506-70687750	chr1	70686507	70687750	+	0	NA	promoter-TSS (NM_001350605)	promoter-TSS (NM_001350605)	65	NM_001350611	9295	Hs.479693	NM_004768	ENSG00000116754	SRSF11	NET2|SFRS11|dJ677H15.2|p54	serine and arginine rich splicing factor 11	protein-coding
peakchr16:1358725-1359479	chr16	1358726	1359479	+	0	NA	promoter-TSS (NM_194261)	promoter-TSS (NM_194261)	-51	NM_194261	7329	Hs.302903	NM_003345	ENSG00000103275	UBE2I	C358B7.1|P18|UBC9	ubiquitin conjugating enzyme E2 I	protein-coding
peakchr22:39714688-39717078	chr22	39714689	39717078	+	0	NA	promoter-TSS (NM_000967)	promoter-TSS (NM_000967)	-255	NM_000967	6122	Hs.119598	NM_000967	ENSG00000100316	RPL3	ASC-1|L3|TARBP-B	ribosomal protein L3	protein-coding
peakchr12:93964538-93967030	chr12	93964539	93967030	+	0	NA	promoter-TSS (NR_038263)	promoter-TSS (NR_038263)	148	NM_001270469	8835	Hs.485572	NM_003877	ENSG00000120833	SOCS2	CIS2|Cish2|SOCS-2|SSI-2|SSI2|STATI2	suppressor of cytokine signaling 2	protein-coding
peakchr12:124086320-124086882	chr12	124086321	124086882	+	0	NA	promoter-TSS (NM_020936)	promoter-TSS (NM_020936)	-45	NR_135104	57696	Hs.286173	NM_020936	ENSG00000111364	DDX55	-	DEAD-box helicase 55	protein-coding
peakchr1:225840280-225842183	chr1	225840281	225842183	+	0	NA	promoter-TSS (NM_018212)	promoter-TSS (NM_018212)	-407	NM_018212	55740	Hs.497893	NM_018212	ENSG00000154380	ENAH	ENA|MENA|NDPP1	ENAH actin regulator	protein-coding
peakchr2:2922638-2923703	chr2	2922639	2923703	+	0	NA	intron (NR_110228, intron 5 of 6)	intron (NR_110228, intron 5 of 6)	206627	NR_110228	101927554	Hs.638446	NR_110228	ENSG00000234423	LINC01250	-	long intergenic non-protein coding RNA 1250	ncRNA
peakchr17:48908315-48908916	chr17	48908316	48908916	+	0	NA	Intergenic	Intergenic	-3329	NM_001330341	124857	Hs.211475	NM_175575	ENSG00000173714	WFIKKN2	GASP-1|WFDC20B|WFIKKNRP|hGASP-1	WAP, follistatin/kazal, immunoglobulin, kunitz and netrin domain containing 2	protein-coding
peakchr15:66161405-66162082	chr15	66161406	66162082	+	0	NA	promoter-TSS (NM_001206836)	promoter-TSS (NM_001206836)	-85	NM_001206836	8766	Hs.321541	NM_004663	ENSG00000103769	RAB11A	YL8	RAB11A, member RAS oncogene family	protein-coding
peakchr12:109535246-109536076	chr12	109535247	109536076	+	0	NA	promoter-TSS (NM_003362)	promoter-TSS (NM_003362)	259	NM_080911	7374	Hs.191334	NM_003362	ENSG00000076248	UNG	DGU|HIGM4|HIGM5|UDG|UNG1|UNG15|UNG2	uracil DNA glycosylase	protein-coding
peakchr19:8570309-8571282	chr19	8570310	8571282	+	0	NA	Intergenic	CpG	-3272	NM_032152	84106	Hs.465812	NM_032152	ENSG00000133246	PRAM1	PML-RAR|PRAM-1	PML-RARA regulated adaptor molecule 1	protein-coding
peakchr6:3195897-3196572	chr6	3195898	3196572	+	0	NA	promoter-TSS (NR_038295)	promoter-TSS (NR_038295)	-234	NR_038295	100507194	Hs.678053	NR_038295	ENSG00000230269	LINC02525	-	long intergenic non-protein coding RNA 2525	ncRNA
peakchr15:75628127-75628793	chr15	75628128	75628793	+	0	NA	promoter-TSS (NM_001284377)	promoter-TSS (NM_001284377)	56	NM_001284377	54939	Hs.351327	NM_017828	ENSG00000140365	COMMD4	-	COMM domain containing 4	protein-coding
peakchr19:59030269-59031429	chr19	59030270	59031429	+	0	NA	5' UTR (NM_001316978, exon 1 of 3)	5' UTR (NM_001316978, exon 1 of 3)	120	NM_001316978	84878	Hs.515662	NM_032792	ENSG00000119574	ZBTB45	ZNF499	zinc finger and BTB domain containing 45	protein-coding
peakchr16:28985318-28986295	chr16	28985319	28986295	+	0	NA	promoter-TSS (NM_001142448)	promoter-TSS (NM_001142448)	-292	NM_001142451	83985	Hs.617449	NM_032038	ENSG00000169682	SPNS1	HSpin1|LAT|PP2030|SLC62A1|SPIN1|SPINL|nrs	sphingolipid transporter 1 (putative)	protein-coding
peakchr15:55488757-55489412	chr15	55488758	55489412	+	0	NA	promoter-TSS (NM_016304)	promoter-TSS (NM_016304)	54	NM_016304	51187	Hs.274772	NM_016304	ENSG00000137876	RSL24D1	C15orf15|HRP-L30-iso|L30|RLP24|RPL24|RPL24L|TVAS3	ribosomal L24 domain containing 1	protein-coding
peakchr16:2827342-2827844	chr16	2827343	2827844	+	0	NA	promoter-TSS (NM_207013)	promoter-TSS (NM_207013)	-312	NM_207013	6923	Hs.172772	NM_007108	ENSG00000103363	ELOB	SIII|TCEB2	elongin B	protein-coding
peakchr12:56109637-56110164	chr12	56109638	56110164	+	0	NA	promoter-TSS (NR_037657)	promoter-TSS (NR_037657)	83	NR_037655	2647	Hs.94672	NM_001487	ENSG00000135441	BLOC1S1	BLOS1|BORCS1|GCN5L1|MICoA|RT14	biogenesis of lysosomal organelles complex 1 subunit 1	protein-coding
peakchr12:6833148-6834182	chr12	6833149	6834182	+	0	NA	5' UTR (NM_001164093, exon 1 of 7)	5' UTR (NM_001164093, exon 1 of 7)	212	NM_001164093	50813	Hs.530823	NM_016319	ENSG00000111652	COPS7A	CSN7|CSN7A|SGN7a	COP9 signalosome subunit 7A	protein-coding
peakchr15:80695763-80697566	chr15	80695764	80697566	+	0	NA	promoter-TSS (NM_014862)	promoter-TSS (NM_014862)	-59	NM_014862	9915	Hs.459070	NM_014862	ENSG00000172379	ARNT2	WEDAS|bHLHe1	aryl hydrocarbon receptor nuclear translocator 2	protein-coding
peakchr12:31226318-31227833	chr12	31226319	31227833	+	0	NA	promoter-TSS (NR_038927)	promoter-TSS (NR_038927)	282	NM_001257145	1663	Hs.443960	NM_004399	ENSG00000013573	DDX11	CHL1|CHLR1|KRG2|WABS	DEAD/H-box helicase 11	protein-coding
peakchr17:41149418-41151677	chr17	41149419	41151677	+	0	NA	5' UTR (NM_001349922, exon 1 of 4)	5' UTR (NM_001349922, exon 1 of 4)	112	NM_001349922	6155	Hs.514196	NM_000988	ENSG00000131469	RPL27	DBA16|L27	ribosomal protein L27	protein-coding
peakchr11:18343689-18344225	chr11	18343690	18344225	+	0	NA	promoter-TSS (NM_181508)	promoter-TSS (NM_181508)	141	NM_001142307	2965	Hs.577202	NM_005316	ENSG00000110768	GTF2H1	BTF2|P62|TFB1|TFIIH	general transcription factor IIH subunit 1	protein-coding
peakchr17:26698330-26699583	chr17	26698331	26699583	+	0	NA	5' UTR (NM_015077, exon 1 of 13)	5' UTR (NM_015077, exon 1 of 13)	242	NM_015077	23098	Hs.743510	NM_015077	ENSG00000004139	SARM1	MyD88-5|SAMD2|SARM	sterile alpha and TIR motif containing 1	protein-coding
peakchr22:36923917-36926093	chr22	36923918	36926093	+	0	NA	intron (NR_156418, intron 1 of 14)	CpG	208	NR_156418	8664	Hs.55682	NM_003753	ENSG00000100353	EIF3D	EIF3S7|eIF3-p66|eIF3-zeta	eukaryotic translation initiation factor 3 subunit D	protein-coding
peakchr3:186500950-186502231	chr3	186500951	186502231	+	0	NA	promoter-TSS (NR_002587)	promoter-TSS (NR_002587)	225	NM_001967	1974	Hs.518475	NM_001967	ENSG00000156976	EIF4A2	BM-010|DDX2B|EIF4A|EIF4F|eIF-4A-II|eIF4A-II	eukaryotic translation initiation factor 4A2	protein-coding
peakchr16:4588615-4589155	chr16	4588616	4589155	+	0	NA	promoter-TSS (NM_013399)	promoter-TSS (NM_013399)	-111	NM_001199056	29965	Hs.654653	NM_013399	ENSG00000089486	CDIP1	C16orf5|CDIP|I1|LITAFL	cell death inducing p53 target 1	protein-coding
peakchr7:139044192-139045318	chr7	139044193	139045318	+	0	NA	5' UTR (NM_016019, exon 1 of 10)	5' UTR (NM_016019, exon 1 of 10)	115	NM_016019	51631	Hs.731488	NM_016019	ENSG00000146963	LUC7L2	CGI-59|CGI-74|LUC7B2	LUC7 like 2, pre-mRNA splicing factor	protein-coding
peakchr11:46638455-46639011	chr11	46638456	46639011	+	0	NA	promoter-TSS (NM_001346330)	promoter-TSS (NM_001346330)	44	NM_173811	283254	Hs.714463	NM_173811	ENSG00000180423	HARBI1	C11orf77	harbinger transposase derived 1	protein-coding
peakchr1:226111648-226112520	chr1	226111649	226112520	+	0	NA	promoter-TSS (NM_001271681)	promoter-TSS (NM_001271681)	-44	NM_001271681	29920	Hs.654718	NM_013328	ENSG00000143811	PYCR2	HLD10|P5CR2	pyrroline-5-carboxylate reductase 2	protein-coding
peakchr19:50432530-50433442	chr19	50432531	50433442	+	0	NA	promoter-TSS (NM_153718)	promoter-TSS (NM_153718)	-225	NM_012346	23636	Hs.574492	NM_012346	ENSG00000213024	NUP62	IBSN|SNDI|p62	nucleoporin 62	protein-coding
peakchr10:51827422-51827914	chr10	51827423	51827914	+	0	NA	promoter-TSS (NR_038275)	promoter-TSS (NR_038275)	20	NM_001291398	387680	Hs.365286	NM_018232	ENSG00000099290	WASHC2A	FAM21A|FAM21B|bA56A21.1|bA98I6.1	WASH complex subunit 2A	protein-coding
peakchr20:35724038-35724875	chr20	35724039	35724875	+	0	NA	promoter-TSS (NM_002895)	promoter-TSS (NM_002895)	-57	NM_001323281	5933	Hs.207745	NM_002895	ENSG00000080839	RBL1	CP107|PRB1|p107	RB transcriptional corepressor like 1	protein-coding
peakchr18:9136565-9136966	chr18	9136566	9136966	+	0	NA	promoter-TSS (NR_110771)	promoter-TSS (NR_110771)	-13	NM_001083625	23253	Hs.464585	NM_015208	ENSG00000101745	ANKRD12	ANCO-2|ANCO1|GAC-1|Nbla00144	ankyrin repeat domain 12	protein-coding
peakchr12:123849327-123850024	chr12	123849328	123850024	+	0	NA	promoter-TSS (NM_001167856)	promoter-TSS (NM_001167856)	181	NR_157805	112268105	Hs.7012	NR_157805		SBNO1-AS1	-	SBNO1 antisense RNA 1	ncRNA
peakchr3:112280486-112281143	chr3	112280487	112281143	+	0	NA	promoter-TSS (NM_001278712)	promoter-TSS (NM_001278712)	-6	NM_022488	64422	Hs.477126	NM_022488	ENSG00000144848	ATG3	APG3|APG3-LIKE|APG3L|PC3-96	autophagy related 3	protein-coding
peakchr16:31470034-31471148	chr16	31470035	31471148	+	0	NA	5' UTR (NM_001105247, exon 1 of 6)	5' UTR (NM_001105247, exon 1 of 6)	274	NM_024742	79798	Hs.732945	NM_024742	ENSG00000140691	ARMC5	AIMAH2	armadillo repeat containing 5	protein-coding
peakchr17:72869069-72869833	chr17	72869070	72869833	+	0	NA	promoter-TSS (NM_004110)	promoter-TSS (NM_004110)	-332	NR_047576	2232	Hs.69745	NM_004110	ENSG00000161513	FDXR	ADR|ADXR|ANOA	ferredoxin reductase	protein-coding
peakchr6:43149261-43150357	chr6	43149262	43150357	+	0	NA	promoter-TSS (NM_015089)	promoter-TSS (NM_015089)	-125	NM_015089	23113	Hs.485434	NM_015089	ENSG00000112659	CUL9	H7AP1|PARC	cullin 9	protein-coding
peakchr1:155214359-155215035	chr1	155214360	155215035	+	0	NA	promoter-TSS (NM_001171811)	promoter-TSS (NM_001171811)	-279	NM_001171811	2629	Hs.282997	NM_000157	ENSG00000177628	GBA	GBA1|GCB|GLUC	glucosylceramidase beta	protein-coding
peakchr9:17134699-17135304	chr9	17134700	17135304	+	0	NA	promoter-TSS (NM_017738)	promoter-TSS (NM_017738)	-36	NM_001286985	54875	Hs.435381	NM_017738	ENSG00000044459	CNTLN	C9orf101|C9orf39|bA340N12.1	centlein	protein-coding
peakchr12:21809840-21810944	chr12	21809841	21810944	+	0	NA	intron (NM_002300, intron 1 of 7)	intron (NM_002300, intron 1 of 7)	336	NM_001174097	3945	Hs.446149	NM_002300	ENSG00000111716	LDHB	HEL-S-281|LDH-B|LDH-H|LDHBD|TRG-5	lactate dehydrogenase B	protein-coding
peakchr17:1302352-1303971	chr17	1302353	1303971	+	0	NA	intron (NR_024058, intron 1 of 6)	CpG	354	NM_006761	7531	Hs.513851	NM_006761	ENSG00000108953	YWHAE	14-3-3E|HEL2|KCIP-1|MDCR|MDS	tyrosine 3-monooxygenase/tryptophan 5-monooxygenase activation protein epsilon	protein-coding
peakchr6:127839350-127841071	chr6	127839351	127841071	+	0	NA	promoter-TSS (NM_001012279)	promoter-TSS (NM_001012279)	-42	NM_001012279	387104	Hs.319247	NM_001012279	ENSG00000255330	SOGA3	C6orf174|dJ403A15.3	SOGA family member 3	protein-coding
peakchr6:34392596-34394611	chr6	34392597	34394611	+	0	NA	5' UTR (NM_001203245, exon 1 of 6)	5' UTR (NM_001203245, exon 1 of 6)	242	NM_001204091	6204	Hs.406620	NM_001014	ENSG00000124614	RPS10	DBA9|S10	ribosomal protein S10	protein-coding
peakchr6:36561886-36562529	chr6	36561887	36562529	+	0	NA	promoter-TSS (NM_003017)	promoter-TSS (NM_003017)	69	NM_003017	6428	Hs.405144	NM_003017	ENSG00000112081	SRSF3	SFRS3|SRp20	serine and arginine rich splicing factor 3	protein-coding
peakchr16:2570173-2570562	chr16	2570174	2570562	+	0	NA	promoter-TSS (NM_001330449)	promoter-TSS (NM_001330449)	-4	NM_015944	51005	Hs.740430	NM_015944	ENSG00000162066	AMDHD2	CGI-14	amidohydrolase domain containing 2	protein-coding
peakchr5:138629166-138630768	chr5	138629167	138630768	+	0	NA	intron (NM_001194956, intron 1 of 13)	CpG	528	NM_001194956	9782	Hs.268939	NM_018834	ENSG00000015479	MATR3	ALS21|MPD2|VCPDM	matrin 3	protein-coding
peakchr14:77923647-77924913	chr14	77923648	77924913	+	0	NA	promoter-TSS (NM_001193314)	promoter-TSS (NM_001193314)	70	NM_001321441	10598	Hs.204041	NM_012111	ENSG00000100591	AHSA1	AHA1|C14orf3|hAha1|p38	activator of HSP90 ATPase activity 1	protein-coding
peakchr17:65219945-65220375	chr17	65219946	65220375	+	0	NA	intron (NM_001330447, intron 3 of 32)	MLT1K|LTR|ERVL-MaLR	-20732	NR_136398	101928021	Hs.569824	NR_136398		LOC101928021	-	uncharacterized LOC101928021	ncRNA
peakchr2:29873401-29874823	chr2	29873402	29874823	+	0	NA	intron (NM_004304, intron 3 of 28)	intron (NM_004304, intron 3 of 28)	-175869	NR_136317	105374389	Hs.196534	NR_136317		LOC105374389	-	uncharacterized LOC105374389	ncRNA
peakchr4:83820660-83822430	chr4	83820661	83822430	+	0	NA	promoter-TSS (NM_001317776)	promoter-TSS (NM_001317776)	179	NM_001318120	22872	Hs.370024	NM_014933	ENSG00000138674	SEC31A	ABP125|ABP130|HSPC275|HSPC334|SEC31L1	SEC31 homolog A, COPII coat complex component	protein-coding
peakchr17:57642579-57643190	chr17	57642580	57643190	+	0	NA	promoter-TSS (NM_001166301)	promoter-TSS (NM_001166301)	-86	NM_001166301	79665	Hs.29403	NM_024612	ENSG00000108406	DHX40	ARG147|DDX40|PAD	DEAH-box helicase 40	protein-coding
peakchr20:3792259-3793062	chr20	3792260	3793062	+	0	NA	intron (NR_109859, intron 3 of 3)	intron (NR_109859, intron 3 of 3)	3520	NR_109859	101929125	Hs.744106	NR_109859	ENSG00000275491	LINC01730	-	long intergenic non-protein coding RNA 1730	ncRNA
peakchr15:64454572-64455551	chr15	64454573	64455551	+	0	NA	exon (NM_000942, exon 1 of 5)	exon (NM_000942, exon 1 of 5)	292	NM_000942	5479	Hs.434937	NM_000942	ENSG00000166794	PPIB	B|CYP-S1|CYPB|HEL-S-39|OI9|SCYLP	peptidylprolyl isomerase B	protein-coding
peakchr22:38712467-38714415	chr22	38712468	38714415	+	0	NA	promoter-TSS (NM_152221)	promoter-TSS (NM_152221)	-3	NM_152221	1454	Hs.474833	NM_001894	ENSG00000213923	CSNK1E	CKIe|CKIepsilon|HCKIE	casein kinase 1 epsilon	protein-coding
peakchr12:67662603-67663508	chr12	67662604	67663508	+	0	NA	promoter-TSS (NM_018448)	promoter-TSS (NM_018448)	-82	NM_001329674	55832	Hs.546407	NM_018448	ENSG00000111530	CAND1	TIP120|TIP120A	cullin associated and neddylation dissociated 1	protein-coding
peakchr6:84937119-84937651	chr6	84937120	84937651	+	0	NA	promoter-TSS (NM_014895)	promoter-TSS (NM_014895)	-24	NM_014895	22832	Hs.485865	NM_014895	ENSG00000135315	CEP162	C6orf84|KIAA1009|QN1	centrosomal protein 162	protein-coding
peakchr17:66016062-66016664	chr17	66016063	66016664	+	0	NA	Intergenic	Intergenic	-15488	NM_002266	3838	Hs.594238	NM_002266	ENSG00000182481	KPNA2	IPOA1|QIP2|RCH1|SRP1-alpha|SRP1alpha	karyopherin subunit alpha 2	protein-coding
peakchr5:110427739-110428608	chr5	110427740	110428608	+	0	NA	exon (NM_139281, exon 1 of 23)	exon (NM_139281, exon 1 of 23)	304	NM_139281	134430	Hs.533237	NM_139281	ENSG00000134987	WDR36	GLC1G|TA-WDRP|TAWDRP|UTP21	WD repeat domain 36	protein-coding
peakchr19:56988374-56989537	chr19	56988375	56989537	+	0	NA	promoter-TSS (NM_022103)	promoter-TSS (NM_022103)	-186	NM_001321355	63934	Hs.676605	NM_022103	ENSG00000198046	ZNF667	MIPU1	zinc finger protein 667	protein-coding
peakchr9:86594429-86595930	chr9	86594430	86595930	+	0	NA	promoter-TSS (NM_001318187)	promoter-TSS (NM_001318187)	6	NM_001318186	3190	Hs.522257	NM_002140	ENSG00000165119	HNRNPK	AUKS|CSBP|HNRPK|TUNP	heterogeneous nuclear ribonucleoprotein K	protein-coding
peakchr2:69239920-69241146	chr2	69239921	69241146	+	0	NA	5' UTR (NM_018153, exon 1 of 13)	5' UTR (NM_018153, exon 1 of 13)	257	NM_018153	84168	Hs.165859	NM_018153	ENSG00000169604	ANTXR1	ATR|GAPO|TEM8	ANTXR cell adhesion molecule 1	protein-coding
peakchr7:127775640-127776610	chr7	127775641	127776610	+	0	NA	Intergenic	CpG	54212	NR_030324	693178		NR_030324	ENSG00000207588	MIR593	MIRN593|hsa-mir-593	microRNA 593	ncRNA
peakchr14:92572874-92573172	chr14	92572875	92573172	+	0	NA	promoter-TSS (NM_001127697)	promoter-TSS (NM_001127697)	-58	NM_001164781	4287	Hs.532632	NM_004993	ENSG00000066427	ATXN3	AT3|ATX3|JOS|MJD|MJD1|SCA3	ataxin 3	protein-coding
peakchr1:193073917-193075175	chr1	193073918	193075175	+	0	NA	promoter-TSS (NM_197962)	promoter-TSS (NM_197962)	62	NM_197962	51022	Hs.458283	NM_016066	ENSG00000023572	GLRX2	CGI-133|GRX2	glutaredoxin 2	protein-coding
peakchr17:72199290-72201032	chr17	72199291	72201032	+	0	NA	intron (NM_000999, intron 2 of 4)	CpG-11066	344	NM_001035258	6169	Hs.380953	NM_000999	ENSG00000172809	RPL38	L38	ribosomal protein L38	protein-coding
peakchr2:217363017-217364358	chr2	217363018	217364358	+	0	NA	intron (NM_000998, intron 1 of 3)	CpG	121	NM_000998	6168	Hs.433701	NM_000998	ENSG00000197756	RPL37A	L37A	ribosomal protein L37a	protein-coding
peakchr1:26946916-26948375	chr1	26946917	26948375	+	0	NA	Intergenic	CpG	66613	NR_031740	100302190		NR_031740	ENSG00000238705	MIR1976	hsa-mir-1976	microRNA 1976	ncRNA
peakchr1:224622463-224622963	chr1	224622464	224622963	+	0	NA	promoter-TSS (NM_025160)	promoter-TSS (NM_025160)	162	NM_001322303	149111	Hs.731723	NM_152495	ENSG00000143786	CNIH3	CNIH-3	cornichon family AMPA receptor auxiliary protein 3	protein-coding
peakchr1:155178529-155179408	chr1	155178530	155179408	+	0	NA	exon (NM_198883, exon 1 of 7)	exon (NM_198883, exon 1 of 7)	479	NM_002455	4580	Hs.490874	NM_002455	ENSG00000173171	MTX1	MTX|MTXN	metaxin 1	protein-coding
peakchr2:20549656-20551043	chr2	20549657	20551043	+	0	NA	intron (NM_001352920, intron 1 of 19)	CpG	255	NM_001352929	23369	Hs.467824	NM_015317	ENSG00000055917	PUM2	PUMH2|PUML2	pumilio RNA binding family member 2	protein-coding
peakchr2:29836315-29837531	chr2	29836316	29837531	+	0	NA	intron (NM_004304, intron 3 of 28)	intron (NM_004304, intron 3 of 28)	-138680	NR_136317	105374389	Hs.196534	NR_136317		LOC105374389	-	uncharacterized LOC105374389	ncRNA
peakchr1:167189001-167190007	chr1	167189002	167190007	+	0	NA	promoter-TSS (NM_001365848)	promoter-TSS (NM_001365848)	-618	NM_001365849	5451	Hs.283402	NM_002697	ENSG00000143190	POU2F1	OCT1|OTF1|oct-1B	POU class 2 homeobox 1	protein-coding
peakchr6:31508808-31510490	chr6	31508809	31510490	+	0	NA	promoter-TSS (NR_003065)	promoter-TSS (NR_003065)	131	NM_004640	7919	Hs.254042	NM_004640	ENSG00000198563	DDX39B	BAT1|D6S81E|UAP56	DExD-box helicase 39B	protein-coding
peakchr12:120755203-120755843	chr12	120755204	120755843	+	0	NA	Intergenic	CpG	10059	NM_000928	5319	Hs.992	NM_000928	ENSG00000170890	PLA2G1B	PLA2|PLA2A|PPLA2	phospholipase A2 group IB	protein-coding
peakchr18:46065237-46067255	chr18	46065238	46067255	+	0	NA	intron (NM_001142397, intron 2 of 12)	CpG-11781	844	NM_001142397	9811	Hs.145230	NM_014772	ENSG00000134030	CTIF	Gm672|KIAA0427	cap binding complex dependent translation initiation factor	protein-coding
peakchr19:40854272-40854633	chr19	40854273	40854633	+	0	NA	promoter-TSS (NR_156465)	promoter-TSS (NR_156465)	-19	NM_001256440	126526	Hs.631557	NM_178830	ENSG00000160392	C19orf47	-	chromosome 19 open reading frame 47	protein-coding
peakchr1:166808308-166808843	chr1	166808309	166808843	+	0	NA	promoter-TSS (NM_017542)	promoter-TSS (NM_017542)	-136	NM_001314014	57645	Hs.432752	NM_017542	ENSG00000143157	POGK	BASS2|KRBOX2|LST003	pogo transposable element derived with KRAB domain	protein-coding
peakchr2:67232506-67234007	chr2	67232507	67234007	+	0	NA	Intergenic	Intergenic	-80321	NR_110564	102800447	Hs.144196	NR_110564		LINC01828	-	long intergenic non-protein coding RNA 1828	ncRNA
peakchr13:99852226-99853763	chr13	99852227	99853763	+	0	NA	promoter-TSS (NR_036532)	promoter-TSS (NR_036532)	14	NR_036532	100289373	Hs.225914	NR_036531	ENSG00000228889	UBAC2-AS1	-	UBAC2 antisense RNA 1	ncRNA
peakchr17:7145988-7146535	chr17	7145989	7146535	+	0	NA	promoter-TSS (NM_007278)	promoter-TSS (NM_007278)	-494	NM_007278	11337	Hs.647421	NM_007278	ENSG00000170296	GABARAP	ATG8A|GABARAP-a|MM46	GABA type A receptor-associated protein	protein-coding
peakchr12:76953284-76953837	chr12	76953285	76953837	+	0	NA	promoter-TSS (NM_001319653)	promoter-TSS (NM_001319653)	-10	NM_001319653	114882	Hs.430849	NM_020841	ENSG00000091039	OSBPL8	MST120|MSTP120|ORP8|OSBP10	oxysterol binding protein like 8	protein-coding
peakchr3:170587563-170588304	chr3	170587564	170588304	+	0	NA	promoter-TSS (NM_001320451)	promoter-TSS (NM_001320451)	50	NM_001320451	200916	Hs.380933	NM_001099645	ENSG00000163584	RPL22L1	-	ribosomal protein L22 like 1	protein-coding
peakchr19:41256263-41257605	chr19	41256264	41257605	+	0	NA	promoter-TSS (NM_001353807)	promoter-TSS (NM_001353807)	-174	NM_004596	6626	Hs.466775	NM_004596	ENSG00000077312	SNRPA	Mud1|U1-A|U1A	small nuclear ribonucleoprotein polypeptide A	protein-coding
peakchr1:51425020-51426324	chr1	51425021	51426324	+	0	NA	5' UTR (NM_007051, exon 1 of 19)	5' UTR (NM_007051, exon 1 of 19)	267	NM_007051	11124	Hs.530402	NM_007051	ENSG00000185104	FAF1	CGI-03|HFAF1s|UBXD12|UBXN3A|hFAF1	Fas associated factor 1	protein-coding
peakchr6:87864739-87865655	chr6	87864740	87865655	+	0	NA	promoter-TSS (NM_001351444)	promoter-TSS (NM_001351444)	-86	NM_015021	23036	Hs.444800	NM_015021	ENSG00000188994	ZNF292	Nbla00365|ZFP292|ZN-16|Zn-15|bA393I2.3	zinc finger protein 292	protein-coding
peakchr1:174968355-174969579	chr1	174968356	174969579	+	0	NA	promoter-TSS (NM_014412)	promoter-TSS (NM_014412)	-116	NM_014412	27101	Hs.508524	NM_014412	ENSG00000116161	CACYBP	GIG5|PNAS-107|S100A6BP|SIP	calcyclin binding protein	protein-coding
peakchr3:52029068-52030182	chr3	52029069	52030182	+	0	NA	intron (NM_000992, intron 1 of 3)	intron (NM_000992, intron 1 of 3)	286	NM_000992	6159	Hs.425125	NM_000992	ENSG00000162244	RPL29	HIP|HUMRPL29|L29|RPL29P10|RPL29_3_370	ribosomal protein L29	protein-coding
peakchrX:41192012-41193324	chrX	41192013	41193324	+	0	NA	promoter-TSS (NM_001193417)	promoter-TSS (NM_001193417)	107	NM_001356	1654	Hs.728563	NM_001356	ENSG00000215301	DDX3X	CAP-Rf|DBX|DDX14|DDX3|HLP2|MRX102	DEAD-box helicase 3 X-linked	protein-coding
peakchr2:16029693-16030522	chr2	16029694	16030522	+	0	NA	Intergenic	Intergenic	-30413	NR_125783	103752554	Hs.269571	NR_125783	ENSG00000223850	MYCNUT	MYCNUN|lncUSMycN	MYCN upstream transcript	ncRNA
peakchr2:74775101-74776937	chr2	74775102	74776937	+	0	NA	promoter-TSS (NM_001197260)	promoter-TSS (NM_001197260)	-128	NM_001197260	1796	Hs.103854	NM_001381	ENSG00000115325	DOK1	P62DOK|pp62	docking protein 1	protein-coding
peakchr5:40834527-40836182	chr5	40834528	40836182	+	0	NA	promoter-TSS (NM_000997)	promoter-TSS (NM_000997)	-31	NR_159993	6167	Hs.80545	NM_000997	ENSG00000145592	RPL37	L37	ribosomal protein L37	protein-coding
peakchr17:73452841-73453714	chr17	73452842	73453714	+	0	NA	intron (NM_014738, intron 1 of 31)	intron (NM_014738, intron 1 of 31)	562	NM_014738	9772	Hs.514474	NM_014738	ENSG00000177728	TMEM94	IDDCDF|KIAA0195	transmembrane protein 94	protein-coding
peakchr1:45240401-45242048	chr1	45240402	45242048	+	0	NA	promoter-TSS (NR_000015)	promoter-TSS (NR_000015)	13	NM_001012	6202	Hs.512675	NM_001012	ENSG00000142937	RPS8	S8	ribosomal protein S8	protein-coding
peakchr19:1275658-1276043	chr19	1275659	1276043	+	0	NA	TTS (NR_023313)	TTS (NR_023313)	322	NM_017914	55009	Hs.591383	NM_017914	ENSG00000228300	C19orf24	-	chromosome 19 open reading frame 24	protein-coding
peakchr7:135242394-135243360	chr7	135242395	135243360	+	0	NA	intron (NM_015135, intron 1 of 42)	intron (NM_015135, intron 1 of 42)	212	NM_001329434	23165	Hs.743250	NM_015135	ENSG00000155561	NUP205	C7orf14|NPHS13	nucleoporin 205	protein-coding
peakchr12:9102076-9102820	chr12	9102077	9102820	+	0	NA	promoter-TSS (NM_001329103)	promoter-TSS (NM_001329103)	-91	NM_001207024	4074	Hs.134084	NM_002355	ENSG00000003056	M6PR	CD-M6PR|CD-MPR|MPR 46|MPR-46|MPR46|SMPR	mannose-6-phosphate receptor, cation dependent	protein-coding
peakchr2:66916068-66917059	chr2	66916069	66917059	+	0	NA	intron (NR_110156, intron 4 of 5)	intron (NR_110156, intron 4 of 5)	13795	NR_110264	101927577	Hs.380543	NR_110264	ENSG00000237179	LINC01797	-	long intergenic non-protein coding RNA 1797	ncRNA
peakchr3:57678215-57679260	chr3	57678216	57679260	+	0	NA	promoter-TSS (NM_152678)	promoter-TSS (NM_152678)	66	NM_152678	201627	Hs.91085	NM_152678	ENSG00000174839	DENND6A	AFI1A|FAM116A	DENN domain containing 6A	protein-coding
peakchr12:49523883-49524856	chr12	49523884	49524856	+	0	NA	intron (NM_006082, intron 1 of 3)	CpG	808	NM_006082	10376	Hs.524390	NM_006082	ENSG00000123416	TUBA1B	K-ALPHA-1	tubulin alpha 1b	protein-coding
peakchr17:80250404-80250945	chr17	80250405	80250945	+	0	NA	promoter-TSS (NR_135639)	promoter-TSS (NR_135639)	15	NR_135639	101929511	Hs.147682	NR_135639	ENSG00000265692	LINC01970	-	long intergenic non-protein coding RNA 1970	ncRNA
peakchr12:1099264-1100266	chr12	1099265	1100266	+	0	NA	promoter-TSS (NM_001297419)	promoter-TSS (NM_001297419)	-558	NM_001297419	5893	Hs.410355	NM_134422	ENSG00000002016	RAD52	-	RAD52 homolog, DNA repair protein	protein-coding
peakchr1:183440172-183441423	chr1	183440173	183441423	+	0	NA	promoter-TSS (NM_173156)	promoter-TSS (NM_173156)	319	NR_040063	284649	Hs.127384	NR_040063	ENSG00000232860	SMG7-AS1	DKFZP564C196	SMG7 antisense RNA 1	ncRNA
