# Supplementary material for: WDR5 facilitates recruitment of N-MYC to conserved WDR5 gene targets in neuroblastoma cell lines
Source: Oncogenesis. 2023 Jun 19;12(1):32. doi: 10.1038/s41389-023-00477-z (PMC10279693; doi:10.1038/s41389-023-00477-z)
Supplement: Supplementary file 4 — Supplementary Table 3 [file 41389_2023_477_MOESM4_ESM.xlsx]

## Sheet: Sheet1
Supplementary Table 3. Primer sequences.
Oligonucleotide name/direction	Assay	Sequence
CCT7 Fwd	ChIP-qPCR	TTCCAAAATGATGGTGAGTG
CCT7 Rev	ChIP-qPCR	AGAGGGTCCTACAGAGCAAG
METTL1 Fwd	ChIP-qPCR	GCATGGCTGCGTCATTAACT
METTL1 Rev	ChIP-qPCR	GAGTCTCGGCTGCCATGAT
PUM1 Fwd	ChIP-qPCR	TATGAAGGGACAATCTGCTC
PUM1 Rev	ChIP-qPCR	AATCCATCTTCATCCTACCG
RNPS1 Fwd	ChIP-qPCR	GATGTAAGTTGGGGCGGAAT
RNPS1 Rev	ChIP-qPCR	GAGGAGTGGACCGGCTTC
RPL35 Fwd	ChIP-qPCR	CTTGTGCAGCAATGGTGAGA
RPL35 Rev	ChIP-qPCR	GCCTAGGTGGCAGATAGAATC
SNHG15 Fwd	ChIP-qPCR	CGCCACTGAACCCAATCC
SNHG15 Rev	ChIP-qPCR	TCTAGTCATCCACCGCCATC
EIF4G3 Fwd	ChIP-qPCR	CCTTTCACGGCAATATCCTC
EIF4G3 Rev	ChIP-qPCR	TGAGTGAAGAAAATCCACCG
RPS6 Fwd	ChIP-qPCR	GAGACCCTTCTCCACCTAAA
RPS6 Rev	ChIP-qPCR	CGAGTGTTAGACTGGGTTTG
RPL17 Fwd	ChIP-qPCR	CAGCGAGGATTTAGTAGCC
RPL17 Rev	ChIP-qPCR	GTTTCTCCTGCGTTGCTC
SURF6 Fwd	ChIP-qPCR	GGGTGATAGAGGCACTGAGG
SURF6 Rev	ChIP-qPCR	GATTAGCCAAGCCTGACTCC
RPL10 Fwd	ChIP-qPCR	GCAAGAGTTCTACGCCCAAG
RPL10 Rev	ChIP-qPCR	CACATGCGCAGATCAGAGAG
RPS12 Fwd	ChIP-qPCR	TCTGAAGACTGCCCTCATCC
RPS12 Rev	ChIP-qPCR	CTTGGGTGGCAGTTTTGTTC
BGLO Fwd	ChIP-qPCR	GGCTGTCATCACTTAGACCTC
BGLO Rev	ChIP-qPCR	GGTTGCTAGTGAACACAGTTG
